# Supplementary material for: Characterization of Hepatitis B Virus Transcripts in Chronically HBV-Infected Chimpanzees and Patients Treated with ARC-520 siRNA Demonstrates Transcriptional Silencing of cccDNA
Source: Viruses. 2024 Dec 19;16(12):1943. doi: 10.3390/v16121943 (PMC11680220; doi:10.3390/v16121943)
Supplement: Supplementary file 1 [file viruses-16-01943-s001.zip]

Archive with 5 entries (5 files):
- 20241217_Supplementary Materials_revised.pdf
- Suppl Table S10_HBV integration sites in patients.xlsx
- Suppl Table S3_Chimpanzee_HBV_transcript counts.xlsx
- Suppl Table S4_Chimpanzee_raw_read_categorization.xlsx
- Suppl Table S9_Patients_HBV_transcripts.xlsx
