# Supplementary material for: Characterization of Hepatitis B Virus Transcripts in Chronically HBV-Infected Chimpanzees and Patients Treated with ARC-520 siRNA Demonstrates Transcriptional Silencing of cccDNA
Source: Viruses. 2024 Dec 19;16(12):1943. doi: 10.3390/v16121943 (PMC11680220; doi:10.3390/v16121943)
Supplement: Supplementary file 1 [file viruses-16-01943-s001.zip › Suppl Table S3_Chimpanzee_HBV_transcript counts.xlsx]

## Sheet: All chimp transcripts together
All chimpanzee samples combined, normalized category, summary of HBV transcripts
Splice site positions are relative to Kremsdorf et al. 2021
Transcript_name	count	percent			Transcript_name	Description	count	percent
HBeAg_wt	2166	17.473			HBeAg_wt	wild-type pre-core	2166	17.473
HBeAg_ORF	11	0.089			HBeAg_ORF	HBeAg ORF encoded but terminates prior to PAS	11	0.089
HBeAg_sp6	17	0.137			HBeAg_sp6	Entire HBeAg ORF followed by 2471/489 splice	17	0.137
HBeAg_sp11	12	0.097			HBeAg_sp11	Entire HBeAg ORF followed by 2471/282 splice	12	0.097
HBeAg_sp1_Cys-	83	0.67			HBeAg_sp1_Cys-	HBeAg ORF lacking terminal cyteine	83	0.67
HBeAg-S_sp5	12	0.097			HBeAg-S_sp5	Fusion of HBeAg and HBsAg due to 2087/489 splice	12	0.097
HBeAg-S_sp9	80	0.645			HBeAg-S_sp9	Fusion of HBeAg and HBsAg due to 2447/282 splice	80	0.645
POL	85	0.686			POL	HBV polymerase ORF encoded but terminates prior to PAS	85	0.686
Core_wt	1690	13.633			Core_wt	pgRNA encoding core and polymerase	1690	13.633
Core_ORF	13	0.105			Core_ORF	Core ORF encoded but terminates prior to PAS	13	0.105
Core_sp6	18	0.145			Core_sp6	Entire Core ORF followed by 2471/489 splice	18	0.145
Core_sp11	9	0.073			Core_sp11	Entire Core ORF followed by 2471/282 splice	9	0.073
Core-sp1_Cys-	89	0.718			Core-sp1_Cys-	Core ORF lacking terminal cyteine	89	0.718
Core-S_sp5	6	0.048			Core-S_sp5	Fusion of core and HBsAg due to 2087/489 splice	6	0.048
Core-S_sp9	106	0.855			Core-S_sp9	Fusion of core and HBsAg due to 2447/282 splice	106	0.855
S-Core	4	0.032			S-Core	Fusion of HBsAg and core due to 458 splice in 2X genome	4	0.032
HBsAg_L1	260	2.097			HBsAg_L	L-HBsAg with HBV PAS terminus	631	5.09
HBsAg_L1_iDNA	19	0.153			HBsAg_L_iDNA	L-HBsAg from iDNA	41	0.33
HBsAg_L2	371	2.993			HBsAg_M	M-HBsAg with HBV PAS terminus	497	4.009
HBsAg_L2_iDNA	22	0.177			HBsAg_M_iDNA	M-HBsAg from iDNA	18	0.146
HBsAg_M1	227	1.831			HBsAg_S	S-HBsAg with HBV PAS terminus	4990	40.255
HBsAg_M1_iDNA	8	0.065			HBsAg_S_iDNA	S-HBsAg from iDNA	931	7.51
HBsAg_M2	270	2.178			HBsAg_2X_1	L-, M-, or S-HBsAg ORF followed by deletion, terminating after HBV PAS	0	0
HBsAg_M2_iDNA	10	0.081			HBsAg_2X_2	L-, M-, or S-HBsAg ORF followed by large deletion, terminating 294-1194 bases after HBV PAS	24	0.194			Greater than 1600-2100		129
HBsAg_S1	2566	20.7			HBsAg_2X_3	L-, M-, or S-HBsAg ORF followed by deletion, terminating between second S gene and HBV PAS on 2X genome	54	0.436
HBsAg_S1_iDNA	466	3.759			HBsAg_2X_4	L-, M-, or S-HBsAg ORF followed by deletion, terminating after second HBV PAS on 2X genome	20	0.161
HBsAg_S2	2424	19.555			X_canonical	Canonical HBx gene product	1	0.008
HBsAg_S2_iDNA	465	3.751			X_long	Long HBx transcript with start site after that of S-HBsAg, with HBV PAS terminus	345	2.783
HBsAg_2X_1	0	0			X_trunc1	HBx transcript that is truncated at the 3' terminus just after DR2	4	0.032
HBsAg_2X_2	24	0.194			X_trunc2	HBx transcript with 66 or less amino acid residues truncated at the 3' terminus	18	0.146
HBsAg_2X_3	54	0.436			X_trunc3	HBx transcript with complete ORF but terminates prior to HBV PAS	3	0.024
HBsAg_2X_4	20	0.161			X_2X	Long HBx transcript that starts after S stop codon and terminates after passing the HBV PAS twice	31	0.25
X_canonical	1	0.008			Other	Transcripts that do not meet any of the predefined criteria	359	2.896
X1_long	180	1.452			Total		12368	99.773
X_trunc1	1	0.008
X_trunc2	9	0.073			Full-length X		380	3.065
X_trunc3	2	0.016					Count	Percent each
X_splice1_sp9	7	0.056			X_canonical		1	0.263158
X_splice2_sp1	17	0.137			X_long		345	90.7895
X_splice3_sp11	1	0.008			X_trunc3		3	0.789474
X_splice4_sp6	3	0.024			X_2X		31	8.15789
X_2X	31	0.25
X2_long	165	1.331
X1_trunc1	3	0.024			Post-core splice products in all chimpanzee samples		Count	Percent
X1_trunc2	9	0.073			X_splice1_sp9		7	0.056
X1_trunc3	1	0.008			X_splice2_sp1		17	0.137
Other	359	2.896			X_splice3_sp11		1	0.008
Total	12396	99.998			X_splice4_sp6		3	0.024
X_splice combined		0.225

## Sheet: HBeAg+ vs. HBeAg-
Normalized transcript counts combined for HBeAg+ chimpanzee samples vs. HBeAg- chimpanzee samples
	HBeAg+ samples		HBeAg- samples
category	count	% total	count	% total
HBeAg_wt	2166	18.57	0	0
HBeAg_ORF	11	0.09	0	0		alternate HBeAg sources:	0.34
HBeAg_sp6	17	0.15	0	0
HBeAg_sp11	12	0.1	0	0
HBeAg_sp1_Cys-	83	0.71	0	0
HBeAg-S_sp5	12	0.1	0	0
HBeAg-S_sp9	80	0.69	0	0
POL	83	0.71	2	0.29
Core_wt	1690	14.49	0	0
Core_ORF	10	0.09	3	0.43
Core_sp6	18	0.15	0	0
Core_sp11	9	0.08	0	0
Core-sp1_Cys-	89	0.76	0	0
Core-S_sp5	6	0.05	0	0
Core-S_sp9	106	0.91	0	0
S-Core	4	0.03	0	0
HBsAg_L	625	5.36	6	0.86
HBsAg_L_iDNA	26	0.22	15	2.14
HBsAg_M	495	4.24	2	0.29
HBsAg_M_iDNA	14	0.12	4	0.57
HBsAg_S	4884	41.86	106	15.12
HBsAg_S_iDNA	460	3.94	471	67.19
HBsAg_2X_1	0	0	0	0
HBsAg_2X_2	9	0.08	15	2.14
HBsAg_2X_3	27	0.23	27	3.85
HBsAg_2X_4	13	0.11	7	1
X_canonical	1	0.01	0	0
X_long	342	2.93	3	0.43
X_trunc1	3	0.03	1	0.14
X_trunc2	10	0.09	8	1.14
X_trunc3	2	0.02	1	0.14
X_2X	31	0.27	0	0
Other	329	2.82	30	4.28
totals	11667	100.01	701	100.01
	Count	Percent of fl X	fl X as % total in HBeAg+
Full-length X in HBeAg+	376		3.22277
X_canonical	1	0.265957
X_long	342	90.9574
X_trunc3	2	0.531915
X_2X	31	8.24468

## Sheet: Gene groups summarized
	Total normalized transcript counts	HBsAg transcripts								HBx transcripts				Total HBeAg				Total Core
		Total HBsAg		HBsAg_iDNA		HBsAg_cccDNA		HBsAg_2X		Total HBx_Full length		Truncated HBx		HBeAg		HBeAg_Cys-		Total full-length Core		Core_Cys-
		Counts	%	Counts	%	Counts	%	Counts	%	Counts	%	Counts	%	Counts	%	Counts	%	Counts	%	Counts	%
Chimpanzee 88A010_d57	385	355	0.922078	260	0.675325	68	0.176623	27	0.0701299	4	0.0103896	5	0.012987	0	0	0	0	1	0.0025974	0	0
Chimpanzee 95A010_d57	85	82	0.964706	73	0.858824	5	0.0588235	4	0.0470588	0	0	0	0	0	0	0	0	0	0	0	0
Chimpanzee 89A008_HC	631	498	0.789223	196	0.310618	288	0.456418	14	0.022187	21	0.0332805	6	0.00950872	17	0.0269414	0	0	46	0.0729002	2	0.00316957
Chimpanzee 89A008_d141	289	267	0.923875	185	0.640138	65	0.224913	17	0.0588235	4	0.0138408	3	0.0103806	1	0.00346021	0	0	2	0.00692042	0	0
Chimpanzee 89A008_379	232	216	0.931034	157	0.676724	41	0.176724	18	0.0775862	1	0.00431034	4	0.0172414	0	0	0	0	2	0.00862069	0	0
Chimpanzee A2A004_HC	2281	1437	0.629987	16	0.00701447	1420	0.622534	1	0.000438404	82	0.0359491	1	0.000438404	391	0.171416	17	0.00745287	272	0.119246	20	0.00876808
Chimpanzee A2A004_d85	2557	1662	0.64998	18	0.0070395	1640	0.641377	4	0.00156433	88	0.0344153	0	0	394	0.154087	19	0.00743058	250	0.0977708	19	0.00743058
Chimpanzee A2A004_d323	68	28	0.411765	2	0.0294118	26	0.382353	0	0	2	0.0294118	0	0	9	0.132353	0	0	12	0.176471	1	0.0147059
Chimpanzee A2A004_d351	420	180	0.428571	8	0.0190476	172	0.409524	0	0	15	0.0357143	0	0	76	0.180952	5	0.0119048	108	0.257143	2	0.0047619
Chimpanzee A3A006_HC	1930	929	0.481347	18	0.00932642	905	0.468912	6	0.00310881	67	0.034715	1	0.000518135	500	0.259067	14	0.00725389	300	0.15544	5	0.00259067
Chimpanzee A3A006_d141	1881	800	0.425306	14	0.00744285	783	0.416268	3	0.0015949	57	0.030303	0	0	481	0.255715	17	0.00903775	390	0.207337	22	0.0116959
Chimpanzee A3A006_d351	1143	466	0.407699	16	0.0139983	449	0.392826	1	0.000874891	49	0.0428696	0	0	255	0.223097	5	0.00437445	271	0.237095	10	0.00874891
Chimpanzee A4A014_HC	494	286	0.578947	27	0.0546559	256	0.518219	3	0.00607287	18	0.0364372	2	0.00404858	82	0.165992	6	0.0121457	76	0.153846	8	0.0161943
All chimpanzee samples combined	12396	7206		990		6118		98		408		22		2206		83		1730		89
	HBx transcripts				HBsAg transcripts
	Total HBx_Full length		Truncated HBx		Total HBsAg		HBsAg_iDNA		HBsAg_cccDNA		HBsAg_2X
	Counts	%	Counts	%	Counts	%	Counts	%	Counts	%	Counts	%
Chimpanzee 88A010_d57	4	0.0103896	5	0.012987	355	0.922078	260	0.675325	68	0.176623	27	0.0701299
Chimpanzee 95A010_d57	0	0	0	0	82	0.964706	73	0.858824	5	0.0588235	4	0.0470588
Chimpanzee 89A008_HC	21	0.0332805	6	0.00950872	498	0.789223	196	0.310618	288	0.456418	14	0.022187
Chimpanzee 89A008_d141	4	0.0138408	3	0.0103806	267	0.923875	185	0.640138	65	0.224913	17	0.0588235
Chimpanzee 89A008_379	1	0.00431034	4	0.0172414	216	0.931034	157	0.676724	41	0.176724	18	0.0775862
Chimpanzee A2A004_HC	82	0.0359491	1	0.000438404	1437	0.629987	16	0.00701447	1420	0.622534	1	0.000438404
Chimpanzee A2A004_d85	88	0.0344153	0	0	1662	0.64998	18	0.0070395	1640	0.641377	4	0.00156433
Chimpanzee A2A004_d323	2	0.0294118	0	0	28	0.411765	2	0.0294118	26	0.382353	0	0
Chimpanzee A2A004_d351	15	0.0357143	0	0	180	0.428571	8	0.0190476	172	0.409524	0	0
Chimpanzee A3A006_HC	67	0.034715	1	0.000518135	929	0.481347	18	0.00932642	905	0.468912	6	0.00310881
Chimpanzee A3A006_d141	57	0.030303	0	0	800	0.425306	14	0.00744285	783	0.416268	3	0.0015949
Chimpanzee A3A006_d351	49	0.0428696	0	0	466	0.407699	16	0.0139983	449	0.392826	1	0.000874891
Chimpanzee A4A014_HC	18	0.0364372	2	0.00404858	286	0.578947	27	0.0546559	256	0.518219	3	0.00607287
	Total HBeAg				Total Core
	HBeAg		HBeAg_Cys-		Total full-length Core		Core_Cys-
	Counts	%	Counts	%	Counts	%	Counts	%
Chimpanzee 88A010_d57	0	0	0	0	1	0.0025974	0	0
Chimpanzee 95A010_d57	0	0	0	0	0	0	0	0
Chimpanzee 89A008_HC	17	0.0269414	0	0	46	0.0729002	2	0.00316957
Chimpanzee 89A008_d141	1	0.00346021	0	0	2	0.00692042	0	0
Chimpanzee 89A008_379	0	0	0	0	2	0.00862069	0	0
Chimpanzee A2A004_HC	391	0.171416	17	0.00745287	272	0.119246	20	0.00876808
Chimpanzee A2A004_d85	394	0.154087	19	0.00743058	250	0.0977708	19	0.00743058
Chimpanzee A2A004_d323	9	0.132353	0	0	12	0.176471	1	0.0147059
Chimpanzee A2A004_d351	76	0.180952	5	0.0119048	108	0.257143	2	0.0047619
Chimpanzee A3A006_HC	500	0.259067	14	0.00725389	300	0.15544	5	0.00259067
Chimpanzee A3A006_d141	481	0.255715	17	0.00903775	390	0.207337	22	0.0116959
Chimpanzee A3A006_d351	255	0.223097	5	0.00437445	271	0.237095	10	0.00874891
Chimpanzee A4A014_HC	82	0.165992	6	0.0121457	76	0.153846	8	0.0161943

## Sheet: 88A010_d57
Chimpanzee 88A010_d57
			HBsAg transcripts								HBx transcripts				Total HBeAg				Total Core
			Total HBsAg		HBsAg_iDNA		HBsAg_cccDNA		HBsAg_gap		Total HBx_Full length		Truncated HBx		HBeAg		HBeAg_Cys-		Total full-length Core		Core_Cys-
			Counts	%	Counts	%	Counts	%	Counts	%	Counts	%	Counts	%	Counts	%	Counts	%	Counts	%	Counts	%
Transcript_name	normalized_count	% Each	355	0.922078	260	0.675325	68	0.176623	27	0.0701299	4	0.0103896	5	0.012987	0	0	0	0	1	0.0025974	0	0
HBeAg_wt	0	0
HBeAg_ORF	0	0
HBeAg_sp6	0	0
HBeAg_sp11	0	0
HBeAg_sp1_Cys-	0	0
HBeAg-S_sp5	0	0
HBeAg-S_sp9	0	0
POL	1	0.0025974
Core_wt	0	0
Core_ORF	1	0.0025974
Core_sp6	0	0
Core_sp11	0	0
Core-sp1_Cys-	0	0
Core-S_sp5	0	0
Core-S_sp9	0	0
S-Core	0	0
HBsAg_L1	1	0.0025974
HBsAg_L1_iDNA	4	0.0103896
HBsAg_L2	4	0.0103896
HBsAg_L2_iDNA	5	0.012987
HBsAg_M1	0	0
HBsAg_M1_iDNA	0	0
HBsAg_M2	0	0
HBsAg_M2_iDNA	1	0.0025974
HBsAg_S1	30	0.0779221
HBsAg_S1_iDNA	122	0.316883
HBsAg_S2	33	0.0857143
HBsAg_S2_iDNA	128	0.332468
HBsAg_2X_1	0	0
HBsAg_2X_2	6	0.0155844
HBsAg_2X_3	16	0.0415584
HBsAg_2X_4	5	0.012987
X1_canonical	0	0
X1_long	2	0.00519481
X_trunc1	0	0
X_trunc2	1	0.0025974
X_trunc3	0	0
X_splice1_sp9	1	0.0025974
X_splice2_sp1	0	0
X_splice3_sp11	0	0
X_splice4_sp6	0	0
X_2X	0	0
X2_canonical	0	0
X2_long	1	0.0025974
X1_trunc1	1	0.0025974
X1_trunc2	3	0.00779221
X1_trunc3	0	0
Other	19	0.0493506
Total	385	1

## Sheet: 95A010_d57
Chimpanzee 95A010_d57
			HBsAg transcripts								HBx transcripts				Total HBeAg				Total Core
			Total HBsAg		HBsAg_iDNA		HBsAg_cccDNA		HBsAg_gap		Total HBx_Full length		Truncated HBx		HBeAg		HBeAg_Cys-		Total full-length Core		Core_Cys-
			Counts	%	Counts	%	Counts	%	Counts	%	Counts	%	Counts	%	Counts	%	Counts	%	Counts	%	Counts	%
Transcript_name	normalized_count	% Each	82	0.964706	73	0.858824	5	0.0588235	4	0.0470588	0	0	0	0	0	0	0	0	0	0	0	0
HBeAg_wt	0	0
HBeAg_ORF	0	0
HBeAg_sp6	0	0
HBeAg_sp11	0	0
HBeAg_sp1_Cys-	0	0
HBeAg-S_sp5	0	0
HBeAg-S_sp9	0	0
POL	1	0.0117647
Core_wt	0	0
Core_ORF	0	0
Core_sp6	0	0
Core_sp11	0	0
Core-sp1_Cys-	0	0
Core-S_sp5	0	0
Core-S_sp9	0	0
S-Core	0	0
HBsAg_L1	0	0
HBsAg_L1_iDNA	0	0
HBsAg_L2	0	0
HBsAg_L2_iDNA	1	0.0117647
HBsAg_M1	0	0
HBsAg_M1_iDNA	0	0
HBsAg_M2	0	0
HBsAg_M2_iDNA	0	0
HBsAg_S1	2	0.0235294
HBsAg_S1_iDNA	35	0.411765
HBsAg_S2	3	0.0352941
HBsAg_S2_iDNA	37	0.435294
HBsAg_2X_1	0	0
HBsAg_2X_2	2	0.0235294
HBsAg_2X_3	2	0.0235294
HBsAg_2X_4	0	0
X1_canonical	0	0
X1_long	0	0
X_trunc1	0	0
X_trunc2	0	0
X_trunc3	0	0
X_splice1_sp9	0	0
X_splice2_sp1	0	0
X_splice3_sp11	0	0
X_splice4_sp6	0	0
X_2X	0	0
X2_canonical	0	0
X2_long	0	0
X1_trunc1	0	0
X1_trunc2	0	0
X1_trunc3	0	0
Other	2	0.0235294
Total	85	1

## Sheet: 89A008_HC
Chimpanzee 89A008_HC
			HBsAg transcripts								HBx transcripts				Total HBeAg				Total Core
			Total HBsAg		HBsAg_iDNA		HBsAg_cccDNA		HBsAg_gap		Total HBx_Full length		Truncated HBx		HBeAg		HBeAg_Cys-		Total full-length Core		Core_Cys-
			Counts	%	Counts	%	Counts	%	Counts	%	Counts	%	Counts	%	Counts	%	Counts	%	Counts	%	Counts	%
Transcript_name	normalized_count	% Each	498	0.789223	196	0.310618	288	0.456418	14	0.022187	21	0.0332805	6	0.00950872	17	0.0269414	0	0	46	0.0729002	2	0.00316957
HBeAg_wt	17	0.0269414
HBeAg_ORF	0	0
HBeAg_sp6	0	0
HBeAg_sp11	0	0
HBeAg_sp1_Cys-	0	0
HBeAg-S_sp5	1	0.00158479
HBeAg-S_sp9	1	0.00158479
POL	3	0.00475436
Core_wt	41	0.0649762
Core_ORF	3	0.00475436
Core_sp6	1	0.00158479
Core_sp11	1	0.00158479
Core-sp1_Cys-	2	0.00316957
Core-S_sp5	0	0
Core-S_sp9	1	0.00158479
S-Core	0	0
HBsAg_L1	14	0.022187
HBsAg_L1_iDNA	6	0.00950872
HBsAg_L2	26	0.0412044
HBsAg_L2_iDNA	4	0.00633914
HBsAg_M1	9	0.0142631
HBsAg_M1_iDNA	4	0.00633914
HBsAg_M2	16	0.0253566
HBsAg_M2_iDNA	3	0.00475436
HBsAg_S1	113	0.179081
HBsAg_S1_iDNA	90	0.142631
HBsAg_S2	110	0.174326
HBsAg_S2_iDNA	89	0.141046
HBsAg_2X_1	0	0
HBsAg_2X_2	1	0.00158479
HBsAg_2X_3	10	0.0158479
HBsAg_2X_4	3	0.00475436
X1_canonical	0	0
X1_long	6	0.00950872
X_trunc1	0	0
X_trunc2	1	0.00158479
X_trunc3	0	0
X_splice1_sp9	0	0
X_splice2_sp1	0	0
X_splice3_sp11	0	0
X_splice4_sp6	0	0
X_2X	1	0.00158479
X2_canonical	0	0
X2_long	14	0.022187
X1_trunc1	1	0.00158479
X1_trunc2	4	0.00633914
X1_trunc3	0	0
Other	35	0.0554675
Total	631	1

## Sheet: 89A008_d141
Chimpanzee 89A008_d141
			HBsAg transcripts								HBx transcripts				Total HBeAg				Total Core
			Total HBsAg		HBsAg_iDNA		HBsAg_cccDNA		HBsAg_gap		Total HBx_Full length		Truncated HBx		HBeAg		HBeAg_Cys-		Total full-length Core		Core_Cys-
			Counts	%	Counts	%	Counts	%	Counts	%	Counts	%	Counts	%	Counts	%	Counts	%	Counts	%	Counts	%
Transcript_name	normalized_count	% Each	267	0.923875	185	0.640138	65	0.224913	17	0.0588235	4	0.0138408	3	0.0103806	1	0.00346021	0	0	2	0.00692042	0	0
HBeAg_wt	1	0.00346021
HBeAg_ORF	0	0
HBeAg_sp6	0	0
HBeAg_sp11	0	0
HBeAg_sp1_Cys-	0	0
HBeAg-S_sp5	0	0
HBeAg-S_sp9	0	0
POL	0	0
Core_wt	2	0.00692042
Core_ORF	0	0
Core_sp6	0	0
Core_sp11	0	0
Core-sp1_Cys-	0	0
Core-S_sp5	0	0
Core-S_sp9	0	0
S-Core	0	0
HBsAg_L1	0	0
HBsAg_L1_iDNA	5	0.017301
HBsAg_L2	4	0.0138408
HBsAg_L2_iDNA	5	0.017301
HBsAg_M1	4	0.0138408
HBsAg_M1_iDNA	2	0.00692042
HBsAg_M2	2	0.00692042
HBsAg_M2_iDNA	2	0.00692042
HBsAg_S1	25	0.0865052
HBsAg_S1_iDNA	87	0.301038
HBsAg_S2	30	0.103806
HBsAg_S2_iDNA	84	0.290657
HBsAg_2X_1	0	0
HBsAg_2X_2	5	0.017301
HBsAg_2X_3	10	0.0346021
HBsAg_2X_4	2	0.00692042
X1_canonical	0	0
X1_long	2	0.00692042
X_trunc1	1	0.00346021
X_trunc2	1	0.00346021
X_trunc3	0	0
X_splice1_sp9	0	0
X_splice2_sp1	0	0
X_splice3_sp11	0	0
X_splice4_sp6	0	0
X_2X	0	0
X2_canonical	0	0
X2_long	2	0.00692042
X1_trunc1	1	0.00346021
X1_trunc2	0	0
X1_trunc3	0	0
Other	12	0.0415225
Total	289	1

## Sheet: 89A008_d379
Chimpanzee 89A008_d379
			HBsAg transcripts								HBx transcripts				Total HBeAg				Total Core
			Total HBsAg		HBsAg_iDNA		HBsAg_cccDNA		HBsAg_gap		Total HBx_Full length		Truncated HBx		HBeAg		HBeAg_Cys-		Total full-length Core		Core_Cys-
			Counts	%	Counts	%	Counts	%	Counts	%	Counts	%	Counts	%	Counts	%	Counts	%	Counts	%	Counts	%
Transcript_name	normalized_count	% Each	216	0.931034	157	0.676724	41	0.176724	18	0.0775862	1	0.00431034	4	0.0172414	0	0	0	0	2	0.00862069	0	0
HBeAg_wt	0	0
HBeAg_ORF	0	0
HBeAg_sp6	0	0
HBeAg_sp11	0	0
HBeAg_sp1_Cys-	0	0
HBeAg-S_sp5	0	0
HBeAg-S_sp9	0	0
POL	0	0
Core_wt	0	0
Core_ORF	2	0.00862069
Core_sp6	0	0
Core_sp11	0	0
Core-sp1_Cys-	0	0
Core-S_sp5	0	0
Core-S_sp9	0	0
S-Core	0	0
HBsAg_L1	0	0
HBsAg_L1_iDNA	2	0.00862069
HBsAg_L2	1	0.00431034
HBsAg_L2_iDNA	3	0.012931
HBsAg_M1	2	0.00862069
HBsAg_M1_iDNA	1	0.00431034
HBsAg_M2	0	0
HBsAg_M2_iDNA	2	0.00862069
HBsAg_S1	17	0.0732759
HBsAg_S1_iDNA	86	0.37069
HBsAg_S2	21	0.0905172
HBsAg_S2_iDNA	63	0.271552
HBsAg_2X_1	0	0
HBsAg_2X_2	7	0.0301724
HBsAg_2X_3	9	0.0387931
HBsAg_2X_4	2	0.00862069
X1_canonical	0	0
X1_long	0	0
X_trunc1	0	0
X_trunc2	2	0.00862069
X_trunc3	1	0.00431034
X_splice1_sp9	0	0
X_splice2_sp1	0	0
X_splice3_sp11	0	0
X_splice4_sp6	0	0
X_2X	0	0
X2_canonical	0	0
X2_long	0	0
X1_trunc1	0	0
X1_trunc2	2	0.00862069
X1_trunc3	0	0
Other	9	0.0387931
Total	232	1

## Sheet: A2A004_HC
Chimpanzee A2A004_HC
			HBsAg transcripts								HBx transcripts				Total HBeAg				Total Core
			Total HBsAg		HBsAg_iDNA		HBsAg_cccDNA		HBsAg_gap		Total HBx_Full length		Truncated HBx		HBeAg		HBeAg_Cys-		Total full-length Core		Core_Cys-
			Counts	%	Counts	%	Counts	%	Counts	%	Counts	%	Counts	%	Counts	%	Counts	%	Counts	%	Counts	%
Transcript_name	normalized_count	% Each	1437	0.629987	16	0.00701447	1420	0.622534	1	0.000438404	82	0.0359491	1	0.000438404	391	0.171416	17	0.00745287	272	0.119246	20	0.00876808
HBeAg_wt	385	0.168786
HBeAg_ORF	2	0.000876808
HBeAg_sp6	3	0.00131521
HBeAg_sp11	1	0.000438404
HBeAg_sp1_Cys-	17	0.00745287
HBeAg-S_sp5	2	0.000876808
HBeAg-S_sp9	6	0.00263043
POL	11	0.00482245
Core_wt	268	0.117492
Core_ORF	1	0.000438404
Core_sp6	3	0.00131521
Core_sp11	0	0
Core-sp1_Cys-	20	0.00876808
Core-S_sp5	1	0.000438404
Core-S_sp9	7	0.00306883
S-Core	1	0.000438404
HBsAg_L1	17	0.00745287
HBsAg_L1_iDNA	0	0
HBsAg_L2	27	0.0118369
HBsAg_L2_iDNA	0	0
HBsAg_M1	34	0.0149057
HBsAg_M1_iDNA	0	0
HBsAg_M2	39	0.0170978
HBsAg_M2_iDNA	0	0
HBsAg_S1	629	0.275756
HBsAg_S1_iDNA	8	0.00350723
HBsAg_S2	674	0.295484
HBsAg_S2_iDNA	8	0.00350723
HBsAg_2X_1	0	0
HBsAg_2X_2	0	0
HBsAg_2X_3	1	0.000438404
HBsAg_2X_4	0	0
X1_canonical	0	0
X1_long	33	0.0144673
X_trunc1	0	0
X_trunc2	1	0.000438404
X_trunc3	0	0
X_splice1_sp9	0	0
X_splice2_sp1	4	0.00175362
X_splice3_sp11	0	0
X_splice4_sp6	0	0
X_2X	5	0.00219202
X2_canonical	0	0
X2_long	40	0.0175362
X1_trunc1	0	0
X1_trunc2	0	0
X1_trunc3	0	0
Other	33	0.0144673
Total	2281	1

## Sheet: A2A004_d85
Chimpanzee A2A004_d85
			HBsAg transcripts								HBx transcripts				Total HBeAg				Total Core
			Total HBsAg		HBsAg_iDNA		HBsAg_cccDNA		HBsAg_gap		Total HBx_Full length		Truncated HBx		HBeAg		HBeAg_Cys-		Total full-length Core		Core_Cys-
			Counts	%	Counts	%	Counts	%	Counts	%	Counts	%	Counts	%	Counts	%	Counts	%	Counts	%	Counts	%
Transcript_name	normalized_count	% Each	1662	0.64998	18	0.0070395	1640	0.641377	4	0.00156433	88	0.0344153	0	0	394	0.154087	19	0.00743058	250	0.0977708	19	0.00743058
HBeAg_wt	383	0.149785
HBeAg_ORF	3	0.00117325
HBeAg_sp6	3	0.00117325
HBeAg_sp11	5	0.00195542
HBeAg_sp1_Cys-	19	0.00743058
HBeAg-S_sp5	0	0
HBeAg-S_sp9	26	0.0101682
POL	11	0.00430192
Core_wt	245	0.0958154
Core_ORF	0	0
Core_sp6	3	0.00117325
Core_sp11	2	0.000782167
Core-sp1_Cys-	19	0.00743058
Core-S_sp5	3	0.00117325
Core-S_sp9	40	0.0156433
S-Core	2	0.000782167
HBsAg_L1	76	0.0297223
HBsAg_L1_iDNA	1	0.000391083
HBsAg_L2	118	0.0461478
HBsAg_L2_iDNA	0	0
HBsAg_M1	69	0.0269847
HBsAg_M1_iDNA	0	0
HBsAg_M2	72	0.028158
HBsAg_M2_iDNA	0	0
HBsAg_S1	682	0.266719
HBsAg_S1_iDNA	3	0.00117325
HBsAg_S2	623	0.243645
HBsAg_S2_iDNA	14	0.00547517
HBsAg_2X_1	0	0
HBsAg_2X_2	0	0
HBsAg_2X_3	0	0
HBsAg_2X_4	4	0.00156433
X1_canonical	1	0.000391083
X1_long	45	0.0175987
X_trunc1	0	0
X_trunc2	0	0
X_trunc3	0	0
X_splice1_sp9	2	0.000782167
X_splice2_sp1	8	0.00312867
X_splice3_sp11	0	0
X_splice4_sp6	1	0.000391083
X_2X	7	0.00273758
X2_canonical	0	0
X2_long	23	0.00899492
X1_trunc1	0	0
X1_trunc2	0	0
X1_trunc3	1	0.000391083
Other	43	0.0168166
Total	2557	1

[truncated: 6 more sheets: A2A004_d323, A2A004_d351, A3A006_HC, A3A006_d141, A3A006_Day_351, A4A014_HC]
