# Supplementary material for: Characterization of Hepatitis B Virus Transcripts in Chronically HBV-Infected Chimpanzees and Patients Treated with ARC-520 siRNA Demonstrates Transcriptional Silencing of cccDNA
Source: Viruses. 2024 Dec 19;16(12):1943. doi: 10.3390/v16121943 (PMC11680220; doi:10.3390/v16121943)
Supplement: Supplementary file 1 [file viruses-16-01943-s001.zip › Suppl Table S4_Chimpanzee_raw_read_categorization.xlsx]

## Sheet: Suppl_Table S3_raw_read_categor
chr	read_start	read_end	value	sample	read_name	sequence
HBV_2X	2099	5600	HBeAg_wt	89A008_HC.ccs_polish-flnc.fa.algn.srt	m180608_215919_42238_c101464112550000001823290111181803_s1_p0/6248/ccs	ACCACCGTGAACGCCCCATGGAACCTGCCAAAAGTCTTGCATAAGAGGACTCTTGGACTTTCAGCAATGTCAACGACCAAGATTGAGACATACTTCAAAGACTGTGTATTTAAGGACTGGGAGGAGCTGGGGGAGGAGATTAGGTTAATGATCTTTGTATTAGGAGGCTGTAGGCATAAATTGGTCTGTACACCAGCACCATGCAACTTTTTCACCTCTGCCTAGTCATCTCCTGTTCATGTCCTACTGTTCAAGCCTCCAAGTTGTGCCTTGGGTGGCTTTTGGGCATGGACATTGACCCTTATAAAGAATTTGGAGCTACAGTGGAGTTACTCTCTTTTTTGCCTTCTGATTTCTTTCCGTCAGTCCGTGATCTCCTCGACACCGCCTCAGCTCTGT…
HBV_2X	2235	5603	HBeAg_wt	89A008_HC.ccs_polish-flnc.fa.algn.srt	m180608_215919_42238_c101464112550000001823290111181803_s1_p0/151460/ccs	AGATTAGGTTTAAAGGTCTTTGTATTAGGAGGCTGTAGGCATAAATTGGTCTGTACACCAGCACCATGCAACTTTTTCACCTCTGCCTAGTCATCTCCTGTTCATGTCCTTACTGTTCAAGCCTCCAAGTTGTGCCTTGGGTGGCTTTTGGGCATGGACATTGACCCTTATAAAGAATTTGGAGCTACAGTGGAGTTACTCTCTTTTTTGCCTTCTGATTTCTTTCCGTCGGTCCGTGATCTCCTCGACACCGCCTCAGCTCTGTACCGGGAAGCCTTAGAGTCTCCAGAGCACTGTTCACCTAACCATACAGCACTCAGGCAAGCTATACTGTGCTGGAGTGAGGTAATGACTCTGGCCTCCTGGGTGGGCAATAATTTGGAAGATCCAGCATCCAGG…
HBV_2X	2245	5600	HBeAg_wt	89A008_HC.ccs_polish-flnc.fa.algn.srt	m180608_215919_42238_c101464112550000001823290111181803_s1_p0/132702/ccs	AATGATCTTTGTATTAGGAGGCTGTAGGCATAAATTGGTCTGTACACCAGCACCATGCAACTTTTTCACCTCTGCCTAGTCATCTCCTGTTCATGTCCTACTGTTCAAGCCTCCAAGTTGTGCCTTGGGTGGCTTTTGGGCATGGACATTGACCCTTATAAAGAATTTGGAGCTACAGTGGAGTTACTCTCTTTTTTGCCTTCTGATTTCTTTCCGTCGGTCCGTGATCTCCTCGACACCGCCTCAGCTCTGTACCGGGAAGCCTTAGAGTCTCCAGAGCACTGTTCACCTAACCATACAGCACTTAGGCAAGCTATACTGTGCTGGGGTGAGTTAATGACTCTGGCCTCCTGGGTGGGCAATAATTTGGAAGATCCAGCATCCAGGGAACAAGTAGTT…
HBV_2X	2252	5604	HBeAg_wt	89A008_HC.ccs_polish-flnc.fa.algn.srt	m180608_215919_42238_c101464112550000001823290111181803_s1_p0/156864/ccs	TTTTGTATTAGGAGGCTGTAGGCATAAATTGGTCTGTACACCAGCACCATGCAACTTTTCACCTCTGCCTAGTCATCTCCTGTTCATGTCCTACTGTTCAAGCCTCCAAGTTGTGCCTTGGGTGGCTTTTGGGCATGGACATTGACCCTTATAAAGAATTTGGAGCTACAGTGGAGTTACTCTCTTTTTTGCCTTCTGATTTCTTTCCGTCGGTCCGTGATCTCCCTCGACACCGCCTCAGCTCTGTACCGGGAAGCCTTAGAGTCTCCAGAGCACTGTTCACCTAACCATACAGCACTCAGGCAAGCTATACTGTGCTGGAGTGAGGTAATGACTCTGGCCTCCTGGGTGGGCAATAATTTGGAAGATCCAGCATCCAGGGAACAAGTAGTTAATTAT…
HBV_2X	2255	5602	HBeAg_wt	89A008_HC.ccs_polish-flnc.fa.algn.srt	m180608_215919_42238_c101464112550000001823290111181803_s1_p0/79786/ccs	GGGTATTAGGAGGCTGTAGGCATAAATTGGTCTGTACACCAGTACCATGCAACTTTTTCACCTCTGCCTAGTCATCTCCTGTTCATGTCCTACTGTTCAAGCCTCCAAGTTGTGCCTTGGGTGGCTTTTGGGCATGGACATTGACCCTTATAAAGAATTTGGAGCTACAGTGGAGTTACTCTCTTTTTTTGCCTTCTGATTTCTTTCCGTCGGTCCGTGATCTCCTCGACACCGCCTCAGCTCTGTACCGGGAAGCCTTAGAGTCTCCAGAGCACTGTTCACCTAACCATACAGCACTTAGGCAAGCTATACTGTGCTGGACTGAGGTAATGACTCTGGCCTCCTGGGTGGGCAATAATTTGGGAAGATCCAGCATCCCAGGGGAACAAGTAGTTAATT…
HBV_2X	2270	5602	HBeAg_wt	89A008_HC.ccs_polish-flnc.fa.algn.srt	m180608_215919_42238_c101464112550000001823290111181803_s1_p0/21033/ccs	AGGCATAAATTGGTCTGTACACCAGCACCATGCAACTTTTTCAACCCTCTGCCTAGTTCATCTCCTGTTCATGTCCTACTGTTTCAAGCCTCCAAGTTGGTGCCTTGGGTGGCTTTTTTGGGCCATGGACATTGACCCTTAATAAAAGAATTTGGAGCTTTACAGTGGAGTTACTCTCTTTTTTGCCTTCTGATTTCTTTCCGTCGGTCCGTGATCTCCTCGACACCCGCCTCAGCTCTGTACCGGGAAGCCTTAGAGTCTCCAGAGCACTGTTCACCTAACCATACAGCACTCAGGCAAGCTATACTGTGCTGGAGTGAGGTAATGAACTCTGGCCTCCTGGGTGGGCAATAATTTGGAAGATCCAGCATCCAGGGAACAAGTAGTTAATTATGTCAA…
HBV_2X	2270	5599	HBeAg_wt	89A008_HC.ccs_polish-flnc.fa.algn.srt	m180608_215919_42238_c101464112550000001823290111181803_s1_p0/31601/ccs	GAGGCATAAATTGGTCCTGTACACCAGCACAATGCAAACTTTCTCACCTCTGCCGTAGTCATCTTCCTGTTCATGTCCTACTGTTCAAGCCTCCAAGTTGTGCCTTGGGTGGCTTTGGGCATGAGACATTGACCCTTAAAAGATTATTTGGGCTACAGTGGAGTTACCTCCTCTTTTTGCCTTCTGATTTCTTTTCCGTCGGTCCGTGATCTTCCTCGACACCGCCTCAGCTCTGTACGGGAAGCCTTAGAGCTCCAGAGCACTGTTCACCCTAACCATACAGGCACTTAGGCAAGCTTACTGTGCTGGGTGAGTTAATGACTCTGGCCCTCCTGGTAGGGGGCAATAATTTGGAAGACCAGCATCCAGGGAACAAGTTAGTTAATTATGTCAATACCA…
HBV_2X	2270	5607	HBeAg_wt	89A008_HC.ccs_polish-flnc.fa.algn.srt	m180608_215919_42238_c101464112550000001823290111181803_s1_p0/51775/ccs	GAGGCATAAATTGGTCTGTACACCAGTACCATGCAACTTTTTCACCTCTGCCTAGTCATCTCCTGTTCATGTCCTACTGTTCAAGCCTCCAAGTTGTGCCTTGGGTGGCTTTTGGGCACGGACATTGACCCTTATAAAGAATTTGGAGCTACAGTGGAGTTACTCTCTTTTTTGCCTTCTGATTTCTTTCCGTCGGTCCGTGATCTCCTCGACACCGCCTCAGCTCTGTACCGGGAAGCCTTAGAGTCTCCAGAGCACTGTTCACCTAACCATACAGCACTTAGGCAAGCTATACTGTGCTGGACTGAGGTAATGACTCTGGCCTCCTGGGTGGGCAATAATTTGGAAGATCCAGCATCCAGGGAACAAGTAGTTAATTATGTCAATACCAATATGGGT…
HBV_2X	2270	5614	HBeAg_wt	89A008_HC.ccs_polish-flnc.fa.algn.srt	m180608_215919_42238_c101464112550000001823290111181803_s1_p0/99374/ccs	AGGCATAAATTGGTCTGTACACCAGCACCATGCAACTTTTCACCTCTGCCTAGTCATCTCCTGTTCATGTCCTACTGTTCAAAGCCTCCAAGTTGTGCCTTGGGTGGCTTTTGGGCCATGGACATTGACCCTTATAAAGATTTGAGCTACAGTGGAGTTACTCTCTTTTTTGCCTTCTGATTCTTTCCGTCCGGTCCGTGATCTCCTCGACACCGCCTCAGCTCTGTACCGGGAAGCCTTAGAGTCCTCCAGAGCACTGTTCAACCTAAACCATACAGCACTCAGGCCAAGCTATATTGTGCTGGAATGACGGCGGTTAATGACTCTGGCCTCCTGGGTGGGCAATAATTTGGAAGATCCAGCATCCAGGAACAAGTAGTTTAATTATGTCAATACCAA…
HBV_2X	2270	5602	HBeAg_wt	89A008_HC.ccs_polish-flnc.fa.algn.srt	m180608_215919_42238_c101464112550000001823290111181803_s1_p0/112976/ccs	GGCAGGCATAAATTTGGTCTGCTACACCAGCACCATGCAACTTTTTCAACCTCTGCCTAGTCATCTCCTGTTCATGTCCTACTGTTCAAGCCTCCAAGTTGTGCCTTGGGTGGCTTTTGGGCATGGACATTGACCCTTATAAAGAATTTGGAGCTACAGTGGAGTTACTCTCTTTTTTTGCCTTCTGATTTCTTTCCGTCGGTCCGTGATCTCCTCGACACCGCCTCAGCTCTGTACCGGGAAGCCTTAGAGTCTCCAGAGCACTGTTTACCTAACCATACAGCACTTAGGCAAGCTATACTGTGCTGGAATGAGGTAATGACTCTGGCCTCCTGGGTGGGCCATAATTTGGAAGATCCAGCATCCAGGGAACAAGTAGTTAATTATGTTCAATACCAA…
HBV_2X	2270	5602	HBeAg_wt	89A008_HC.ccs_polish-flnc.fa.algn.srt	m180608_215919_42238_c101464112550000001823290111181803_s1_p0/122975/ccs	GAGGCATAAATTGGTCTGTACACCAGCACCATGCAACTTTTTCACCTCTGCCTAGTCATCTCTCTGTTCATGTCCTACTGTTCAAGCCTCCAAGTTGTGCCTTGGGTGGCTTTTGGGCATGGACATTGACCCTTATAAAGAATTTGGAGCTACAGTGGAGTTACTCTCTTTTTTGCCTTCTGATTTCTTTCCGTCGGTCCGTGATCTCCTCGACACCGCTCAGCTCTGTACCGGGAAGCCTTAGAGTCTCCAGAGCACTGTTCACCTAACCATACAGCACTCAGGCAAGCTATACTGTGCTGGAGTGAGGTAATGACTCTGGCCTCCTGGGTGGGCAATAATTTGGAAGATCCAGCATCCAGGGAACAAGTAGTTAATTATGTCAATACCAATATGGGT…
HBV_2X	2270	5607	HBeAg_wt	89A008_HC.ccs_polish-flnc.fa.algn.srt	m180608_215919_42238_c101464112550000001823290111181803_s1_p0/155784/ccs	GAGGCATAAATTGGTCTGTACACCAGCACCATGCAACTTTTTCCACCTCTGCCTAGTCATCTCCTGTTCATGTCCTACTGTTCAAGCCTCCAAGTTGTGCCTTGGGTGGCTTTTGGGCATGGACATTGACCCTTATAAAGAATTTGGAGCTACAGTGGAGTTACTCTCTTTTTGCCTTCTGATTTCTTTCCGTCGGTCCGTGATCTCCTCGACACCGCCTCAGCTCTGTACCGGGAAGCCTTAGAGTCTCCAGAGCACTGTTCACCTAACCATACAGCACTCAGGCAAGCTATACTGTGCTGGAGTGAGGTTAATGACTCTGGCCTCCTGGGTGGGCAATAATTTGGAAGATCCAGCATCCAGGGAACAAGTAGTTAATTATGTCAATACCAATATGGG…
HBV_2X	2270	5602	HBeAg_wt	89A008_HC.ccs_polish-flnc.fa.algn.srt	m180608_215919_42238_c101464112550000001823290111181803_s1_p0/156378/ccs	GAGGCATAAATTGGTCTGTACACCAGCACCATGCAACTTTTTCACCTCTGCCTAGTCATCTCCTGTTCATGTCCTACTGTTCAAGCCTCCAAGTTGTGCCTTGGGTGGCTTTTGGGCATGGACATTGACCCTTATAAAGAATTTGGAGCTACAGTGGAGTTACTCTCTTTTTTGCCTTCTGATTTCTTTCCGTCGGTCCGTGATCTCCTCGACACCGCCTCAGCTCTGTACCGGGAAGACTTAGAGTCTCCAGAGCACTGTTCACCTAACCATACAGCACTTAAGCAAGCTATACTGTGCTGGGGTGAGTTAATGACTCTGGCCTCCTGGGTGGGCAATAATTTGGAAGATCCAGCATCCAGGGAACAAGTAGTTAATAATGCCCCTATCTTATCAACA…
HBV_2X	2271	5602	HBeAg_wt	89A008_HC.ccs_polish-flnc.fa.algn.srt	m180608_215919_42238_c101464112550000001823290111181803_s1_p0/114072/ccs	GGGCATAAATTGGTCTGTACACCAGCACCATGCAACTTTTTCACCTCTGCCTAGTCATCTCCTGTTCATGTCCTACTGTTCAAGCCTCCAAGTTGTGCCTTGGGTGGCTTTTGGGCATGGACATTGACCCTTATAAAGAATTTGGAGCTACAGTGGAGTTACTCTCTTTTTTTGCCTTCTGATTTCTTTCCGTCGGTCCGTGATCTCCTCGACACCGCCTCAGCTCTGTACCGGGAAGCCTTAGAGTCTCCAGAGCACTGTTCACCTAACCATACAGCACTTAGGCAAGCTATACTGTGCTGGGGTGAGTTAATGACTCTGGCCTCCTGGGTGGGCAATAATTTGGAAGATCCAGCATCCAGGGAACAAGTAGTTAATTATTTGTGGTTTCATATTTCC…
HBV_2X	2272	5599	HBeAg_wt	89A008_HC.ccs_polish-flnc.fa.algn.srt	m180608_215919_42238_c101464112550000001823290111181803_s1_p0/142894/ccs	GCATAATATTGGTCCTGTACACCAGCACCATGCAACTTTTTTCACCTCTGCCTAGTCATCTCCTGTTCATGTCCTACTGTTCAAGCCTCCAAGTTGGTGCCTTGGGTGGCTTTTGGGGCATGGACATTGACCCTTATAAAGAATTTGGAGCTACAGTGGAGTTACTCTCTTTTTTGCCTTCTGATTTCTTTCCGTCGGTTCCGTGATCTCCTCGACACCGCCTCAGCTCTGTACCGGGAAGCCTTAGAGTCTCCAGAGCACTGTTCACCTAACCATACAGCACTTAGGCAAGCTATACTGTGGCTGGGGTGAGTTAATGACTCTGGCCTCTCTGGGTGGGCAATAATTTGGAAGATCAAGCATCCAGGGAACAAGTAGTTAATTATGTCAATACCAATA…
HBV_2X	2274	5598	HBeAg_wt	89A008_HC.ccs_polish-flnc.fa.algn.srt	m180608_215919_42238_c101464112550000001823290111181803_s1_p0/121915/ccs	GGATAAATTGGTCTGTACACCAGTACCATGCAACTTTTTCACCTCTGCCTAGTCATCTCCTGTTCATGTCCTACTGTTCAAGCCTCCAAGTTGTGCCTTGGGTGGCTTTTGGCATGGACATTGACCCTTATAAAGAATTTGGAGCTACAGTGGAGTTACTCTCTTTTTTGCCTTCTGATTTCTTTCCGTCGGTCCGTGATCTCCTCGACACCGCCTCAGCTCTGTACCGGGAAGCCTTAGAGTCTCCAGAGCACTGTTCACCTAACCATACAGCACTTAGGCAAGCTATACTGTGCTGGACTGAGGTAATGACTCTGGCCTCCTGGGTGGGCAATAATTTGGAAGATCCAGCATCCAGGGAACAAGTAGTTAATTATGTCAATACCAATATGGGTTTTA…
HBV_2X	2274	5599	HBeAg_wt	89A008_HC.ccs_polish-flnc.fa.algn.srt	m180608_215919_42238_c101464112550000001823290111181803_s1_p0/143482/ccs	GATAAATTGGTCTGTACACCAGCACCATGCAACTTTTTCACCTCTGCCTAGTCATCTCCTGTTCATGTCCTACTGTTCAAGCCTCCAAGTTGTGCCTTGGGTGGCTTTTGGGCATGGACATTGACCCTTATAAAGAATTTGGAGCTACAGTGAAGTTACTCTCTTTTTTGCCTTCTGATTTCTTTCCGTCGGTCCGTGATCTCCTCGACACCGCCTCAGCTCTGTACCGGGAAGCCTTAGAGTCTCCAGAGCACTGTTCACCTAACCATACAGCACTTAGGCAAGCTATACTGTGCTGGGGTGAGTTAAAGATCAGACAATTATTGTGGTTTCATATTTCCTGTCTTACTTTTGGAAGAGAAACTGTCCTTGAGTATTTGGTGTCTTTTGGAGTGTGGA…
HBV_2X	2276	5600	HBeAg_wt	89A008_HC.ccs_polish-flnc.fa.algn.srt	m180608_215919_42238_c101464112550000001823290111181803_s1_p0/124074/ccs	ATAAAATTGGTCTGTACACCAGCACCATGCAACTTTTTCACCTCTGCCTAGTCATCTCCTGTTCATGTCCTACTGTTCAAGCCTCCAAGTTGTGCCTTGGGTGGCTTTTGGGCATGGACATTGACCCTTATAAAGAATTTGGAGCTACAGTGGAGTTACTCTCTTTTTTGCCTTCTGATTTCTTTCCGTCGGTCCGTGATCTCCTCGACACCGCCTCAGCTCTGTACCGGGAAGCCTTAGAGTCTCCAGAGCACTGTTCACCTAACCATACAGCACTTAGGCAAGCTATACTGTGCTGGGGTGAGTTAATGACTCTGGCCTCCTGGGTGGGCAATAATTTGGAAGATCCAGCATCCAGGGAACAAGTAGTTAATTATGTCAATACCAATATGGGTTTAA…
HBV_2X	2236	5600	HBeAg-S_sp5	89A008_HC.ccs_polish-flnc.fa.algn.srt	m180608_092030_42238_c101464112550000001823290111181801_s1_p0/143697/ccs	GATTAGGTTAATGATCTTTGTATTAGGAGCTGTAGGCATAAATTGGTCTGTACACCAGCACCATGCAACTTTTTTTCCACCTCTGCCTAGTCATCTCCTGTTCATGTCCTACTGTTCAAGCCTCCAAGTTGTGCCTTGGGTGGCTTTAGGGCATGGACATTGACCCTTATAAAGAATTTGGAGCTACAGTGGAGTTACTCTCTTTTTTGCCTTCTGATTTCTTTCCGTCGGTCCGTGATCTCCTCGACACCGCCTCAGCTCTGTACCGGGAAGCCTTAGAGTCTCCAGAGCACTGTTCACCTAACCATACAGCACTTAGGCAAGCTATACTGTGCTGGGGATCCTCGACCACCAGCACGGGACCATGCAAAACTTGCACGACTCCTGCTCAAGGAACCT…
HBV_2X	2270	5602	HBeAg-S_sp9	89A008_HC.ccs_polish-flnc.fa.algn.srt	m180608_153954_42238_c101464112550000001823290111181802_s1_p0/35027/ccs	AGGCATAAATTGGTCTGTACACCAGTACCATGCAACTTTTTCACCTCTGCCTAGTCATCTCCTGTTCATGTCCTACTGTTCAAGCCTCCAAGTTGTGCCTTGGGTGGCTTTTGGGCATGGACATTGACCCTTATAAAGAATTTGGAGCTACAGTGGAGTTACTCTCTTTTTTGCCTTCTGATTTCTTTCCGTCGGTCCGTGATCTCCTCGACACCGCCTCAGCTCTGTACCGGGAAGCCTTAGAGTCTCCAGAGCACTGTTCACCTAACCATACAGCACTTAGGCAAGCTATACTGTGCTGGACTGAGGTAATGACTCTGGCCTCCTGGGTGGGCAATAATTTGGAAGATCCAGCATCCAGGGAACAAGTAGTTAATTATGTCAATACCAATATGGGTT…
HBV_2X	2414	5602	POL	89A008_HC.ccs_polish-flnc.fa.algn.srt	m180608_215919_42238_c101464112550000001823290111181803_s1_p0/18718/ccs	GAGCTACAGTGGAGTTACTCTCTTTTTTGCCTTCTGATTTCTTTCCGTCGGTCCGTGATCTCCTCGACACCGCCTCAGCTCTGTACCGGGAAGCCTTAGAGTCTCCAGAGCACTGTTCACCTAACCATACAGCACTTAGGCAAGCTATACTGTGCTGGACTGAGGTAATGACTCTGGCCTCCTGGGTGGGCAATAATTTGGAAGATCCAGCATCCAGGGAACAAGTAGTTAATTATGTCAATACCAATATGGGTTTAAAGATCAGACAATTATTGTGGTTTCATATTTCCTGTCTTACTTTTGGAAGAGAAACTGTCCTTGAGTATTTGGTGTCTTTTGGAGTGTGGATTCGCACTCCCCCCGCTTATAGACCACCAAATGCCCCTATCTTATCAACAC…
HBV_2X	2444	5607	POL	89A008_HC.ccs_polish-flnc.fa.algn.srt	m180608_153954_42238_c101464112550000001823290111181802_s1_p0/51581/ccs	CTTCTGATTTTTTTTTTCCGTCGGTCCGTGATCTCCTCGACACCGCCTCAGCTCTGTACCGGGAAGCCTTAGAGTCTCCAGAGCACTGTTCACCTAACCATACAGCACTTAGGCAAGCTATACTGTGCTGGGGTGAGTTAATGACTCTGGCCTCCTGGGTGGGCAATAATTTGGAAGATCCAGCATCCAGGGAACAAGTAGTTAATTATGTCAATACCAATGTGGGTTTAAAGATCAGACAATTATTGTGGTTTCATATTTCCTGTCTTACTTTTGGAAGAGAAACTGTCCTTAAGTATTTGGTGTCTTTTGGAGTGTGGATTCGCACTCCCCCCGCTTATAGACCACCAAATGCCCCTATCTTATCAACACTTCCGGAAACTACTGTTGTTAGACGAC…
HBV_2X	2481	5600	POL	89A008_HC.ccs_polish-flnc.fa.algn.srt	m180608_215919_42238_c101464112550000001823290111181803_s1_p0/62816/ccs	CACCGCCTCAGCTCTGTACCGGGAAGCCTTAGAGTCTCCAGAGCACTGTTCACCTAACCATACAGCACTTAGGCAAGCTATACTGTGCTGGGGTGAGTTAATGACTCTGGCCTCCTGGGTGGGCAATAATTTGGAAGATCCAGCATCCAGGGAACAAGTAGTTAATTATGTCAATACCAATATGGGTTTAAAGATCAGACAATTATTGTGGTTTCATATTTCCTGTCTTACTTTTGGAAGAGAAACTGTCCTTGAGTATTTGGTGTCTTTTGGAGTGTGGATTCGCACTCCCCCCGCTTATAGACCACCAAATGCCCCTATCTTATCAACACTTCCGGAAACTACTGTTGTTAGACGACGAGGCAGGTCCCCTAGAAGAAGAACTCCCTCGCCTCGCAG…
HBV_2X	2281	5602	Core_wt	89A008_HC.ccs_polish-flnc.fa.algn.srt	m180608_215919_42238_c101464112550000001823290111181803_s1_p0/15579/ccs	GGTCTGTACACCAGCACCATGCAACTTTTTCACCTCTGCCTAGTCATCTCCTGTTCATGTCCTACTGTTCAAGCCTCCAAGTTGTGCCTTGGGTGGCTTTTGGGCATGGACATTGACCATTATAAAGAATTTGGAGCTACAGTGGAGTTACTCTCTTTTTTGCCTTCTGATTTCTTTCCGTCGGTCCGTGATCTCCTCGACACCGCCTCAGCTCTGTACCGGGAAGCCTTAGAGTCTCCAGAGCACTGTTCACCTAACCATACAGCACTTAGGCAAGCTATACTGTGCTGGGGTGAGTTAATGACTCTGGCCTCCTGGGTGGGCAATAATTTGGAAGATCCAGCATCCAGGGAACAAGTAGTTAATTATGTCAATACCAATATGGGTTTAAAGATCAGA…
HBV_2X	2281	5606	Core_wt	89A008_HC.ccs_polish-flnc.fa.algn.srt	m180608_215919_42238_c101464112550000001823290111181803_s1_p0/30384/ccs	GGTCTGTACACCAGCACCATGCAACTTTTCACCTCTGCCTAGTCATCTCCTGTTCATGTCCTACTGTTCAAGCCTCCAAGTTGTGCCTTGGGTGGCTTTTGGGCATGGACATTGACCATTATAAAGAATTTGGAGCTACAGTGGAGTTACTCTCTTTTTTGCCTTCTGATTTCTTTCCGTCGGCCCGTGATCTCATCGACACCGCCTCAGCTCTGTACCGGGAAGCCTTAGAGTCTCCAGAGCACTGTTCACCTAACCATACAGCACTTAGGCAAGCTATACTGTGCTGGGGTGAGTTAATGACTCTGGCCTCCTGGGTGGGCAATAATTTGGAAGATCCAGCATCCAGGGAACAAGTAGTTAATTATGTCAATACCAATATGGGTTTAAAGATCAGAC…
HBV_2X	2281	5599	Core_wt	89A008_HC.ccs_polish-flnc.fa.algn.srt	m180608_215919_42238_c101464112550000001823290111181803_s1_p0/99452/ccs	GGTCTGTACACCAGCACCATGCAACTTTTTCACCTCTGCCTAGTCATCTCCTGTTCATGTCCTACTGTTCAAGCCTCCAAGTTGTGCCTTGGGTGGCTTTTGGGCATGGACATTGACCCTTATAAAGAATTTGGAGCTACAGTGGAGTTACTCTCTTTTTTGCCTTCTGATTTCTTTCCGTCGGTCCGTGATCTCCTCGACACCGCCTCAGCTCTGTACCGGGAAGCCTTAGAGTCTCCAGAGCACTGTTCACCTAACCATACAGCACTCAGGCAAGCTATACTGTGCTGGAGTGAGGTAATGACTCTGGCCTCCTGGGTGGGCAATAATTTGGAAGATCCAGCATCCAGGGAACAAGTAGTTAATTATGTCAATACCAATATGGGTTTAAAGATCAGA…
HBV_2X	2284	5600	Core_wt	89A008_HC.ccs_polish-flnc.fa.algn.srt	m180608_215919_42238_c101464112550000001823290111181803_s1_p0/16663/ccs	GCTGTACACCAGCACCATGCAACCTTTTCACCTCTGCCTAGTCATCTCCTGTTTCATGTCCTACTGTTCAAGCCTCCAAGTTGTGCCTTGGGTGGCTTTAGGGCATGGACCATTGACCCTTTATAAAGGGAATTTGGAGCTACAGTGCAGTTACTCTCATTTTTTGCCTTCTGATTTCTTTCCGTCGGTCCGTGATCTCCTCGACACCGCCTCATGCTCTGTACGCGGGAAGCCTTTAGAGTCTCCAGAGCACTGGTTCACCTAACCATACAGCACTTAGGTCAAGCTATTAACTGTGCTGGGGTGAGTTAATGACTCTGGCCTCTGAGGTGGGCAAATAATTTGGGAAGATCCAGCATCGCAGGGAAACAAGTAGTTAATTATGTCAATACCAAATAT…
HBV_2X	2284	5601	Core_wt	89A008_HC.ccs_polish-flnc.fa.algn.srt	m180608_215919_42238_c101464112550000001823290111181803_s1_p0/82214/ccs	GCTGTACACCAGCACCATGCAACTTTTTCACCTCTGCCTAGTCATCTCCTGTTCATGTCCTACTGTTCAAGCCTCCAAGTTGTGCCTTGGGTGGCTTTTGGGCATGGACATTGACCCTTATAAAGAATTTGGAGCTACAGTGGAGTTACTCTCTTTTTTGCCTTCTGATTTCTTTCCGTCGGTCCGTGATCTCCTCGACACCGCCTCAGCTCTGTACCGGGAAGCCTTAGAGTCTCCAGAGCACTGTTCACCTAACCATACAGCACTTAGGCAAGCTATACTGTGCTGGGGTGAGTTAATGACTCTGGCCTCCTGGGTGGGCAATAATTTGGAAGATCCAGCATCCAGGGAACAAGTAGTTAATTATGTCAATACCAATATGGGTTTAAAGATCAGACA…
HBV_2X	2284	5602	Core_wt	89A008_HC.ccs_polish-flnc.fa.algn.srt	m180608_215919_42238_c101464112550000001823290111181803_s1_p0/82619/ccs	CTGTACACCAGCACCATGCAACTTTTTTTCACCTCTGCCTAGTCATCTCCCTGTTCATGTCCTACTGTTCAAGCCTCCAAGTTGTGCTTGGGTGGCTTTAGGGCATGGACATTGACCTTATAAAGAATTTGGAGCTACAGTGGAGTTACTCTCTTTTTTGCCTTCTGATTTCTTTCCGTCGGTCCGTGATCTCCTCGACACCGCCTCAGCTCTGTACCGGGAAGCCTTAGGTCTCCAGAGCATGTTCACCTAACCATACAGCACTTTAGCAAGCTATACTGTGCTGGGGTGAGTTAATGACTCTGGCTCCTGGGTGGGCAATAATTTGGAAGATCCAGCATCCAGGGAACAAGTAGTTAATTATGTCAATACCAATATGGGTTTAAAGATCAGACAATT…
HBV_2X	2284	5600	Core_wt	89A008_HC.ccs_polish-flnc.fa.algn.srt	m180608_215919_42238_c101464112550000001823290111181803_s1_p0/108007/ccs	GCTGTACACCAGCACCATGCAACTTTTTCACCTCTGCCTAGTCATCTCCTGTTCATGTCCCTACTGTTCAAGCCTCCAAGTTGTGCCTTGGGTGGCTTTTGGGCATGGACATTGACCCTTATAAAGAATTTGGAGCTACAGTGGAGTTACTCTCTTTTTTTGCCTTCTGATTTTCTTTCCGTCGGTCCGTGATCTCCTCGACACCGCCTCAGCTCTGTACCGGGAAGCCTTAGAGTCTCCAGAGCACTGTTCACCTAACCATACAGCACTTAGGCAAGCTTAACTTGTGCTGGGGTGAGTTAATGACTCTGGCCTCCTGGGTGGGCAATAATTTGGAAGATCCAGCATCCAGGGAACAAGTAGTTAATTGATGTCAATACCAACATGGTTTAAAGATCA…
HBV_2X	2284	5602	Core_wt	89A008_HC.ccs_polish-flnc.fa.algn.srt	m180608_215919_42238_c101464112550000001823290111181803_s1_p0/119809/ccs	GCTGTACACCAGTACCATGCAACTTTTTCACCTCTGCCTAGTCATCTCCTGTTCATGTCCTACTGTTCAAGCCTCCAAGTTGTGCCTTGGGTGGCTTTTGGGCATGGACATTGACCCTTATAAAGAATTTGGAGCTACAGTGGAGTTACTCTCTTTTTTGCCTTCTGATTTCTTTCCGTCGGTCCGTGATCTCCTCGACACCGCCTCAGCTCTGTACCGGGAAGCCTTAGAGTCTCCAGAGCACTGTTCACCTAACCATACAGCACTTAGGCAAGCTATACTGTGCTGGACTGAGGTAATGACTCTGGCCTCCTGGGTGGGCAATAATTTGGAAGATCCAGCATCCAGGGAACAAGTAGTTAATTATGTCAATACCAATATGGGTTTAAAGATCAGACA…
HBV_2X	2284	5606	Core_wt	89A008_HC.ccs_polish-flnc.fa.algn.srt	m180608_215919_42238_c101464112550000001823290111181803_s1_p0/157002/ccs	GCTGTACACCAGCACCATGCAACTTTTTCACCTCTGCCTAGTCATCTCCTGTTCATGTCCTACTGTTCAAGCCTCCAAGTTGTGCCTTGGGTGGCTTTTGGGCATGGACATTGACCCTTATAAAGAATTTGGAGCTACAGTGGAGTTACTCTCTTTTTTGCCTTCTGATTTCTTTCCGTCGGTCCGTGATCTCCTCGACACCGCCTCAGCTCTGTACCGGGAAGCCTTAGAGTCTCCAGAGCACTGTTCACCTAACCATACAGCACTCAGGCAAGCTATACTGTGCTGGAGTGAGGTAATGACTCTGGCCTCCTGGGTGGGCAATAATTTGGAAGATCCAGCATCCAGGGAACAAGTAGTTAATTATGTCAATACCAATATGGGTTTAAAGATCAGACA…
HBV_2X	2285	5600	Core_wt	89A008_HC.ccs_polish-flnc.fa.algn.srt	m180608_215919_42238_c101464112550000001823290111181803_s1_p0/142865/ccs	GCTTGTACACCAGCACCATGCAACTTTTCACCTCTGCCTAGTCATCTCCTGTTCATGTCCTACTGTTCAAGCCTCCAAGTTTGTGCCTTGGGTGGCTTGTGGCATGGACATTGACCCTTTTATAAAAGAATTTGGAGCTACAGTGAGTTTACTCTCTTTTTTGGCCTTCCTGATTTCTTTCCGTCGGTCCGTGATCTCCCTCGACACCGCCTCAGCTCTGTACCGGGAAGCCTTAGAGTCTCCAGAGCACTGTTCACCTAACCATACAGCACTTAGGCAAGCTATACTGTTGGCTGGAATGAGGTTAATGACTCTGGCCTCCTGGGTGGGCAATAATTGGAAGATCCAGCATCCAGGGAACAAGTAGTTAATTATGTCAATACCAATATGGGTTTAAAG…
HBV_2X	2286	5601	Core_wt	89A008_HC.ccs_polish-flnc.fa.algn.srt	m180608_215919_42238_c101464112550000001823290111181803_s1_p0/10085/ccs	GGTACACCAGCACCATGCAACTTTTTCACCTCTGCCTAGTCATCTCCTGTTCATGTCCTACTGTTCAAGCCTCCAAGTTGTGCCTTGGGTGGCTTTTGGGCATGGACATTGACCCTTATAAAGAATTTGGAGCTACAGTGGAGTTACTCTCTTTTTTGCCTTCTGATTTCTTTCCGTCGGTCCGTGATCTCCTCGACACCGCCTCAGCTCTGTACCGGGAAGCCTTAGAGTCTCCAGAGCACTGTTCACCTAACCATACAGCACTTAGGCAAGCTATACTGTGGCTGGGGTGAGTTAATGACTCTGGCCTCCTGGGTGGGCAATAATTTGGAAGATCCAGCATCCAGGGAACAAGTAGTTAATTATGTCAATACCAATATGGGTTTAAAGATCAGACAA…
HBV_2X	2286	5599	Core_wt	89A008_HC.ccs_polish-flnc.fa.algn.srt	m180608_215919_42238_c101464112550000001823290111181803_s1_p0/12137/ccs	GGTACACCAGCACCATGCAACTTTTTCACCTCTGCCCTAGTCACCTCCTGTTCATTGTCCCTACCTGTTTCAAGCCTCCAAGTTGGTTGCCTTGGGTGGGCTTTTGGGCATGGACATTTGAACCCTTAATAAAGAATTTTGGAGCTACAGTGGAGTTTTACTCTCTTTTTTTGCCCTTCTGATTTCTTTCCGTCGGTCCGTGAATCTCCCTCGACACCGCCCTCAGCTCTGTACCGGGAAGCCCTTAGAGTCCCTCCAGAGCACTGTTCACCTAACTCATACAGCACTTAGGCCAAAGCTATACTGTTGCTGGGGTGAGTTTAATGACTCTGGCCTCCTGGGTGGGGCAATAATTTGGAAGATCCAGCATCCAGGGAACAAGTAAGTTATTATTAGTCA…
HBV_2X	2286	5615	Core_wt	89A008_HC.ccs_polish-flnc.fa.algn.srt	m180608_215919_42238_c101464112550000001823290111181803_s1_p0/25230/ccs	GGTACACCAGCACCATGCAACTTTTTCACCTCTGCCTAGTCATCTCCTGTTCATGTCCTACTGTTCAAGCCTCCAAGTTGTGCCTTGGGTGGCTTTTGGGCATGGACATTGACCCTTATAAAGAATTTGGAGCTACAGTGGAGTTACTCTCTTTTTTGCCTTCTGATTTCTTTCCGTCGGTCCGTGATCTCCTCGACACCGCCTCAGCTCTGTACCGGGAAGCCTTAGAGTCTCCAGAGCACTGTTCACCTAACCATACAGCACTTAGGCAAGCTATACTGTGCTGGGGTGAGTTAATGACTCTGGCCTCCTGGGTGGGCAATAATTTGGAAGATCCAGCATCCAGGGAACAAGTAGTTAATTATGTCAATACCAATATGGGTTTAAAGATCAGACAAT…
HBV_2X	2286	5600	Core_wt	89A008_HC.ccs_polish-flnc.fa.algn.srt	m180608_215919_42238_c101464112550000001823290111181803_s1_p0/46615/ccs	GTACACCAGCACCATGCAACTTTTTCACCTCTGCCTAGTCATCTCCTGTTCATGTCCTACTGTTCAAGCCTCCAAGTTGTGCCTTGGGTGGCTTTTGGGCATGGACATTGACCCTTATAAAGAATTTGGAGCTACAGTGGAGTTACTCTCTTTTTTGCCTTCTGATTTCTTTCCGTCGGTCCGTGATCTCCTCGACACCGCCTCAGCTCTGTACCGGGAAGCCTTAGAGTCTCCAGAGCACTGTTCACCTAACCATACAGCACTTAGGCAAGCTATACTGTGCTGGAATGAGGTAATGACTCTGGCCTCCTGGGTGGGCAATAATTTGGAAGATCCAGCATCCAGGGAACAAGTAGTTAATTATGTCAATACCAATATGGGTTTAAAGATCAGACAATT…
HBV_2X	2286	5602	Core_wt	89A008_HC.ccs_polish-flnc.fa.algn.srt	m180608_215919_42238_c101464112550000001823290111181803_s1_p0/50302/ccs	GGTACACCAGCACCATGCAACTTTTTCACCTCTGCCTAGTCATCTCCTGTTCATGTCCTACTGTTCAAGCCTCCAAGTTGTGCCTTGGGTGGCTTTAGGGCATGGACATTGACCCTTATAAAGAATTTGGAGCTACAGTGGAGTTACTCTCTTTTTTGCCTTCTGATTTCTTTCCGTCGGTCCGTGATCTCCTCGACACCGCCTCAGCTCTGTACCGGGAAGCCTTAGAGTCTCCAGAGCACTGTTCACCTAACCATACAGCACTTAGGCAAGCTATACTGTGCTGGGGTGAGTTAATGACTCTGGCCTCCTGGGTGGGCAATAATTTGGAAGATCCAGCATCCAGGGAACAAGTAGTTAATTATGTCAATACCAATATGGGTTTAAAGATCAGACAAT…
HBV_2X	2286	5602	Core_wt	89A008_HC.ccs_polish-flnc.fa.algn.srt	m180608_215919_42238_c101464112550000001823290111181803_s1_p0/69533/ccs	GTACACCAGCACCATGCAACTTTTTCACCTCTGCCTAGTCATCTCCTGTTCATGTCCTACCTGTTCAAGCCTCCAAGTTGTGCCTTGGGTGGCTTTTGGGCATGGACATTGACCCTTATAAAGAATTTGGAGCTACAGTGGAGTTACTCTCTTTTTTGCCTTCTGATTTCTTTCCGGTCGGTCCGTGATCTCCTCGACACCGCCTCAGCTCTGTACCGGGAAGCCTTAGAGTCTCCAGAGCACTGTTCACCTAACCATACAGCACTTAGGCAAGCTATACTGTGCTGGAATGAGGTAATGACTCTGGCCTCCTGGGTGGGCAATAATTTGGAAGATCCAGCATCCAGGGAACAAGTAGTTAATTATGTCAATACCAATATGGGTTTAAAGATCAGACAA…
HBV_2X	2286	5606	Core_wt	89A008_HC.ccs_polish-flnc.fa.algn.srt	m180608_215919_42238_c101464112550000001823290111181803_s1_p0/82403/ccs	GGTACACCAGCACCATGCAACTTTTTCACCTCTGCCTAGTCATCTCCTGTTCATGTCCTACTGTTCAAGCCTCCAAGTTGTGCCTTGGGTGGCTTTTGGGCATGGACATTGACCCTTATAAAGAATTTGGAGCTACAGTGGAGTTACTCTCTTTTTTGCCTTCTGATTTCTTTCCGTCGGTCCGTGATCTCCTCGACACCGCCTCAGCTCTGTACCGGGAAGCCTTAGAGTCTCCAGAGCACTGTTCACCTAACCATACAGCACTTAGGCAAGCTATACTGTGCTGGGGTGAGTTAATGACTCTGGCCTCCTGGGTGGGCAATAATTTGGAAGATCCAGCATCCAGGGAACAAGTAGTTAATTATGTCAATACCAATATGGGTTTAAAGATCAGACAAT…
HBV_2X	2286	5598	Core_wt	89A008_HC.ccs_polish-flnc.fa.algn.srt	m180608_215919_42238_c101464112550000001823290111181803_s1_p0/84744/ccs	GTACACCAGCACCATGCCAAAGCTTTTTTCAGCCTCTGCCTAGTCAATCTCCTGTTCAGTGTCCTACTGTTCAAGCCTCCAAGTTGTGCGCTTGGGTGGGCATTTTGGGCATGGGACAATTGACCCTTTATCAAGAATTTGGGAGCGACAGTGGAGTTTACTCTCTTTTTTGCCTTCTGAATTTCTTTCCGTCGGTCCCGTGATCTCCTCGACACCGCCTCAGCCTCTGTACCGGGAAGCCTTTAGAAGTCCTCCAGAGCACTGTTCACCTAACCATACAGCACTTAGGCAAGCTATACTGGGGTGCTGGGGTGAGTTAATGACTCTGGCCTCCTGGTGGGGGCCAATAATTTTGGAAGATCCAGCATCCAGGGAACAAGTAGTTAATTTATGTCAATA…
HBV_2X	2286	5600	Core_wt	89A008_HC.ccs_polish-flnc.fa.algn.srt	m180608_215919_42238_c101464112550000001823290111181803_s1_p0/95296/ccs	GGTACACCAGCACCATGCAACTTTTTCACCTCTGCCTAGTCATCTCCTGTTCATGTCCTACTGTTCAAGCCTCCAAGTTGTGCCTTGGGTGGCTTTTGGGCATGGACATTGACCCTTATAAAGAATTTGGAGCTACAGTGGAGTTACTCTCTTTTTTGCCTTCTGATTTCTTTCCGTCGGTCCGTGATCTCCTCGACACCGCCTCAGCTCTGTACCGGGAAGCCTTAGAGTCTCCAGAGCACTGTTCACCTAACCATACAGCACTCAGGCAAGCTATACTGTGCTGGAGTGAGGTAATGACTCTGGCCTCCTGGGTGGGCAATAATTTGGAAGATCCAGCATCCAGGGAACAAGTAGTTAATTATGTCAATACCAATATGGGTTTAAAGATCAGACAAT…
HBV_2X	2286	5602	Core_wt	89A008_HC.ccs_polish-flnc.fa.algn.srt	m180608_215919_42238_c101464112550000001823290111181803_s1_p0/108528/ccs	GGTACACCAGCACCATGCAACTTTTTCACCTCTGCCTAGTCATCTCCTGTTCATGTCCTACTGTTCAAGCCTCCAAGTTGTGCCTTGGGTGGCTTTTGGGCATGGACATTGACCCCTTATAAAGAATTTGGAGCTACAGTGGAGTTACTCTCTTTTTTGCCTTCTGATTTCTTTCCGTCGGTCCGTGATCTCCTCGACACCGCCTCAGCTCTGTACCGGGAAGCCTTAGAGTCTCCCAGAGCAACTGTTCACCTAACCATACAGCACTTAGGCAAGCTATACTGTGCTGGGGTGAGTTAATGACTCTGGCCTCCTGGGTGGGCAATAATTTGGAAGATCCAGCATCCAGGGAAACAAGTAGTTAATTATGTCAATACCAATATGGGTTTAAAGATCAGA…
HBV_2X	2286	5600	Core_wt	89A008_HC.ccs_polish-flnc.fa.algn.srt	m180608_215919_42238_c101464112550000001823290111181803_s1_p0/143590/ccs	GGTACACCAGCACCATGCAACTTTTTCACCTCTGCCTAGTCATCTCCTGTTCATGTCCTACTGTTCAAGCCTCCAAGTTGTGCCTTGGGTGGCTTTTGGGCATGGACATTGACCCTTATAAAGAATTTGGAGCTACAGTGGAGTTACTCTCTTTTTTGCCTTCTGATTTCTTTCCGTCGGTCCGTGATCTCCTCGACACCGCCTCAGCTCTGTACCGGGAAGCCTTAGAGTCTCCAGAGCACTGTTCACCTAACCATACAGCACTCAGGCAAGCTATACTGTGCTGGAGTGAGGTAATGACTCTGGCCTCCTGGGTGGGCAATAATTTGGAAGATCCAGCATCCAGGGAACAAGTAGTTAATTATGTCAATACCAATATGGGTTTAAAGATCAGACAAT…
HBV_2X	2286	5602	Core_wt	89A008_HC.ccs_polish-flnc.fa.algn.srt	m180608_215919_42238_c101464112550000001823290111181803_s1_p0/147798/ccs	GGTACACCAGCACCATGCAACTTTTTCACCTCTGCCTAGTCATCTCCTGTTCATGTCCTACTGTTCAAGCCTCCAAGTTGTGCCTTGGGTGGCTTTTGGCATGGACATTGACCCTTATAAAGAATTTGGAGCTACAGTGGAGTTACTCTCTTTTTTGCCTTCTGATTTCTTTCCGTCGGTCCGTGATCTCCTCGACACCGCCTCAGCTCTGTACCGGGAAGCCTTAGAGTCTCCAGAGCACTGTTCACCTAACCATACAGCACTTAGGCAAGCTATACTGTGCTGGAATGAGGTAATGACTCTGGCCTCCTGGGTGGGCAATAATTTGGAAGATCCAGCATCCAGGGAACAAGTAGTTAATTATGTCAATACCAATATGGGTTTAAAGATCAGACAATT…
HBV_2X	2286	5602	Core_wt	89A008_HC.ccs_polish-flnc.fa.algn.srt	m180608_215919_42238_c101464112550000001823290111181803_s1_p0/151434/ccs	GTACACCAGCACCATGCAACTTTTTCACCTCTGCCTAGTCATCTCCTGTTCATGTCCTACTGTTCAAGCCTCCAAGTTGTGCCTTGGGTGGCTTTAGGGCATGGACATTGACCCTTATAAAGAATTTGGAGCTACAGTGGAGTTACTCTCTTTTTTTGCCTTCTGATTTCTTTCCGTCGGTCCGTGATCTCCTCGACACCGCCTCAGCTCTGTACCGGGAAGCCTTAGAGTCTCCAGAGCACTGTTCACCTAACCATACAGCACTTAGGCAAGCTATACTGTGCTGGGGTGAGTTAATGACTCTGGCCTCCTGGGTGGGCAATAATTTGGAAGATCCAGCATCCAGGGAACAAGTAGTTAATTATGTCAATACCAATATGGGTTTAAAGATCAGACAAT…
HBV_2X	2286	5600	Core_wt	89A008_HC.ccs_polish-flnc.fa.algn.srt	m180608_215919_42238_c101464112550000001823290111181803_s1_p0/157042/ccs	GTACACCAGCACCATGCAACTTTTTCACCTCTGCCTAGTCATCTCCTGTTCATGTCCTACTGTTCAAGCCTCCAAGTTGTGCCTTGGGTGGCTTTAGGGCATGGACATTGACCCTTATAAAGAATTTGGAGCTACAGTGGAGTTACTCTCTTTTTTGCCTTCTGATTTCTTTCCGTCGGTCCGTGATCTCCTCGACACCGCCTCAGCTCTGTACCGGGAAGCCTTAGAGTCTCCAGAGCACTGTTCACCTAACCATACAGCACTTAGGCAAGCTATACTGTGCTGGGGTGAGTTAATGACTCTGGCCTCCTGGGTGGGCAATAATTTGGAAGATCCAGCATCCAGGGAACAAGTAGTTAATTATGTCAATACCAATATGGGTTTAAAGATCAGACAATT…
HBV_2X	2286	5602	Core_wt	89A008_HC.ccs_polish-flnc.fa.algn.srt	m180608_215919_42238_c101464112550000001823290111181803_s1_p0/160544/ccs	GGTACACCAGCACCATGCAACTTTTTCACCTCTGCCTAGTCATCTCCTGTTCATGTCCTACTGTTCAAGCCTCCAAGTTGTGCCTTGGGTGGCTTTTGGGCATGGACATTGACCCTTATAAAGAATTTGGAGCTACAGTGGAGTTACTCTCTTTTTTGCCTTCTGATTTCTTTCCGTCGGTCCGTGATCTCCTCGACACCGCCTCAGCTCTGTACCGGGAAGCCTTAGAGTCTCCAGAGCACTGTTCACCTAACCATACAGCACTTAGGCAAGCTATACTGTGCTGGGGTGAGTTAATGACTCTGGCCTCCTGGGTGGGCAATAATTTGGAAGATCCAGCATCCAGGGAACAAGTAGTTACTTATAGACCACCAAATGCCCCTATCTTATCAACACTTC…
HBV_2X	2288	5602	Core_wt	89A008_HC.ccs_polish-flnc.fa.algn.srt	m180608_215919_42238_c101464112550000001823290111181803_s1_p0/2217/ccs	ACACCAGCACCATGCAACTTTTTCACCTCTGCCTAGTCATCTCCTGTTCATGTCCTACTGTTCAAGCCTCCAAGTTGTGCCTTGGGTGGCTTTTGGGCATGGACATTGACCCTTATAAAGAATTTGGAGCTACAGTGGAGTTACTCTCTTTTTTGCCTTCTGATTTCTTTCCGTCGGTCCGTGATCTCCTCGACACCGCCTCAGCTCTGTACCGGGAAGCCTTAGAGTCTCCAGAGCACTGTTCACCTAACCATACAGCACTCAGGCAAAGCTATACTGTGCTGGAGTGAGGTAATGACTCTGGCCTCCTGGGTGGGCAATAATTTGGAAGATCCAGCATCCAGGGAACAAGTAGTTAATTATGTCAATACCAATATGGGTTTAAAGATCAGACAATTA…
HBV_2X	2288	5599	Core_wt	89A008_HC.ccs_polish-flnc.fa.algn.srt	m180608_215919_42238_c101464112550000001823290111181803_s1_p0/29753/ccs	GGACACCAGCACCATGCAACTTTTTCACCTCTGCCCTAGTCATCTCCTGTTTCATGTCCTACTGTTTCAAGCCTCCAAGTTGTGTCTTGGGTGGCTTTTGGGCATGGACATTGACCCTTATAAAGAATTTGGAGGCTACAGTGGAGTTACTCTCTTTTTTGCCTTCTGATTTCTTTCCGTCGGTCCGTGGATCTCCTCGACACCGCCTCAGCTCTGTACCGGGAAGCCTTAGAGTTCTCCAGAGCACTGTTCACCTAACCATACAGCCACTCAGGCAAGCTATACTGTGCTGGAGTGAGGTAATGACTCTGGCCTCCTGGGTGGGCAATAATTTGGAAGATCCCAGCATCCAGGGAACAAGTAGTTAATTATGTCAATACCAATATGGGTTTAAAGATC…
HBV_2X	2288	5600	Core_wt	89A008_HC.ccs_polish-flnc.fa.algn.srt	m180608_215919_42238_c101464112550000001823290111181803_s1_p0/55212/ccs	ACACCAGCACCATGCAACTTTTTCACCTCTGGCCTAGTCATCTCCTGTTCATGTCCTACTGTTCAAGCCTCCAAGTTGTGCCTTGGGTGGCTTTTGGCATGGACATTGACCCTTATAAAGAATTTGGAGCTACAGTGGAGTTACTCTCTTTTTTGCCTTCTGATTTCTTTCCGTCGGTCCGTGATCTCCTCGACACCGCCTCAGCTCTGTACCGGGAAGCCTTAGAGTCTCCAGAGCACTGTTCACCTAACCCATACAGCACTTAGGCAAGCTATACTGTGCTGGAATGAGGTAATGACTCTGGCCTCCTGGGTGGGCAATAATTTGGAAGATCCAGCATCCAGGGAAACAAGTAGTTTAATTATGTCAATACCAATATGGGTTTAAAGATCAGACAAT…
HBV_2X	2288	5602	Core_wt	89A008_HC.ccs_polish-flnc.fa.algn.srt	m180608_215919_42238_c101464112550000001823290111181803_s1_p0/56385/ccs	GACACCAGCACCATGCAACTTTTTCACCTCTGCCTAGTCATCTCCTGTTCATGTCCTACTGTTCAAGCCTCCAAGTTGTGCCTTGGGTGGCTTTTGGGCATGGACATTGACCCTTATAAAGAATTTGGAGCTACAGTGGAGTTTACTCTCTTTTTTGCCTTCTGATTTCTTTCCGTCGGTCCGTGATCTCCTCGACACCGCCTCAGCTCTGTACCGGAAGCCTTAGAGTCTCCAGAGCACTGTTCACCTAACCATACAGCACTCAGGCAAGCTATACTGTGCTGGAGTGAGGTAATGACTCTGGCCTCCTGGGTGGGCAATAATTTGGAAGATCCAGCATCCAGGGAACAAGTAGTGAATTATGTCAATACCAATATGGGTTTAAAGATCAGACAATTA…
HBV_2X	2288	5602	Core_wt	89A008_HC.ccs_polish-flnc.fa.algn.srt	m180608_215919_42238_c101464112550000001823290111181803_s1_p0/112450/ccs	GACACCAGCACCATGCAACTTTTTCACCTCTGCCTAGTCATCTCCTGTTCATGTCCTACTGTTCAAGCCTCCAAGTTGTGCCTTGGGTGGCTTTTGGGCATGGACATTGACCCTTATAAAGAATTTGGAGCTACAGTGGAGTTACTCTCTTTTTTGCCTTCTGATTTCTTTCCGTCGGTCCGTGATCTCCTCGACACCGCCTCAGCTCTGTACCGGGAAGCCTTAGAGTCTCCAGAGCACTGTTCACCTAACCATACAGCACTCAGGCAAGCTATACTGTGCTGGAGTGAGGTAATGACTCTGGCCTCCTGGGTGGGCAATAATTTGGAAGATCCAGCATCCAGGGAACAAGTAGTTAATTATGTCAATACCAATATGGGTTTAAAGATCAGACAATTA…
HBV_2X	2288	5600	Core_wt	89A008_HC.ccs_polish-flnc.fa.algn.srt	m180608_215919_42238_c101464112550000001823290111181803_s1_p0/118863/ccs	ACACCAGCACCATGCAACTTTTTCACCTCTGCCTAGTCATCTCCTGTTCATGTCCTACTGTTCAAGCCTCCAAGTTGTGCCTTGGGTGGCTTTTGGGCATGGACATTGACCCTTATAAAGAATTTGGAGCTACAGTGGAGTTACTCTCTTTTTTGCCTTCTGATTTCTTTCCGTCGGTCCGTGATCTCCTCGACACCGCCTCAGCTCTGTACCGGGAAGCCTTAGAGTCTCCAGAGCACTGTTCACCTAACCATACAGCACTTAGGCAAGCTATACTGTGCTGGAATGAGGTAATGACTCTGGCCTCCTGGGTGGGCAATAATTTGGAAGATCCAGCATCCAGGGAACAAGTAGTTAATTATGTCAATACCAATATGGGCTTAAAGATCAGACAATTAT…
HBV_2X	2288	5602	Core_wt	89A008_HC.ccs_polish-flnc.fa.algn.srt	m180608_215919_42238_c101464112550000001823290111181803_s1_p0/121173/ccs	ACACCAGTACCATGCAACTTTTCACCTCTGCCTAGTCATCTCCTGTTCATGTCCTACTGTTCAAGCCTCCAAGTTGTGCCTTGGGTGGCTTTTGGGCATGGACATTGACCCTTATAAAGAATTTGGAGCTACAGTGGAGTTACTCTCTTTTTTGCCTTCTGATTTCTTTCCGTCGGTCCGTGATCTCCTCGACACCGCCTCAGCTCTGTACCGGGAAGCCTTAGAGTCTCCAGAGCACTGTTCACCTAACCATACAGCACTTAGGCAAGCTATACTGTGCTGGACTGAGGTAATGACTCTGGCCTCCTGGGTGGGCAATAATTTGGAAGATCCAGCATCCAGGGAACAAGTAGTTAATTATGTCAATACCAATATGGGTTTAAAGATCAGACAATTATT…
HBV_2X	2288	5599	Core_wt	89A008_HC.ccs_polish-flnc.fa.algn.srt	m180608_215919_42238_c101464112550000001823290111181803_s1_p0/137778/ccs	GACACCAGCACCATGCAACTTTTTCACCTCTGCCTAGTCATCTCCTGTTCATGTCCTACTGTTCAAGCCTCCAAGTTGTGCCTTGGGTGGCTTTTGGGCATGGACATTGACCCTTATAAAGAATTTGGAGCTACAGTGGAGTTACTCTCTTTTTTGCCTTCTGATTTCTTTCCGTCGGTCCGTGATCTCCTCGACACCGCCTCAGCTCTGTACCGGGAAGCCTTAGAGTCTCCAGAGCACTGTTCACCTAACCATACAGCACTTAGGCAAGCTATACTGTGCTGGAATGAGGTAATGACTCTGGCCTCCTGGGTGGGCAATAATTTGGAAGATCCAGCATCCAGGGAACAAGTAGTTAATTATGTCAATACCAATATGGGTTTAAAGATCAGACAATTA…
HBV_2X	2288	5604	Core_wt	89A008_HC.ccs_polish-flnc.fa.algn.srt	m180608_215919_42238_c101464112550000001823290111181803_s1_p0/160396/ccs	GTATCAACGCTAGAGTACATGGGACACCAAGTACCAGCAACTTTTCACCTCTGCCTAGTCCATCTCCTGTTCTATGTCCTACTGTTCAAGCCTCCAAGTTGTGCCTTGGGTGGCTTTTTTGGGCATGGACATTGACCCTTATAAAGAATTTGGAGCTAACAGTGGAGTTACTCTCTTTTTTTGCCTTCTGATTTCTTTTCCGTCGGTCCGTGATCTCCTCGAACACCGCCTCAGCTCTGTACCGGGAAGCCTTAGAGTCTCCAGAGCACGTTCACCTAACCATACAGCACTTAGGCCAAGCTATAACTGTGCTGGACTGAGGTAATGACTCTGGCCTCCTGGGTGGGCAATAATTTGGAAGATCCAGCATCCAGGGAACAAGTAGTTAATTATGTCAAA…
HBV_2X	2301	5602	Core_wt	89A008_HC.ccs_polish-flnc.fa.algn.srt	m180608_215919_42238_c101464112550000001823290111181803_s1_p0/89250/ccs	GGCAACTTTTTCACCTCTGCCTAATCATCTCCTGTTCATGTCCTACTGTTCAAGCCTCCAAGTTGTGCCTTGGGTGGCTTTTGGGCATGGACATTGACCATTATAAAGAATTTGGAGCTACAGTGGAGTTACTCTCTTTTTTGCCTTCTGATTTCTTTCCGTCGGCCCGTGATCTCCTCGACACCGCCTCAGCTCTGTACCGGGAAGCCTTAGAGTCTCCAGAGCACTGTTCACCTAACCATACAGCACTTAGGCAAGCTATACTGTGCTGGGGTGAGTTAATGACTCTGGCCTCCTGGGTGGGCAATAATTTGGAAGATCCAGCATCCAGGGAACAAGTAGTTAATTATGTCAATACCAATATGGGTTTAAAGATCAGATAATTATTGTGGTTTCATA…
HBV_2X	2301	5602	Core_wt	89A008_HC.ccs_polish-flnc.fa.algn.srt	m180608_215919_42238_c101464112550000001823290111181803_s1_p0/112758/ccs	GGCAACTTTTTCACCTCTGCCTAGTCATCTCCTGTTCATGTCCTACTGTTCAAGCCTCCAAGTTGTGCCTTGGGTGGCTTTTGGGCATGGACATTGACCCTTATAAAGAATTTGGAGCTACAGTGGAGTTACTCTCTTTTTTGCCTTCTGATTTCTTTCCGTCGGTCCGTGATCTCCTCGACACCGCCTCAGCTCTGTACCGGGAAGCCTTAGAGTCTCCAGAGCACTGTTCACCTAACCATACAAGCACTTAGGCAAGCTATACTGTGCTGGGGTGAGTTAATGACTCTGGCCTCCTGGGTGGGCAATAATTTGGAAGATCCAGCATCCAGGGAAAGAGAAACTGTCCTTGAGTATTTGGTGTCTTTTGGAGTGTGGATTCGCACTCCCCCCGCTTAT…
HBV_2X	2301	5602	Core_wt	89A008_HC.ccs_polish-flnc.fa.algn.srt	m180608_215919_42238_c101464112550000001823290111181803_s1_p0/142079/ccs	GGCAACTTTTTCACCTCTGCCTAGTCATCTCCTGTTCATGTCCTACTTTTCAAGCCTCCAAGTTTGTGCCTTGGGTGGCTTTTAGGGCATGGACATTGACCCTTATAAAGAATTTGGAGCTACAGTGGAGTTACTCTCTTTTTTTGCCTTCTGATTTCTTTCCGTCGGTCCGTGATCTCCTCGACACCGGCCTCAGCTCTGTACCGGGAAGCCTTAGAGTCTCCAGAGCACTGTTCACCTAACCATACAGCACTTAGGCAAGCTATACTGTGCTGGGGTGAGTTAATGACTCTGGGCCTCCTGGGTGGGCAATAATTTGGAAGATCCAGCATCCAGGGAACAAGTAGTTAATTAATGTCAATACCAATATGGGTTTAAAGATCAGACAATTATTGTGGT…
HBV_2X	2303	5602	Core_wt	89A008_HC.ccs_polish-flnc.fa.algn.srt	m180608_215919_42238_c101464112550000001823290111181803_s1_p0/3878/ccs	GGAACTTTTTCACCTCTGCCTAGTCATCTCCTGTTCATGTCCTACTGTTCAAGCCTCCAAGTTGTGCCTTGGGTGGCTTTTGGGCGTGGACATTGACCATTATAAAGAATTTGGAGCTACAGTGGAGTTACTCTCTTTTTTTTTTGCCTTCTGATTTCTTTCCGTCGGCCCGTGATCTCCTCGACACCGCCTCAGCTCTGTACCGGGAAGCCTTAGAGTCTCCAGAGCACTGTTCACCTAACCATACAGCACTTAGGCAAGCTATACTGTGCTGGGGTGAGTTAATGACTCTGGCCTCCTGGGTGGGCAATAATTTGGAAGATCCAGCATCCAGGGAACAAGTAGTTAATTATGTCAATACCAATATGGGTTTAAAGATCAGACAATTATTGTGGTTTC…
HBV_2X	2303	5602	Core_wt	89A008_HC.ccs_polish-flnc.fa.algn.srt	m180608_215919_42238_c101464112550000001823290111181803_s1_p0/16801/ccs	GAACTTTTTCACCTCTGCCTAGTCATCTCCTGTTCATGTCCTACTGTTCAAGCCTCCAAGTTGTGCCTTGGGTGGCTTTTGGGCATGGACATTGACCATTATAAAGAATTTGGAGCTACAGTGGAGTTACTCTCTTTTTTGCCTTCTGATTTCTTTCCGTCGGCCCGTGATCTCCTCGACACCGCCTCAGCTCTGTACCGGGAAGCCTTAGAGTCTCCAGAGCACTGTTCACCTAACCATACAGCACTTAGGCAAGCTATACTGTGCTGGGGTGAGTTAATGACTCTGGCCTCCTGGGTGGGCAATAATTTGGAAGATCCAGCATCCAGGGAACAAGTAGTTAATTATGTCAATACCAATATGGGTTTAAAGATCAGACAATTATTGTGGTTTCATATT…
HBV_2X	2303	5599	Core_wt	89A008_HC.ccs_polish-flnc.fa.algn.srt	m180608_215919_42238_c101464112550000001823290111181803_s1_p0/50519/ccs	GAACTTTTTCACCTCTGCCTAGTCATCTCCTGTTCATGTCCTACTGTTCAAGCCTCCAAGTTGTGCCTTGGGTGGCTTTTGGGCATGGACATTGACCCTTATAAAGAATTTGGAGCTACAGTGGAGTTACTCTCTTTTTTGCCTTCTGATTTCTTTCCGTCGGTCCGTGATCTCCTCGACACCGCCTCAGCTCTGTACCGGGAAGCCTTAGAGTCTCCAGAGCACTGTTCACCTAACCATACAGCACTTAGGCAAGCTATACTGTGCTGGACTGAGGTAATGACTCTGGCCTCCTGGGTGGGCAATAATTTGGAAGATCCAGCATCCAGGGAACAAGTAGTTAATTATGTCAATACCAATATGGGTTTAAAGATCAGACAATTATTGTGGTTTCATATT…
HBV_2X	2303	5602	Core_wt	89A008_HC.ccs_polish-flnc.fa.algn.srt	m180608_215919_42238_c101464112550000001823290111181803_s1_p0/97558/ccs	GAAACTTTTTCACCTCTGCCTAGTCATCTCCTGTTCATGTCCTACTGTTCAAGCCTCCAAGTTGTGCCTTGGGTGGCTTTAGGGCATGGACATTGACCCTTATAAAGAATTTGGAGCTACAGTGGAGTTACTCTTTTTTTTGCCTTCTGATTTCTTTCCGTCGGTCCGTGATCTCCTCGACACCGCCTCAGCTCTGTACCGGGAAGCCTTAGAGTCTCCAGAGCACTGTTCACCTAACCATACAGCACTTAGGCAAGCTATACTGTGCTGGGGTGAGTTAATGACTCTGGCCTCCTGGGTGGGCAATAATTTGGAAGATCCAGCATCCAGGGAACAAGTAGTTAATTATGTCAATACCAATATGGGTTTAAAGATCAGACAATTATTGTGGTTTCATAT…
HBV_2X	2303	5599	Core_wt	89A008_HC.ccs_polish-flnc.fa.algn.srt	m180608_215919_42238_c101464112550000001823290111181803_s1_p0/130135/ccs	GAACTTTTTCACCTCTGCCTAGTCATCTCCTGTTCATGTCCTACTGTTCAAGCCTCCAAGTTGTGCCTTGGGTGGCTTTTGGGCATGGACATTGACCATTATAAAGAATTTGGAGCTACAGTGGAGTTACTCTCTTTTTTGCCTTCTGATTTCTTTCCGTCGGCCCGTGATCTCCTCGACACCGCCTCAGCTCTGTACCGGGAAGCCTTAGAGTCTCCAGAGCACTGTTCACCTAACCATACAGCACTTAGGCAAGCTATACTGTGCTGGGGTGAGTTAATGACTCTGGCCTCCTGGGTGGGCAATAATTTGGAAGATCCAGCATCCAGGGAACAAGTAGTTAATTATGTCAATACCAATATGGGTTTAAAGATCAGACAATTATTGTGGTTTCATATT…
HBV_2X	2303	5602	Core_wt	89A008_HC.ccs_polish-flnc.fa.algn.srt	m180608_215919_42238_c101464112550000001823290111181803_s1_p0/150340/ccs	GAACTTTTTTCCACCCTCCTGCCTAGGTATCTCCTGTTCATCGTCCTACTGTTTCAAAGCCTCCCAAGTTGTGCCCTTGGGGTGGCTTTAGGGCGATGGAACCAATTGACCTTATAAAAGGATTTGGAGGCTTACACGTTGGAGTTACTCTGCTTTTTGCCTTCTGATTTCTTTTCCGGTCGGTCCGGTGTTCCTCCTCGGACAACGCCATTCAGCTCTGTACCGGGAGCCTTAGAGTCCTCCCAGAAGCACTGTTCACCTAACCATACCAGCACTTAGGCAAGGCTATACTGGCTTGGGGTGGATGTTAAATGGACTCTGGGGCCTGCCTGGGGTGGGGCCCAAATAATTTGGAAGATTCCCACGGCCATCCCCAGGGAAACAAGGTATGTTAATTAT…
HBV_2X	2303	5601	Core_wt	89A008_HC.ccs_polish-flnc.fa.algn.srt	m180608_215919_42238_c101464112550000001823290111181803_s1_p0/154094/ccs	GAACTTTTTCACCTCTGCCTAGTCATCTCCTGTTCATGTCCTACTGTTCAAGCCTCCAAGTTGTGCCTTGGGTGGCTTTAGGGCATGGACATTGACCCTTATAAAGAATTTGGAGCTACAGTGGAGTTACTCTCTTTTTTGCCTTCTGATTTCTTTCCGTCGGTCCGTGATCTCCTCGACACCGCCTCAGCTCTGTACCGGGAAGCCTTAGAGTCTCCAGAGCACTGTTCACCTAACCATACAGCACTTAGGCAAGCTATACTGTGCTGGGGTGAGTTAATGACTCTGGCCTCCTGGGTGGGCAATAATTTGGAAGATCCAGCATCCAGGGAACAAGTAGTTAATTATGTCAATACCAATATGGGTTTAAAGATCAGACAATTATTGTGGTTTCATATT…
HBV_2X	2286	3622	Core_ORF	89A008_HC.ccs_polish-flnc.fa.algn.srt	m180608_092030_42238_c101464112550000001823290111181801_s1_p0/49907/ccs	GTACACCAGCACCATGCAACTTTTTCACCTCTGCCTAGTCATCTCCTGTTCATGTCCTACTGTTCAAGCCTCCAAGTTGTGCCTTGGGTGGCTTTTGGGCATGGACATTGACCCTTATAAAGAATTTGGAGCTACAGTGGAGTTACTCTCTTTTTTGCCTTCTGATTTCTTTCCGTCGGTCCGTGATCTCCTCGACACCGCCTCAGCTCTGTACCGGGAAGCCTTAGAGTCTCCAGAGCACTGTTCACCTAACCATACAGCACTCAGGCAAGCTATACTGTGCTGGAGTGAGGTAATGACTCTGGCCTCCTGGGTGGGCAATAATTTGGAAGATCCAGCATCCAGGGAACAAGTAGTTAATTATGTCAATACCAATATGGGTTTAAAGATCAGACAATT…
HBV_2X	2286	5493	Core_ORF	89A008_HC.ccs_polish-flnc.fa.algn.srt	m180608_215919_42238_c101464112550000001823290111181803_s1_p0/143716/ccs	GGTACACCAGCACCATGCAACTTTTTCACCTCTGCCTAGTCATCTCCTGTTCATGTCCTACTGTTCAAGCCTCCAAGTTGTGCCTTGGGTGGCTTTTGGGCATGGACATTGACCCTTATAAAGAATTTGGAGCTACAGTGGAGTTACTCTCTTTTTTTTTGCCTTCTGATTTCTTTCCGTCGGTCCGTGATCTCCTCGACACCGCCTCAGCTCTGTACCGGGAAGCCTTAGAGTCTCCAGAGCACTGTTCACCTAACCATACAGCACTTAGGCAAGCTATACTGTGCTGGGGTGAGTTAATGACTCTGGCCTCCTGGGTGGGCAATAATTTGGAAGATCCAGCATCCAGGGAACAAGTAGTTAATTATGTCAATACCAATATGGGTTTAAAGATCAGAC…
HBV_2X	2326	5457	Core_ORF	89A008_HC.ccs_polish-flnc.fa.algn.srt	m180608_215919_42238_c101464112550000001823290111181803_s1_p0/45426/ccs	GATCTCCTGTTCATGTCCTACTGTTCAAGCCTCCAAGTTGTGCCTTGGGTGGCTTTTGGGCATGGACATTGACCCTTATAAAGAATTTGGAGCTACAGTGGAGTTACTCTCTTTTTTTGCCTTCTGATTTCTTTCCGTCGGTCCGTGATCTCCTCGACACCGCCTCAGCTCTGTACCGGGAAGCCTTAGAGTCTCCAGAGCACTGTTCACCTAACCATACAGCACTTAGGCAAGCTATACTGTGCTGGGGTGAGTTAATGACTCTGGCCTCCTGGGTGGGCAATAATTTGGAAGATCCAGCATCCAGGGAACAAGTAGTTAATTATGTCAATACCAATATGGGTTTAAAGATCAGACAATTATTGTGGTTTCATATTTCCTGTCTTACTTTTGGAAGAG…
HBV_2X	2303	5601	Core_sp6	89A008_HC.ccs_polish-flnc.fa.algn.srt	m180608_153954_42238_c101464112550000001823290111181802_s1_p0/7178/ccs	GAACTTTTTCACCTCTGCCTAGTCATCTCCTGTTCATGTCCTACTGTTCAAGCCTCCAAGTTGTGCCTTGGGTGGCTTTAGGGCATGGACATTGACCCTTATAAAGAATTTGGAGCTACAGTGGAGTTACTCTCTTTTTTGCCTTCTGATTTCTTTCCGTCGGTCCGTGATCTCCTCGACACCGCCTCAGCTCTGTACCGGGAAGCCTTAGAGTCTCCAGAGCACTGTTCACCTAACCATACAGCACTTAGGCAAGCTATACTGTGCTGGGGGTGAGTTAATGACTCTGGCCTCCTGGGTGGGCAATAATTTGGAAGATCCAGCATCCAGGGAACAAGTAGTTAATTATGTCAATACCAATATGGGTTTAAAGATCAGACAATTATTGTGGTTTCATAT…
HBV_2X	2286	5601	Core_sp11	89A008_HC.ccs_polish-flnc.fa.algn.srt	m180608_153954_42238_c101464112550000001823290111181802_s1_p0/105993/ccs	GGTACACCAGCACCATGCAACTTTTTCACCTCTGCCTAGTCATCTCCTGTTCATGTCCTACTGTTCAAGCCTCCAAGTTGTGCCTTGGGTGGCTTTTGGGCATGGACATTGACCCTTATAAAGAATTTGGAGCTACAGTGGAGTTACTCTCTTTTTTGCCTTCTGATTTCTTTCCGTCAGTCCGTGATCTCCTCGACACCGCCTCAGCTCTGTACCGGGAAGCCTTAGAGTCTCCAGAGCACTGTTCACCTAACCATACAGCACTTAGGCAAGCTATACTGTGCTGGGGTGAGTTAATGACTCTGGCCTCCTGGGTGGGCAATAATTTGGAAGATCCAGCATCCAGGGAACAAGTAGTTAATTATGTCAATACCAATATGGGTTTAAAGATCAGACAAT…
HBV_2X	2286	5602	Core-sp1_Cys-	89A008_HC.ccs_polish-flnc.fa.algn.srt	m180608_092030_42238_c101464112550000001823290111181801_s1_p0/104403/ccs	GTACACCAGCACCATGCAACTTTTTCACCTCTGCCTAGTCATCTCCTGTTCATGTCCTACTGTTCAAGCCTCCAAGTTGTGCCTTGGGTGGCTTTTGGGCATGGACATTGACCCTTATAAAGAATTTGGAGCTACAGTGGAGTTACTCTCTTTTTTGCCTTCTGATTTCTTTCCGTCGGTCCGTGATCTCCTCGACACCGCCTCAGCTCTGTACCGGGAAGCCTTAGAGTCTCCAGAGCACTGTTCACCTAACCATACAGCACTCAGGCAAGCTATACTGTGCTGGAGTGAGGTAATGACTCTGGCCTCCTGGGTGGGCAATAATTTGGAAGATCCAGCATCCAGGGAACAAGTAGTTAATTATGTCAATACCAATATGGGTTTAAAGATCAGACAATT…
HBV_2X	2286	5600	Core-sp1_Cys-	89A008_HC.ccs_polish-flnc.fa.algn.srt	m180608_153954_42238_c101464112550000001823290111181802_s1_p0/7742/ccs	GTACACCAGCACCATGCAACTTTTTCACCTCTGCCTAGTCATCTCCTGTTCATGTCCTACTGTTCAAGCCTCCAAGTTGTGCCTTGGGTGGCTTTTGGGCATGGACATTGACCCTTATAAAGAATTTGGAGCTACAGTGGAGTTACTCTCTTTTTTGCCTTCTGATTTCTTTCCGTCGGTCCGTGATCTCCTCGACACCGCCTCAGCTCTGTACCGGGAAGCCTTAGAGTCTCCAGAGCACTGTTCACCTAACCATACAGCACTTAGGCAAGCTATACTGTGCTGGAATGAGGTAATGACTCTGGCCTCCTGGGTGGGCAATAATTTGGAAGATCCAGCATCCAGGGAACAAGTAGTTAATTATGTCAATACCAATATGGGTTTAAAGATCAGACAATT…
HBV_2X	2303	5601	Core-S_sp9	89A008_HC.ccs_polish-flnc.fa.algn.srt	m180608_153954_42238_c101464112550000001823290111181802_s1_p0/52029/ccs	GAACTTTTTCACCTCTGCCTAGTCATCTCCTGTTCATGTCCTACTGTTCAAGCCTCCAAGTTGTGCCTTGGGTGGCTTTTGGGCATGGACATTGACCATTATAAAGAATTTGGAGCTACAGTGGAGTTACTCTCTTTTTTGCCTTCTGATTTCTTTCCGTCGGCCCGTGATCTCCTCGACACCGCCTCAGCTCTGTACCGGGAAGCCTTAGAGTCTCCAGAGCACTGTTCACCTAACCATACAGCACTTAGGCAAGCTATACTGTGCTGGGGTGAGTTAATGACTCTGGCCTCCTGGGTGGGCAATAATTTGGAAGATCCAGCATCCAGGGAACAAGTAGTTAATTATGTCAATACCAATATGGGTTTAAAGATCAGACAATTATTGTGGTTTCATATT…
HBV_2X	80	2416	HBsAg_L1	89A008_HC.ccs_polish-flnc.fa.algn.srt	m180608_153954_42238_c101464112550000001823290111181802_s1_p0/57632/ccs	ATATAAGAGAGAGACCAACGTAGCGCTTCATTCTGTGGTCACCATATTCTTGGGAACAAGAGCTACAGCATGGGGCAGAATCTTTCCACCAGCAATCCGCTGGGATTTTTTCCCGAGCACCAGTTGGACCCTGCATTCAAAGCAAACACCACCAATCCAAGATTGGGACTTCAACCCCAACAAAGGACCTACTGGCCAGAGGCCAAACAAGGTAGGAGCTGGAGCGTTCGGTCCAGGGTTCACCCCACCACATGGAGGTCTTTTGGGGTGGAGCCCTCAGGAACATTGAACCCTGTTCAGAATACTGCCTCTCACATCTCGTCAGTCTTCTCGACGACTGGGGACCCTGCACCGAACATGGAGAACATCACATCAGGATTCCTAGGACCCCTGCTCGTG…
HBV_2X	80	2420	HBsAg_L1	89A008_HC.ccs_polish-flnc.fa.algn.srt	m180608_153954_42238_c101464112550000001823290111181802_s1_p0/86636/ccs	ATATAAGAGAGAGACCACACGTAGCGCTTCATTCTGTGGGTCACCATATTCTTGGGAACAAGAGCTACAGCATGGGGCAGAATCTTTCCACCAGCAATCCGCTGGGATTTTTTCCCGAGCACCAGTTGGACCCTGCATTCAAAGCAAACACCAACAATCCAGATTGGGACTTCAACCCCAACAAAGACTACTGGCCAGAGGCCAACAAGGTAGGAGCTGGAGCGTTCGGTCCAGGGTTCACCCCACCACATGGAGGTCTTTTGGGGTGGAGCCCTCAGGCTCAGGGCATGCTAACAACCTTGCCAGCAAATCCACCTCCTGCCTCCACCAATCGCCAGTCAGGAAGGCAGCCTACCCCACTTTCTCCACCACTAAGAGACACTCATCCTCAGGCCATGC…
HBV_2X	107	2419	HBsAg_L1	89A008_HC.ccs_polish-flnc.fa.algn.srt	m180608_153954_42238_c101464112550000001823290111181802_s1_p0/2701/ccs	GTTCATTCTGTGGGTCACCTATTCTTGGGAACAAGAGCTACAGCATGGGGCAGAATCTTTCCAGCCAGCAATCCGCTGGGATTTTTTCCCGAGCACCAGTTGGACCCTGCATTCAAAGCAAACACCAACAATCCAGATTGGGACTTCAACCCCAACAAAGACTACTGGCCAGAGGCCAACAAGGTAGGAGCTGGAGCGTTCGGTCCAGGGTTTCACCCCACCACATGGAGGTCTTTTGGGGTGGAGCCCTCAGGCTCAGGGCATGCTAACAACCTTGCCAGCAAATCCACCTCCTGCCTCCACCAATCGCCAGTCAGGAAGGCAGCCTACCCCACTTTCTCCACCACTAAGAGACACTCATCCTCAGGCCATGCAGTGGAACTCCACACATTTCATTCA…
HBV_2X	107	2420	HBsAg_L1	89A008_HC.ccs_polish-flnc.fa.algn.srt	m180608_153954_42238_c101464112550000001823290111181802_s1_p0/40010/ccs	GATTCATTCTGTGGGTCCACCATATTCTTGGAACAAGAGCTACAGCATGGGGCAGAATCTTTCCACCAGCAATCCGCTGGGATTTTTTCCGAGCACCAGTTGCCCTGCATTCAAAGCAAACACCAACAATCCAGATTGGGACTTCAACCCCAACAAAGACTATTGGCCAGAGGCCAACAAGGTAGGAGCTGGAGCGTTCGGTCCAGGGTTCCACCCCACCACATGGAGGTCTTTTGGGGTGGAGCCCTCAGTCGCTCAGGGCATGCTAACAACCTTGCCGCAAAGCCACCTCCTGCCTCCACCAATCGCCAGTCAAGGAAGGCAGCCTACCCCACTTTCTCCACCACTAAGAGACACTCATCCTCAGGCCATGCAGTGGAACTCCACAACATTTCATCA…
HBV_2X	107	2424	HBsAg_L1	89A008_HC.ccs_polish-flnc.fa.algn.srt	m180608_153954_42238_c101464112550000001823290111181802_s1_p0/58670/ccs	GGATTCATTCTGTGGGTCACCATATTCTTGAGAACAAGAGCTACAGCATGGGGCAGAATCTTTCCACCAGCAATCCGCTGGGATTTTTTCCCGAGCACCAGTTGGACCCTGCATTCAAAGCAAACACCAACAATCCAGATTGGGACTTCAACCCCAACAAAGACTACTGGCCAGAGGCCAACAAGGTAGGAGCTGGAGCGTTCGGTCCAGGGTTCACCCCACCACATGGAGGTCTTTTGGGGTGGAGCCCTCAGGCTCAGGGCATGCTAACAACCTTGCCAGCAAATCCACCTCCTGCCTCCACCAATCGCCAGTCAGGAAGGCAGCCTACCCCACTTTCTCCACCACTAAGAGACACTCATCCTCAGGCCATGCAGTGGAACTCCACAACATTTCATC…
HBV_2X	107	2420	HBsAg_L1	89A008_HC.ccs_polish-flnc.fa.algn.srt	m180608_153954_42238_c101464112550000001823290111181802_s1_p0/102869/ccs	GATTCATTCTGTGGGTCACCATATTCTGGGAACAAGAGCTACAGCATGGGGCAGAAATCTTTCCACCAGCAATCCGCTGGATTTTTTTCCCGAGCACCAGTTGGACCCTGCATTCAAAGCAAACACCAACAATCCAGATTGGGACTTCAACCCCAACAAAGACTACTGGCCAGAGGCCAACAAGGTAGGAGCTGGAGCGTTCGGTCCAGGGTTCACCCCACCACATGGAGGTCTTTTGGGGTGGAGCCCTCAGGCTCAGGGCATGCTAACAACCTTGCCAGCAAATCCACCTCCTGCCTCCACCAATCGCCAGTCAGGAAGGCAGCCTACCCCACTTTCTCCACCACTAAGAGACACTCATCCTCAGGCCATGCAGTGGAAACTCCACAACATTTCATC…
HBV_2X	110	2422	HBsAg_L1	89A008_HC.ccs_polish-flnc.fa.algn.srt	m180608_153954_42238_c101464112550000001823290111181802_s1_p0/123126/ccs	GATTCTGTGGGTCACCATATTCTTGGGAACAAGAGCTACAGCATGGGGCAGAATCTTTCCACCAGCAATCCGCTGGGATTTTTTCCCGAGCACCAGTTGGACCCTGCATTCAAAGCAAACACCAACAATCCAGATTGGGACTTCAACCCCAACAAAGACTACTGGCCAGAGGCCAACAAGGTAGGAGCTGGAGCGTTCGGTCCAGGGTTCACCCCACCACATGGAGGTCTTTTGGGGTGGAGCCCTCAGGCTCAGGGCATGCTAACAACCTTGCCAGCAAATCCACCTCCTGCCTCCACCAATCGCCAGTCAGGAAGGCAGCCTACCCCACTTTCTCCACCACTAAGAGACACTCATCCTCAGGCCATGCAGTGGAACTCCACAACATTTCATCAAGCT…
HBV_2X	110	2418	HBsAg_L1	89A008_HC.ccs_polish-flnc.fa.algn.srt	m180608_153954_42238_c101464112550000001823290111181802_s1_p0/126835/ccs	GATTCTGTGGGTCACCATATTCTTGGGAACAAGAGCTACAGCATGGGGCAGAATCTTTCCACCAGCAATCCGCTGGGATTTTTTCCCGAGCACCAGTTGGACCCTGCATTCAAAGCAAACACCAACAATCCAGATTGGGACTTCAACCCCAACAAAGACTACTGGCCAGAGGCCAACAAGGTAGGAGCTGGAGCGTTCGGTCCAGGGTTCACCCCACCACATGGAGGTCTTTTGGGGTGGAGCCCTCAGGCTCAGGGCATGCTAACAACCTTGCCAGCAAATCCACCTCCTGCCTCCACCAATCGCCAGTCAGGAAGGCAGCCTACCCCACTTTCTCCACCACTAAGAGACACTCATCCTCAGGCCATGCAGTGGAACTCCACAACATTTCATCAAGCT…
HBV_2X	110	2422	HBsAg_L1	89A008_HC.ccs_polish-flnc.fa.algn.srt	m180608_153954_42238_c101464112550000001823290111181802_s1_p0/128559/ccs	GATTCTGTGGGTCACCATATTCTTGGGAACAAGAGCTACAGCATGGGGCAGAATCTTTCCACCAGCAATCCGCTGGGATTTTTTCCCGAGCACCAGTTGGACCCTGCATTCAAAGCAAACACCAACAATCCAGATTGGGACTTCAACCCCAACAAAGACTACTGGCCAGAGGCCAACAAGGTAGGAGCTGGAGCGTTCGGTCCAGGGTTCACCCCACCACATGGAGGTCTTTTGGGGTGGAGCCCTCAGGCTCAGGGCATGCTAACAACCTTGCCAGCAAATCCACCTCCTGCCTCCACCAATCGCCAGTCAGGAAGGCAGCCTACCCCACTTTCTCCACCACTAAGAGACACTCATCCTCAGGCCATGCAGTGGAACTCCACAACATTTCATCAAGCT…
HBV_2X	110	2424	HBsAg_L1	89A008_HC.ccs_polish-flnc.fa.algn.srt	m180608_153954_42238_c101464112550000001823290111181802_s1_p0/139115/ccs	GATTCTGTGGGTCAACCATATTCTTGGGAACAAGAGCTACAGGCATGCGGGGCAGAATCTTTCCACCAGCAATCCGCTGGGATTTTTTCCCCGAGCACCAGTTGGACCCTGCATTCAAAGCAATACACCAACAATCCAGATTGGGACTTCAACCCCAACAAAGACTACTGGCCAGAGGCCAACAAGGTAGGAGCTGGAGCGTTCGGTCCAGGGTTCACCCCACCACATGGAGGTCTTTTGGGGTGGAGCCCTCAGGCTCAGGGCATGCTAACAACCTTGCCAGCAAATCCACCTCCTGCCTCCACCAATTCGCCAGTCAGGAAGGCAGCCTACCCCACTTTCTCCACCACTAAGAGACACTCATCCTCAGGCCATGTCAGTGGAACTCCACAAATTTCA…
HBV_2X	110	2425	HBsAg_L1	89A008_HC.ccs_polish-flnc.fa.algn.srt	m180608_153954_42238_c101464112550000001823290111181802_s1_p0/152591/ccs	GATTCTGTGGGTCACATATTCTTGGAACAGAGCTACAGCATTGGGGCAGAATCTTTCCACCAGCAATCCGCTGGGATTTTTCCCGAGCACCAGTTGGACCTGCATTCAAAGCAAACACCAACATCCAGATTGGGACTTCAACCCCACAAAGACTACTGGCCAGAGGCCAACAAGGTAGGAGCTGGAGCGTTGCGTCCAGGTTCACCCACCACATGGAGTCTTTTGGGGTGGAGCCCTCAGGCTCAGGGCATGCTAACAACCTTGCCAGCAAATCCACCTCCTGCTCCACCAAATCGCCAGTCAGGAAGGCAGCCTACCCCACTTTCTCCACCACTAGAGACACTCATCCTCAGGCCATGCAGTGGAACTCCACAACATTTCATCAAGCTCTGCAGGATC…
HBV_2X	110	2418	HBsAg_L1	89A008_HC.ccs_polish-flnc.fa.algn.srt	m180608_153954_42238_c101464112550000001823290111181802_s1_p0/453/ccs	GATTCTGTGGGTCACCATATTCTTGGGAACAAGAGCTACAGCATGGGGCAGAATCTTTCCACCAGCAATCCGCTGGGATTTTTTCCCGAGCACCAGTTGGACCCTGCATTCAAAGCAAACACCAACAATCCAGATTGGGACTTCAACCCCAACAAAGACTACTGGCCAGAGGCCAACAAGGTAGGAGCTGGAGCGTTCGGTCCAGGGTTCACCCCACCACATGGAGGTCTTTTGGGGTGGAGCCCTCAGGCTCAGGGCATGCTAACAACCTTGCCAGCAAATCCACCTCCTGCCTCCACCAATCGCCAGTCAGGAAGGCAGCCTACCCCACTTTCTCCACCACTAAGAGACACTCATCCTCAGGCCATGCAGTGGAACTCCACAACATTTCATCAAGCT…
HBV_2X	110	2425	HBsAg_L1	89A008_HC.ccs_polish-flnc.fa.algn.srt	m180608_153954_42238_c101464112550000001823290111181802_s1_p0/24672/ccs	GATTCTGTGGGTCACCATATTCTTGGGAACAAGAGCTACAGCATGGGGCAGAATCTTTCCACCAGCAATCCGCTGGGATTTTTTTCCCGAGCACCAGTTGGACCCTGCATTCAAAGCAAACACCAACAATCCAGATTGGGACTTCAACCCCAACAAAGACTACTGGCCAGAGGCCAACAAGGCCATGCAGTGGAACTCCACAACATTTCATCAAGCTCTGCAGGATCCCAGAGTACGGGGCCTGTATTTTCCTGCTGGTGGCTCCAGTTCAGGAACGTTGAACCCTGTTCAGAATACTGCCTCTCACATCTCGTCAGTCTTCTCGACGACTGGGGACCCTGCACCGAACATGGAGAACATCACATCAGGATTCCTAGGACCCCTGCTCGTGTTACAGGC…
HBV_2X	110	2418	HBsAg_L1	89A008_HC.ccs_polish-flnc.fa.algn.srt	m180608_153954_42238_c101464112550000001823290111181802_s1_p0/33576/ccs	GATTCTGTGGGTCACATATTCTTGGGAACAAGAGCTACAGCATGGGGCAGAATCTTTCCCACCAGCAATCCGCTGGGATTTTTTCCCGAGCACCAGTTGGACCCTGCATTCAAAGCAAACACCAACAATCCAGATTGGGACTTCAACCCCAACAAAGACTACTGGCCAGAGGCCAACAAGGTAGGAGCTGGAGCGTTCGGTCCAGGGTTCACCCCACCACATGGAGGTCTTTTGGGGTGGAGCCCTCAGGCCTCAGGGCATGCTAACAACCTTGCCAGCAAATCCACCTCCTGCCTCCACCAATCGCCAGTCAGGAAGGCAGCCTACCCCACTTTCTCCACCACTAAGAGACACTCATCCTCAGGCCATGCAGTGGAACTCCACAACATTTCATCAAGC…
HBV_2X	110	2417	HBsAg_L1	89A008_HC.ccs_polish-flnc.fa.algn.srt	m180608_153954_42238_c101464112550000001823290111181802_s1_p0/109962/ccs	ATTCTGTGGGTCACCATATTCTTGGGAACAAGAGCTACAGCATGGGGCAGAATCTTTCCACCAGCAATCCGCTGGGATTTTTTCCCGAGCACCAGTTGGACCCTGCATTCAAAGCAAACACCAACAATCCAGATTGGGACTTCAACCCCAACAAAGACTACTGGCCAGAGGCCAACAAGGTAGGAGCTGGAGCGTTCGGTCCAGGGTTCACCCCACCACATGGAGGTCTTTTGGGGTGGAGCCCTCAGGCTCAGGGCATGCTAACAACCTTGCCAGCAAATCCACCTCCTGCCTCCACCAATCGCCAGTCAGGAAGGCAGCCTACCCCACTTTCTCCACCACTAAGAGACACTCATCCTCAGGCCATGCAGTGGAACTCCACAACATTTCATCAAGCTC…
HBV_2X	105	2311	HBsAg_L1_iDNA	89A008_HC.ccs_polish-flnc.fa.algn.srt	m180608_153954_42238_c101464112550000001823290111181802_s1_p0/109283/ccs	GGCTTCATTCTGTGGGTCACCAATATTCTTGGGAACAAGAGCTACAGCATGGGGCAGAATCTTCACCAGCAATCCGCTGGGATTTTTTCCCCGAGCACCAGTTGGACCCTGCATTCAAAGCAAACACCAACAATCCAGATTGGGACTTCAACCCCAACAAAGACACTGGCCAGAGGCAACAAGGTAGGAGCTGGAGCGTTCGGTCCAGGGTTCACCCCACCACATGGAGGTCTTTTGGGGTGGAGCCCTCAGGCTCAGGGGCATGCTAAACAACCTTGCCAGCAAATCACCTCCTGCCTCCACCAATCGCCAGTCAGGAAGGCAGCCTACCCCACTTTCTCCACCACTAAGAGACACTCATCCTCAGGCCATGCAGTGGAATTCCACAACATTTCATCA…
HBV_2X	107	2267	HBsAg_L1_iDNA	89A008_HC.ccs_polish-flnc.fa.algn.srt	m180608_153954_42238_c101464112550000001823290111181802_s1_p0/72695/ccs	GATTCATTCTGTGGGTCACACATATTCTTGGGAACAAGAGCTACAGCATGGGGCAGAATCTTTCCACCAGCAAATCCGCTGGGATTTTTTCCCGAGCACCCAGTGGACCCTGCATTCAAAGCAAACACCAACAATCCAGATTGGGACTTCAACCCCCAACAAAGACTATGGCCAGAGGCCAACAAGGTAGGAGCTGGGAGCGTTCGGTCCAGGGCTTCACCCCACCACATGGAGTCTTTTGGGGTGGAGCCTCAGGCTCAGGGCATGCTAACAACCTTGCCAGCAAATCCACCTCCTGCCTCCACCAATCGCCAGTCAGGAAGGCAGCCTACCCCACTTCTCCACCACTAAGAGACACTCATCCTCAGGCATGCAGTGGAACTCCACAACATTTCAATC…
HBV_2X	107	2339	HBsAg_L1_iDNA	89A008_HC.ccs_polish-flnc.fa.algn.srt	m180608_215919_42238_c101464112550000001823290111181803_s1_p0/33863/ccs	GATTCATTCTGTGGGTCACCATATTCTTGGGAACAAGAGCTACAGCATGGGGCAGAATCTTTCCACCAGCAATCCGCTGGGATTTTTTCCCGAGCACCAGTTGGACCCTGCATTCAAAGCAAACACCAACAATCCAGATTGGGACTTCAACCCCAACAAAGACTACTGGCCAGAGGCCAACAAGGTAGGAGCTGGAGCGTTCGGTCCAGGGTTCACCCCACCACATGGAGGTCTTTTGGGGTGGAGCCCTCAGGCTCAGGGCATGCTAACAACCTTGCCAGCAAATCCACCTCCTGCCTCCACCAATCGCCAGTCAGGAAGGCAGCCTACCCCACTTTCTCCACCACTAAGAGACACTCATCCTCAGGCCATGCAGTGGAACTCCACAACATTTCATCA…
HBV_2X	110	2236	HBsAg_L1_iDNA	89A008_HC.ccs_polish-flnc.fa.algn.srt	m180608_153954_42238_c101464112550000001823290111181802_s1_p0/36700/ccs	GATTCTGTGGGTCACCATATTCTTGGGAACAAGAGCTACAGCATGGGGCAGAATCTTTCCACCAGCAATCCGCTGGGATTTTTTCCCGAGCACCAGTTGGACCCTGCATTCAAAGCAAACACCAACAATCCAGATTGGGACTTCAACCCCAACAAAGACTACTGGCCAGAGGCCAACAAGGTAGGAGCTGGAGCGTTCGGTCCAGGGTTCACCCCACCACATGGAGGTCTTTTGGGGTGGAGCCCTCAGGCTCAGGGCATGCTAACAACCTTGCCAGCAAATCCACCTCCTGCCTCCACCAATCGCCAGTCAGGAAGGCAGCCTACCCCACTTTCTCCACCACTAAGAGACACTCATCCTCAGGCCATGCAGTGGAACTCCACAACATTTCATCAAGCT…
HBV_2X	110	2284	HBsAg_L1_iDNA	89A008_HC.ccs_polish-flnc.fa.algn.srt	m180608_153954_42238_c101464112550000001823290111181802_s1_p0/59334/ccs	GATTCTGTGGGTCACCATATCTTGGGAACAAAGAGCTACAGCATCGGGGCCAGAATCTTGTCCTACCAGCAATCCGCTGGGATTTTTTCGCCGAGCACCAGTTGGACCGCTGCATTCAAAGCCAAACCAACCAACAATCCAGATTAGGGACTTCAACCCCGAAACCAAAGACTACTGGCCACCGAGGCCAACAAGGTAGGAGCTGGAGCGTTTCGCGTTCCAGGGTTGCACCCCACCACGATGGAGGTCTTTTGGGGTGGAGCACTCAGGCTCAGGGGCATGCTAAACAACCTTGCCAGGCAATCCACCTCCTGCCTCACCAATCGCCAGTCGAGGAAGGCAGACCTTAACCCCACTTTTCTCCACCACTAAGAGACACTTCATCCTCAGGCCCCATGG…
HBV_2X	112	2285	HBsAg_L1_iDNA	89A008_HC.ccs_polish-flnc.fa.algn.srt	m180608_153954_42238_c101464112550000001823290111181802_s1_p0/98401/ccs	GTCTGTGGGTCACCATATTTTGGGAACAAGAGCTACAGCATGGGGCAGAATCTTTCCACCAGCAATCCGCTGGGATTTTTCCCGACACCAGTTGGACCCTGCATTCAAAGCAAACACCAACAATCCAGATTGGGACTTCAACCCCAACAAAGACTACTGGACAGAGGCCAACAAGGCCATGCAGTGGAACTCCACAACATTTCATCAAGCTCCTGCAGGATCCCAGAGTACGGGGCCTGTATTTTCCTGCTGGTGGCTCCAGTTCAGGAACATTGAACCCTGTTCAGAATACTGCCTCTCACATCTCGTCAGTTTCTCGACGACTGGGGACCTGCACCGAACATGGAGAACATCACATCAGGATTCCTAGGACCCCTGCTCGTGTTACAGGGCGGGGGT…
HBV_2X	2834	5602	HBsAg_L2	89A008_HC.ccs_polish-flnc.fa.algn.srt	m180608_153954_42238_c101464112550000001823290111181802_s1_p0/131934/ccs	GACGACGAGGCAGGTCCCCTAGAAGAAGAACTCCCTCGCCTCGCAGACGAAGGTCTCAATCGCCGCGTCGCAGAAGATCTCAATCTCCAGCTTCCCAATGTTAGTATTCCTTGGACTCATAAGGTGGGAAATTTTACTGGGCTTTATTCTTCTACTCTACCTGTCTTTAACCCTAACTGGCAAACTCCTTCTTTCCCGGATATTCATTTGCACCAAGATATTATTAACAAGTGTGAACAATTTGTGGGCCCTCTTACTGTTAATGAAAAAAGAAGATTGAAGTTAGTAATGCCTGCCAGATTTTATCCAAATTCTACCAAGTATTTGCCTCTAGAGAAAGGTATAAAACCCTATTATCCAGATAATGTAGTTAATCATTACTTCCAAACTAGACACTAT…
HBV_2X	2962	5605	HBsAg_L2	89A008_HC.ccs_polish-flnc.fa.algn.srt	m180608_153954_42238_c101464112550000001823290111181802_s1_p0/79699/ccs	AAATTTTACTGGGCTTTATTCTTCTACTCTACCTGTCTTTAACCCTAACTGGCAAACTCCTTCTTTCCCTGATATTCATTTGCACCAAGATATTATTAACAAGTGTGAACAATTTGTGGGCCTCTTACTGTTAATGAAAAAAGAAGATTGAAGTTAGTAATGCTGCCAGATTTTATCCAAATTCTACCAAGTATTTGCCTCTAGAGAAAGGTATAAACCCTATTATCCAGATAATGTAGTTAATCATTACTTCCAAACTAGACACTATTTACATACTCTATGGCAGGCAGGCATTTTATAAGAGAGAGACCACACGTAGCGCTTCATTCTGTGGGTCACCATATTCTTGGAACAAGAGCTACAGCATGGGGCAGAATCTTCCACCAGCAATCCGCTGGG…
HBV_2X	2963	5602	HBsAg_L2	89A008_HC.ccs_polish-flnc.fa.algn.srt	m180608_153954_42238_c101464112550000001823290111181802_s1_p0/117955/ccs	AATTTTACTGGGCTTTATTCTTCTACTATACCTGTCTTTAACCCTAACTGGCAAACTCCTTCTTTCCCTGATATTCATTTGCACCAAGATATTATTAACAAGTGTGAACAATTTGTGGGCCCTCTTACTGTTAATGAAAAAAGAAGATTGAAGTTAGTAATGCCTGCCAGATTTTATCCAAATTCTACCAAGTATTTGCCTCTAGAGAAAGGTATAAAACCCTATTATCCAGATAATGTAGTTAATCATTACTTCCAAACTAGACACTATTTACATACTCTATGGCAGGCAGGCATTTTATATAAGAGAGAGACCACACGTAGCGCTTCATTCTGTGGGTCACCATATTCTTGGGAACAAGAGCTACAGCATGGGGCAGAATCTTTCCACCAGCAATCC…
HBV_2X	3091	5600	HBsAg_L2	89A008_HC.ccs_polish-flnc.fa.algn.srt	m180608_153954_42238_c101464112550000001823290111181802_s1_p0/99838/ccs	TGTTAATGAAAAAAGAAGATTGAAATTAGTAATGCCTGCCAGATTTTATCCAAATTCTACCAAGTATTTGCCTCTAGAGAAAGGTATAAAACCCTATTATCCAGATAATGTAGTTAATCATTACTTCCAAACTAGACACTATTTACATACTCTATGGCAGGCAGGCATTTTATATAAGAGAGAGACCACACGTAGCGCTTCATTCTGTGGGTCACCATATTCTTGGGAACAAGAGCTACAGCATGGGGCAGAATCTTTCCACCAGCAATCCGCTGGGATTTTTTCCCGAGCACCAGTTGGACCCTGCATTCAAAGCAAACACCAACAATCCAGATTGGGACTTCAACCCCAACAAAGACTACTGGCCAGAGGCCAACAAGGCCATGCAGTGGAACTCCA…
HBV_2X	3205	5602	HBsAg_L2	89A008_HC.ccs_polish-flnc.fa.algn.srt	m180608_153954_42238_c101464112550000001823290111181802_s1_p0/41999/ccs	TAATCATTACTTCCAAACTAGACACTATTTACATACTCTATGGCAGGCAGGCATTTTATATAAGAGAGAGACCACACGTAGCGCTTCATTCTGTGGGTCACCATATTCTTGGGAACAAGAGCTACAGCATGGGGCAGAATCTTTCCACCAGCAATCCGCTGGGATTTTTCCCGAGCACCAGTTGGACCCTGCATTCAAAGCAAACACCAACAATCCAGATTGGGACTTCAACCCCAACAAAGACTACTGGCCAGAGGCCAACAAGGTAGGAGCTGGAGCGTTCGGTCCAGGGTTCACCCCACCACATGGAGGTCTTTTGGGGTGGAGCCCTCAGGCTCAGGGCATGCTAACAACCTTGCCAGCAAATCCACCTCCTGCCTCCACCAATCGCCAGTCAGG…
HBV_2X	3278	5600	HBsAg_L2	89A008_HC.ccs_polish-flnc.fa.algn.srt	m180608_153954_42238_c101464112550000001823290111181802_s1_p0/96959/ccs	GACACGTAGCGCTTCATTCTGTGGGTCACCATATTCTTGGGGAACAAGAGCTACAGCATGGGGCAGAATCTTTCCACCAGCCAATCCGCTGGGATTTTTTCCCGAGCACCCAGTTGGACCCTGGCATTCAAAGCAAAACACCAACCAATCCAGATTGGGACTTCCAACCCCAACAAAGGACTACTGGCCAGAGGCCAACAAGGTAGGAGCTGGAGCGTTCGGTCCAGGGTTCACCCCACCACATGGAGGTCTTTTGGGGTGGAGCCCTCAGGCTCAGGGCATGCTAACAACCTTGCCAGCAAATCCACCTCCTGCCTCCACCAATCGCCAGTCAGGAAGGCAGCCTACCCCCACTTTCTCCACCACTAAGAGACACTCATCCTCAGGCCATGCAGTGGA…
HBV_2X	3287	5599	HBsAg_L2	89A008_HC.ccs_polish-flnc.fa.algn.srt	m180608_153954_42238_c101464112550000001823290111181802_s1_p0/14158/ccs	GGCTTCATTCTGTGGGTCACCATATTCTTGGGAACAAGAGCTACAGCATGGGGCAGAATCTTTCCACCAGCAATCCGCTGGGATTTTTTCCCGAGCACCAGTTGGACCCTGCATTCAAAGCAAACACCAACAATCCAGATTGGGACTTCAACCCCAACAAAGACTACTGGCCAGAGGCCAACAAGGTAGGAGCTGGAGCGTTCGGTCCAGGGTTCACCCCACCACATGGAGGTCTTTTGGGGTGGAGCCCTCAGGCTCAGGGCATGCTAACAACCTTGCCAGCAAATCCACCTCCTGCCTCCACCAATCGCCAGTCAGGAAGGCAGCCTACCCCACTTTCTCCACCACTAAGAGACACTCATCCTCAGGCCATGCAGTGGAACTCCACAACATTTCATC…
HBV_2X	3289	5602	HBsAg_L2	89A008_HC.ccs_polish-flnc.fa.algn.srt	m180608_153954_42238_c101464112550000001823290111181802_s1_p0/52663/ccs	GATTCATTCTGTGGGTCACCATATTCTTGGGAACAAGAGCTACAGCATGGGGCAGAATCTTTCCACCAGCAATCCGCTGGGATTTTTTCCCGAGCACCAGTTGGACCCTGCATTCAAAGCAAACACCAACAATCCAGATTGGGACTTCAACCCCAACAAAGACTACTGGCCAGAGGCCAACAAGGTAGGAGCTGGAGCGTTCGGTCCAGGGTTCACCCCACCACATGGAGGTCTTTTGGGGTGGAGCCCTCAGGCTCAGGGCATGCTAACAACCTTGCCAGCAAATCCACCTCCTGCCTCCACCAATCGCCAGTCAGGAAGGCAGCCTACCCCACTTTCTCCACCACTAAGAGACACTCATCCTCAGGCCATGCAGTGGAACTCCACAACATTTCATCA…
HBV_2X	3289	5601	HBsAg_L2	89A008_HC.ccs_polish-flnc.fa.algn.srt	m180608_153954_42238_c101464112550000001823290111181802_s1_p0/88496/ccs	GATTCATTCTGTGGGTCACCCATATTCTTGGGAACAAGAGCTACAGCATGGGGCAGAATCTTTCCACCAGCAATCCGCTGGGATTTTTTCCCGAAGCACCAGTTTGGACCCTGCATTCAAAGCAAACACAACAATCCAGATTGGGACTTCAACCCCAACAAAGACTACTGGCCAGAGGCCAACAAGGCCATGCAGTGGAACTCCACAACATTTCATCAAGCTCTGCAGGATCCCAGAGTACGGGGCCTGTATTTTCCTGCTGGTGGCTCCAGTTCAGGAACATTGAACCCTGTTCAGAATACTGGCCTCTCACATCTCGTCAGTCTTCTCGACGATTGGGGACCCTGCACCGAACATGGAGAACATCACATCAGGATTCCTAGGACCCCTGCTCGTGTT…
HBV_2X	3289	5600	HBsAg_L2	89A008_HC.ccs_polish-flnc.fa.algn.srt	m180608_153954_42238_c101464112550000001823290111181802_s1_p0/135383/ccs	ATTCATTCTGTGGGTCACCATATTCTTGGGGAACAAGAGCTTACAGCATGGGGCAGAATCTTTCCACCAGCAATCCCGGCTGGGATTTTTCCCGAAAGCACCAGTTGGACCCTGCATTCAAGCAAACACCAACCAATCCAGATTTGGGACTGTCAACCCCCAACAAAGACTACTGGCCAGTAGGCCAACAAGGTAGGAGCTTGGAGCGTTCGGTCCATGGGGGGGGGGGGGGTTCACCCCACCTACCATGGCAGGTCTTTTGGGGTGGAGCCCTCAGGCCAGGGCATGCTAACAAACCTTGCCAGCAAATCCACCTCTCTGCCTCCACCAATCGCCAGTCAGGAAGGCAAGCCTACCCCCACTTTCTCCACCACTAAGAGACACTCACTCCTCAGGCCA…
HBV_2X	3292	5602	HBsAg_L2	89A008_HC.ccs_polish-flnc.fa.algn.srt	m180608_153954_42238_c101464112550000001823290111181802_s1_p0/115356/ccs	GATTCTGTGGGTCACCATATTCTTGGGAACAAGAGCTACAGCATGGGGCAGAATCTTTCCACCAGCAATCCGCTGGGATTTTTTCCCGAGCACCAGTTGGACCCTGCATTCAAAGCAAACACCAACAATCCAGATTGGGACTTCAACCCCAACAAAGACTACTGGCCAGAGGCCAACAAGGTAGGAGCTGGAGCGTTCGGTCCAGGGTTCACCCCACCACATGGAGGTCTTTTGGGGTGGAGCCCTCAGGCTCGGGGCATGCTAACAACCTTGCCAGCAAATCCACCTCCTGCCTCCACCAATCGCCAGTCAGGAAGGCAGCCTACCCCACTTTCTCCACCACTAAGAGACACTCATCCTCAGGCCATGCAGTGGAACTCCACAACATTTCATCAAGCT…
HBV_2X	3292	5602	HBsAg_L2	89A008_HC.ccs_polish-flnc.fa.algn.srt	m180608_153954_42238_c101464112550000001823290111181802_s1_p0/141528/ccs	GATTCTGTGGGTCACCATATTCTTGGGAACAAGAGCTACAGCATGGGGCAGAATCTTTCCACCAGCAATCCGCTGGGATTTTTTCCCGAGCACCAGTTGGACCCTGCATTCAAAGCAAACACCAACAATCCAGATTGGGACTTCAACCCCAACAAAGACTACTGGCCAGAGGCCAACAAGGTAGGAGCTGGAGCGTTCGGTCCAGGGTTCACCCCACCACATGGAGGTCTTTTGGGGTGGAGCCCTCAGGCTCAGGGCATGCTAACAACCTTGCCAGCAAATCCACCTCCTGCCTCCACCAATCGCCAGTCAGGAAGGCAGCCTACCCCACTTTCTCCACCACTAAGAGACACTCATCCTCAGGCCATGCAGTGGAACTCCACAACATTTCATCAAGCT…
HBV_2X	3292	5601	HBsAg_L2	89A008_HC.ccs_polish-flnc.fa.algn.srt	m180608_153954_42238_c101464112550000001823290111181802_s1_p0/158613/ccs	GATTCTGTGGGTCACCATATTCTTGGGAACAAGAGCTACAGCATGGGGCAGAATCTTTCCACCAGCAATCCGCTGGGATTTTTTCCCGAGCACCAGTTGGACCCTGGCATTCAAAGCAAACACCAACAATCCAGATTGGGACTTCAACCCCAACAAAGACTACTGGCCAGAGGCCAACAAGGTAGGAGCTGGAGCGTTCGGTCCAGGGTTCACCCCACCACATGGAGGTCTTTTGGGGTGGAGCCCTCAGGCTCAGGGCATGCTAACAACCTTGCCAGCAAATCCACCTCCTGCCTCCACCAATCGCCAGTCAGGAAGGCAGCCTACCCCACTTTCTCCACCACTAAGAGACACTCATCCTCAGGCCATGCAGTGGAACTCCACAACATTTCATCGAGC…
HBV_2X	3292	5599	HBsAg_L2	89A008_HC.ccs_polish-flnc.fa.algn.srt	m180608_153954_42238_c101464112550000001823290111181802_s1_p0/6887/ccs	GATTCTGTGGGTCACCATATTCTTGGGAACAAGAGCTACAGCATGGGGCAGAATCTTTCCACCAGCAATCCGCTGGGATTTTTTCCCGAGCACCAGTTGGACCCTGCATTCAAAGCAAACACCAACAATCCAGATTGGGACTTCAACCCCAACAAAGACTACTGGCCAGAGGCCAACAAGGTAGGAGCTGGAGCGTTCGGTCCAGGGTTCACCCCACCACATGGAGGTCTTTTGGGGTGGAGCCCTCAGGCTCAGGGCATGCTAACAACCTTGCCAGCAAATCCACCTCCTGCCTCCACCAATCGCCAGTCAGGAAGGCAGCCTACCCCACTTTCTCCACCACTAAGAGACACTCATCCTCAGGCCGTGCAGTGGAACTCCACAACATTTCATCAAGCT…
HBV_2X	3292	5602	HBsAg_L2	89A008_HC.ccs_polish-flnc.fa.algn.srt	m180608_153954_42238_c101464112550000001823290111181802_s1_p0/24663/ccs	GATTCTGTGGGTCACCATATTCTTGGGAACAAGAGCTACAGCATGGGGCAGAATCTTTCCACCAGCAATCCGCTGGGATTTTTTCCCGAGCACCAGTTGGACCCTGCATTCAAAGCAAACACCAACAATCCAGATTGGGACTTCAACCCCAACAAAGACTACTGGCCAGAGGCCAACAAGGTAGGAGCTGGAGCGTTCGGTCCAGGGTTCACCCCACCACATGGAGGTCTTTTGGGGGTGGAGCCCTCAGGCTCAGGGCATGCTAACAACCTTGCCAGCAAATCCACCTCCTGCCTCCACCAATCGCCAGTCAGGAAGGCAGCCTACCCCACTTTCTCCACCACTAAGAGACACTCATCCTCAGGCCATGCAGTGGAACTCCACAACATTTCATCAAGC…
HBV_2X	3292	5602	HBsAg_L2	89A008_HC.ccs_polish-flnc.fa.algn.srt	m180608_153954_42238_c101464112550000001823290111181802_s1_p0/35978/ccs	GATTCTGTGGGTCACCATATTCTTGGGAACAAGAGCTACAGCATGGGGCAGAATCTTTCCACCAGCAATCCGCTGGGATTTTTTCCCGAGCACCAGTTGGACCCTGCATTCAAAGCAAACACCAACAATCCAGATTGGGACTTCAACCCCAACAAAGACTACTGGCCAGAGGCCAACAAGGTAGGAGCTGGAGCGTTCGGTCCAGGGTTCACCCCACCACATGGAGGTCTTTTGGGGTGGAGCCCTCAGGCTCAGGGCATGCTAACGACCTTGCCAGCAAATCCACCTCCTGCCTCCACCAATCGCCAGTCAGGAAGGCAGCCTACCCCACTTTCTCCACCACTAAGAGACACTCATCCTCAGGCCATGCAGTGGAACTCCACAACATTTCATCAAGCT…
HBV_2X	3292	5602	HBsAg_L2	89A008_HC.ccs_polish-flnc.fa.algn.srt	m180608_153954_42238_c101464112550000001823290111181802_s1_p0/48939/ccs	GATTCTGTGGGTCACCATATTCTTGGGAAACAAGAGCTACAGCATGGGGCAGAATCTTTCCACCAGCAAATCCGCCTGGGGATTTTTTCCCGAGCACCAGTTGGACCCTGCATTCAAAGCAAACACCAACAATTCCAGATTGGGACTTCAAACCCCAACAAAGACTACTGGCCAGAGGCCAACAAGGTAGAGCTGGAGCGTCGGTCCAGGGTTCACCCCACCACATGGAGGTCTTTTGGGGTGGAGCCCTCAGGCTTCAAGGGCATTGCTAACAACCTTGCCAGCAAATCCACCTCCTGCCTCCACCAATCGCCAGTCAGGAAGGCAGCCTACCCCACTTTCTCCACCACTAAGAGACACTCATCCTCAGGCCATGCAGTGGAACTCCACAACATTTCA…
HBV_2X	3292	5602	HBsAg_L2	89A008_HC.ccs_polish-flnc.fa.algn.srt	m180608_153954_42238_c101464112550000001823290111181802_s1_p0/59516/ccs	GATTCTGTGGGTCACCATATTCTTGGGAACAAGAGCTACAGCATGGGGCAGAATCTTTCCACCAGCAATCCGCTGGGATTTTTTCCCGAGCACCAGTTGGACCCTGCATTCAAAGCAAACACCAACAATCCAGATTGGGACTTCAACCCCAACAAAGACTACTGGCCAGAGGCCAACAAGGTAGGAGCTGGAGCGTTCGGTCCAGGGTTCACCCCACCACATGGAGGTCTTTTGGGGTGGAGCCCTCAGGCTCAGGGCATGCTAACAACCTTGCCAGCAAATCCACCTCCTGCCTCCACCAATCGCCAGTCAGGAAGGCAGCCTACCCCACTTTCTCCACCACTAAGAGACACTCATCCTCAGGCCATGCAGTGGAACTCCACAACATTTCATCAAGCT…
HBV_2X	3292	5602	HBsAg_L2	89A008_HC.ccs_polish-flnc.fa.algn.srt	m180608_153954_42238_c101464112550000001823290111181802_s1_p0/81797/ccs	GATTCTGTGGGTCACCATATTCTTGGGAACAAGAGCTACAGCATGGGGCAGAATCTTTCCACCAGCAATCCGCTGGGATTTTTTCCCGAGCACCAGTTGGACCCTGCATTCAAAGCAAACACCAACAATCCAGATTGGGACTTCAACCCCAACAAAGACTACTGGCCAGAGGCCAACAAGGTAGGAGCTGGAGCGTTCGGTCCAGGGTTCACCCCACCACATGGAGGTCTTTTGGGGTGGAGCCCTCAGGCTCAGGGCATGCTAACAACCTTGCCAGCAAATCCACCTCCTGCCTCCACCAATCGCCAGTCAGGAAGGCAGCCTACCCCACTTTCTCCACCACTAAGAGACACTCATCCTCAGGCCATGCAGTGGAACTCCACAACATTTCATCAAGCT…
HBV_2X	3292	5602	HBsAg_L2	89A008_HC.ccs_polish-flnc.fa.algn.srt	m180608_153954_42238_c101464112550000001823290111181802_s1_p0/82467/ccs	ATTCTATGGGTCACCATATTCTTGGGAACCAGAGCTACAGCATGGGGCAGAATCTTTCCACCAGCAATCCGCTGGGATTTTTTCCCGAGCACCAGTTGGACCCTGCATTCAAAGCAAACACCAACAATCCAGATTGGGACTTCAACCCCAACAAAGACTACTGGCCAGAGGCCAACAAGGCCATGCAGTGGAACTCCACAACATTTCATCAAGCTCTGCAGGATCCCAGAGTACGGGGCCTGTATTTTCCTGCTGGTGGCTCCAGTTCAGGAACATTGAACCCTGTTCAGAATACTGCCTCTCACATCTCGTCAGTCTTCTCGACGACTGGGGACCCTGCACCGAACATGGAGAACATCACATCAGGATTCCTAGAACCCCTGCTCGTGTTACAGGCGG…
HBV_2X	3292	5602	HBsAg_L2	89A008_HC.ccs_polish-flnc.fa.algn.srt	m180608_153954_42238_c101464112550000001823290111181802_s1_p0/95008/ccs	GATTCTGTGGGTCACCATATTCTTGGGAACAAGAGCTACAGCATGGGGCAGAATCTTTCCACCAGCAATCCGCTGGGATTTTTTCCCGAGCACCAGTTGGACCCTGCATTCAAAGCAAACACCAACAATCCAGATTGGGACTTCAACCCCAACAAAGACTACTGGCCAGAGGCCAACAAGGTAGGAGCTGGAGCGTTCGGTCCAGGGTTCACCCCACCACATGGAGGTCTTTTGGGGTGGAGCCCTCAGGCTCAGGGCATGCTAACAACCTTGCCAGCAAATCCACCTCCTGCCTCCACCAATCGCCAGTCAGGAAGGCAGCCTACCCCACTTTCTCCACCACTAAGAGACACTCATCCTCAGGCCATGCAGTGGAACTCCACAACATTTCATCAAGCT…
HBV_2X	3292	5599	HBsAg_L2	89A008_HC.ccs_polish-flnc.fa.algn.srt	m180608_153954_42238_c101464112550000001823290111181802_s1_p0/95323/ccs	GATTCTGTGGGTCACCATATTCTTGGGAACAAGAGCTACAGCATGGGGCAGAATCTTTCCACCAGCAATCCGCTGGGATTTTTTCCCGAGCACCAGTTGGACCCTGCATTCAAAGCAAACACCAACAATCCAGATTGGGACTTCAACCCCAACAAAGACTACTGGCCAGAGGCCAACAAGGTAGGAGCTGGAGCGTTCGGTCCAGGGTTCACCCCACCACATGGAGGTCTTTTGGGGTGGAGCCCTCAGGCTCAGGGCATGCTAACAACCTTGCCAGCAAATCCACCTCCTGCCTCCACCAATCGCCAGTCAGGAAGGCAGCCTACCCCACTTTCTCCACCACTAAGAGACACTCATCCTCAGGCCATGCAGTGGAACTCCACAACATTTCATCAAGCT…
HBV_2X	3292	5606	HBsAg_L2	89A008_HC.ccs_polish-flnc.fa.algn.srt	m180608_153954_42238_c101464112550000001823290111181802_s1_p0/101862/ccs	GATTCTGTGGGTCACATATTCTTGGGAACAAGAGCTACAGCATGGGGGCAGAATCTTTCCACCAGCATCCGCTGGGATTTTTTCCCGAGCACCAGTTGGACCCTGCATTCAAAGCAAACACCAACAATCCAGATTGGGACTTCAACCCCAACAAAGACTACTGGCAGAGGCCAACAAGGTAGGAGCTGGAGCGTTCGGTCCAGGGTTCACCCCACCACATGGAGGTCTTTTGGGGTGGAGCCCTCAGGCTCAGGGCATGCTAACAACCTTGCCAGCAATCCACCTCCTGCCTCCACCAATCGCCAGTCAGGAAGGCAGCCTACCCCACTTTCTCCACCACTAAGAGACACTCATCCTCAGGCCATGCAGTGGAACTCCACAACATTTCATCAAGCTCTG…
HBV_2X	3304	5602	HBsAg_L2	89A008_HC.ccs_polish-flnc.fa.algn.srt	m180608_153954_42238_c101464112550000001823290111181802_s1_p0/3571/ccs	ACCATATTCTTGGGAACAAGAGCTACAGCATGGGGCAGAATCTTTCCACCAGCAATCCGCTGGGATTTTTTCCCGAGCACCAGTTGGACCCTGCATTCAAAGCAAACACCAACAATCCAGATTGGGACTTCAACCCCAACAAAGACTACTGGCCAGAGGCCAACAAGGTAGGAGCTGGAGCGTTCGGTCCAGGGTTCACCCCACCACATGGAGGTCTTTTGGGGTGGAGCCCTCAAGGCTCAGGGCATGCTAACAACCTTGCCAGCAAATCCACCTCCTGCCTCCACCAATCGCCAGTCAGGAAGGCAGCCTACCCCACTTTCTCCACCACTAAGAGACACTCATCCTCAGGCCATGCAGTGGAACTCCACAACATTTCATCAAGCTCTGCAGGATCCC…
HBV_2X	3307	5599	HBsAg_L2	89A008_HC.ccs_polish-flnc.fa.algn.srt	m180608_153954_42238_c101464112550000001823290111181802_s1_p0/44788/ccs	ATATTCTTGGGAACAAGAGCTACAGCATGGGGCAGAATCTTTCCACCAGCAATCCGCTGGGATTTTTTCCCGAGCACCAGTTGGACCCTGCATTCAAAGCAAACACCAACAATCCAGATTGGGACTTCAACCCCAACAAAGACTACTGGCCAGAGGCCAACAAGGTAGGAGCTGGAGCGTTCGGTCCAGGGTTCACCCCACCACATGGAGGTCTTTTGGGGTGGAGCCCTCAGGCTCAGGGCATGCTAACAACCTTGCCAGCAAATCCACCTCCTGCCTCCACCAATCGCCAGTCAGGAAGGCAGCCTACCCCACTTTCTCCACCACTAAGAGACACTCATCCTCAGGCCATGCAGTGGAACTCCACAACATTTCATCAAGCTCTGCAGGATCCCAGAG…
HBV_2X	3307	5602	HBsAg_L2	89A008_HC.ccs_polish-flnc.fa.algn.srt	m180608_153954_42238_c101464112550000001823290111181802_s1_p0/70495/ccs	GATATATTCTTGGGAACAAGAGCTACAGCATGGGGCAGAATCTTTCCACCAGCAATCCGCTGGGATTTTTTCCCGAGCACCAGTTGGACCCTGCATTCAAAGCAAACACCAACAATCCAGATTGGGACTTCAACCCCAACAAAGACTACTGGCCAGAGGCCAACAAGGTAGGAGCTGGAGCGTTCGGTCCAGAGTTCACCCCACTACATGGAGGTCTTTTGGGGTGGAGCCCTCAGGCTCAGGGCATGCTAACAACCTTGCCAGCAAATCCACCTCCTGCCTCCACCAATCGCCAGTCAGGAAGGCAGCCTACCCCACTTTCTCCACCACTAAGAGACACTCATCCTCAGGCCATGCAGTGGAACTCCACAACATTTCATCAAGCTCTGCAGGATCCCA…
HBV_2X	3307	5602	HBsAg_L2	89A008_HC.ccs_polish-flnc.fa.algn.srt	m180608_153954_42238_c101464112550000001823290111181802_s1_p0/160614/ccs	ATATTCCTTGGGAACAAGAGCTACAGCATGGGGCAGAATCTTTCCACCAAGCAATCCGCTGGGATTTTTTCCCGAGCACCAGTTGGACCCTGCATTCAAAGCAAACACCAACAATCCAGATTGGGACTTCAACCCCAACAAAGACTACTGGCCAGAGGCCAACAAGGTAGGAGCTGGAGCGTTCGGTCCAGGGTTCACCCCACCACATGGAGGTCTTTTGGGGTGGAGCCCTCAGGCTCAGGGCATGCTAACAACCTTGCCAGCAATCCACCTCCTGCCTCCACCAATCGCCAGTCAGGACGGCAGCCTACCCCACTTTCTCCACCACTAAGAGACAACTCATCCTCAGGCCATGCAGTGGAACTCCACAACATTTCATCCAGCTCTGCAGGATCCCAG…
HBV_2X	3309	5601	HBsAg_L2	89A008_HC.ccs_polish-flnc.fa.algn.srt	m180608_153954_42238_c101464112550000001823290111181802_s1_p0/127167/ccs	ATTCTTGGGAACAAGAGCTACCGCATGGGGCAGAATCTTTCCACCAGCAATCCGCTGGGATTTTTTCCCGAGCACCAGTTGGACCCTGCAATTCAAAGCAAACACCAACAATCCAGATTGGGACTCAACCCCAACAAAGACTACTGGCCAGAGGCCAACAAGGTAGGAGCTGGAGCGTTCGTCCAGGGTTCACCCCACCACATGGAGGTCTTTGGGGTGGAGCCCTCAGGCTCAGGGCATGCTAACAACCTTGCCAGCAAATCCACCTCCTGCCTCCACCAATCGCCAGTCAGGAAGGCAGCCTACCCCACTTTCTCACCACTAAGAGACACTCATCCTCAGGCCATGCAGTGAACTCCACAACATTTCATCAAGCTCTGCAGGATCCCAGAGTACGGG…
HBV_2X	3287	5490	HBsAg_L2_iDNA	89A008_HC.ccs_polish-flnc.fa.algn.srt	m180608_153954_42238_c101464112550000001823290111181802_s1_p0/135829/ccs	GCTTCATTCTGTGGGTCACCATATTCTTGGGAACAAGAGCTACAGCATGGGGCAGAATCTTTCCACCAGCAATCCGCTGGGATTTTTTCCCGAGCACCAGTTGGACCCTGCATTCAAAGCAAACACCAACAATCCAGATTGGGACTTCAACCCCAACAAAGACTACTGGCCAGAGGCCAACAAGGTAGGAGCTGGAGCGTTCGGTCCAGGGTTCACCCCACCACATGGAGGTCTTTTGGGGTGGAGCCCTCAGGCTCAGGGCATGCTAACAACCTTGCCAGCAAATCCACCTCCTGCCTCCACCAATCGCCAGTCAGGAAGGCAGCCTACCCCACTTTCTCCACCACTAAGAGACACTCATCCTCAGGCCATGCAGTGGAACTCCACAACATTTCATCA…
HBV_2X	3287	5466	HBsAg_L2_iDNA	89A008_HC.ccs_polish-flnc.fa.algn.srt	m180608_153954_42238_c101464112550000001823290111181802_s1_p0/142534/ccs	GCTTCATTCTGTGGGTCACCATATTCTTGAGAACAAGAGCTACAGCATGGGGCAGAATCTTTCCACCAGCAATCCGCTGGGATTTTTTCCCGAGCACCAGTTGGACCCTGCATTCAAAGCAAACACCAACAATCCAGATTGGGACTTCAACCCCAACAAAGACTACTGGCCAGAGGCCAACAAGGTAGGAGCTGGAGCGTTCGGTCCAGGGTTCACCCCACCACATGGAGGTCTTTTGGGGTGGAGCCCTCAGGCTCAGGGCATGCTAACAACCTTGCCAGCAAATCCACCTCCTGCCTCCACCAATCGCCAGTCAGGAAGGCAGCCTACCCCACTTTCTCCACCACTAAGAGACACTCATCCTCAGGCCATGCAGTGGAACTCCACAACATTTCATCA…
HBV_2X	3292	5493	HBsAg_L2_iDNA	89A008_HC.ccs_polish-flnc.fa.algn.srt	m180608_215919_42238_c101464112550000001823290111181803_s1_p0/101058/ccs	GATTCTGTGGGTCACCATATTCTTGGGAAACAAGAGCTACAGCATGGGGCAGAATCTTTCCACCAGCAATCCGCTGGGATTTTTTCCCGAGCACCAGTTGGACCCTGCATTCAAAGCAAACACCAACAATCCAGATTGGGACTTCAACCCCAACAAAGACTACTGGCCAGAGGCCAACAAGGTAGGAGCTGGAGCGTTCGGTCCAGGGTTCACCCCACCACATGGAGGTCTTTTGGGGTGGAGCCCTCAGGCTCAGGGCATGCTAACAACCTTGCCAGCAAATCCACCTCCTGCCTCCACCAATCGCCAGTCAGGAAGGCAGCCTACCCCACTTTCTCCACCACTAAGAGACACTCATCCTCAGGCCATGCAGTGGAACTCCACAACATTTCATCAAGC…
HBV_2X	3292	5444	HBsAg_L2_iDNA	89A008_HC.ccs_polish-flnc.fa.algn.srt	m180608_153954_42238_c101464112550000001823290111181802_s1_p0/32463/ccs	GATTCTGTGGGTCACCATATTCTTGGGAACAAGAGCTACAGCATGGGGCAGAATCTTTCCACCAGCAATCCGCTGGGATTTTTTCCCGAGCACCAGTTGGACCCTGCATTCAAAGCAAACACCAACAATCCAGATTGGGACTTCAACCCCAACAAAGACTACTGGCCAGAGGCCAACAAGGTAGGAGCTGGAGCGTTCGGTCCAGGGTTCACCCCACCACATGGAGGTCTTTTGGGGTGGAGCCCTCAGGCTCAGGGCATGCTAACAACCTTGCCAGCAAATCCACCTCCTGCCTCCACCAATCGCCAGTCAGGAAGGCAGCCTACCCCACTTTCTCCACCACTAAGAGACACTCATCCTCAGGCCATGCAGTGGAACTCCACAACATTTCATCAAGCT…
HBV_2X	183	2417	HBsAg_M1	89A008_HC.ccs_polish-flnc.fa.algn.srt	m180608_153954_42238_c101464112550000001823290111181802_s1_p0/54994/ccs	GGGATTTTTTCCCGAGCACCAGTTGGACCCTGCATTCAAAGCAAACACCAACAATCCAGATTGGGACTTCAACCCCAACAAAGACTACTGGCCAGAGGCCAACAAGGTAGGAGCTGGAGCGTTCGGTCCAGGGTTCACCCCACCACATGGAGGTCTTTTGGGGTGGAGCCCTCAGGCTCAGGGCATGCTAACAACCTTGCCAGCAAATCCACCTCCTGCCTCCACCAATCGCCAGTCAGGAAGGCAGCCTACCCCACTTTCTCCACCACTAAGAGACACTCATCCTCAGGCCATGCAGTGGAACTCCACAACATTTCATCAAGCTCTGCAGGATCCCAGAGTACGGGGCCTGTATTTTCCTGCTGGTGGCTCCAGTTCAGGAACATTGAACCCTGTTCA…
HBV_2X	186	2420	HBsAg_M1	89A008_HC.ccs_polish-flnc.fa.algn.srt	m180608_092030_42238_c101464112550000001823290111181801_s1_p0/99770/ccs	ATTTTTTCCCGAGCACCAGTTGGACCCTGCATTCAAAGCAAACACCAACAATCCAGATTGGGACTTCAACCCCAACAAAGACTACTGGCCAGAGGCCAACAAGGCCATGCAGTGAAACTCCACAACATTTCATCAAGCTCTGCAGGATCCCAGAGTACGGGGCCTGTATTTTCCTGCTGGTGGCTCCAGTTCAGGAACATTGAACCCTGTTCAGATTACTGCCTCTCACATCTCGTCAGTCTTCTCGACGACTGGGGACCCTGCACCGAACATGGAGAACATCACATCAGGATTCCTAGGACCCCTGCTCGTGTTACAGGCGGGGTTTTTCTTGTTGACAAAAATCCTCACAATACCGCAGAGTCTAGACTCGTGGTGGACTTCTCTCAATTTTCTAGG…
HBV_2X	186	2418	HBsAg_M1	89A008_HC.ccs_polish-flnc.fa.algn.srt	m180608_153954_42238_c101464112550000001823290111181802_s1_p0/71851/ccs	ATTTTTTCCCGAGCACCAGTTGGACCCTGCATTCAAAGCAAACACCAACAATCCAGATTGGGACTTCAACCCCAACAAAGACTACTGGCCAGAGGCCAACAAGGTAGGAGCTGGAGCGTTCGGTCCAGGGTTTCACCCCACCACATGGAGGTCTTTTGGGGTGGAGCCCTCCAGGCTCAGGGCATGCTAACAACCTTGCCAGCAAATCCACCTCCTGCCTCCACCAATCGCCAGTCAGGAAGGCAGCCTACCCACTTTCTCCACCACTAAGAAGACACTCATCCTCAGGCCATGCAGTGGAACTCCACAACATTTCATCAAGCTCTGCAGGATCCCAGAGTACGGGGCCTGGTATTTTCCTGCTGGTGGCTCCAGTTTCAGGAACATTGAACCCTGTTC…
HBV_2X	186	2420	HBsAg_M1	89A008_HC.ccs_polish-flnc.fa.algn.srt	m180608_153954_42238_c101464112550000001823290111181802_s1_p0/83559/ccs	ATTTTTTCCCGAGCACCAGTTGGACCCTGCATTCAAAGCAAACACCAACAATCCAGATTGGGACTTCAACCCCAACAAAGACTACTGGCCAGAGGCCAACAAGGTAGGAGCTGGAGCGTTCGGTCCAGGGTTCACCCCACCACATGGAGGTCTTTTGGGGTGGAGCCCTCAGGCTCAGGGCATGCTAACAACCTTGCCAGCAAATCCACCTCCTGCCTCCACCAATCGCCAGTCAGGAAGGCAGCCTACCCCACTTTCTCCACCACTAAGAGACACTCATCCTCAGGCCATGCAGTGGAACTCCACAACATTTCATCAAGCTCTGCAGGATCCCAGAGTACGGGGCCTGTATTTTCCTGCTGGTGGCTCCAGTTCAGGAACATTGAACCCTGTTCAGAA…
HBV_2X	215	2420	HBsAg_M1	89A008_HC.ccs_polish-flnc.fa.algn.srt	m180608_153954_42238_c101464112550000001823290111181802_s1_p0/103265/ccs	CATTCAAAGCAAACACCAACAATCCAGATTGGGACTTCAACCCCAACAAAGACTACTGGCCAGAGGCCAACAAGGTAGGAGCTGGAGCGTTCGGTCCAGGGTTCACCCCACCACATGGAGGTCTTTTGGGGTGGAGCCCTCAGGCTCAGGGCATGCTAACAACCTTGCCAGCAAATCCACCTCCTGCCTCCACCAATCGCCAGTCAGGAAGGCAGCCTACCCCACTTTCTCCACCACTAAGAGACACTCATCCTCAGGCCATGCAGTGGAACTCCACAACATTTCATCAAGCTCTGCAGGATCCCAGAGTACGGGGCCTGTATTTTCCTGCTGGTGGCTCCAGTTCAGGAACGTTGAACCCTGTTCAGAATACTGCCTCTCACATCTCGTCAGTCTTCT…
HBV_2X	238	2420	HBsAg_M1	89A008_HC.ccs_polish-flnc.fa.algn.srt	m180608_153954_42238_c101464112550000001823290111181802_s1_p0/52206/ccs	CCAGATTGGGACTTCAACCCCAACAAAGACTACTGGCCAGAGGCCAACAAGGTAGGAGCTGGAGCGTTCGGTCCAGGGTTCACCCCACCACATGGAGGTCTTTTGGGTGGAGCCCTCAGGCTCAGGGCATGCTAACAACCTTGCCAGCAAATCCACCTCCTGCCTCCACCAATCGCCAGTCAGGAAGGCAGCCTACCCCACTTTCTCCACCACTAAGAGACACTCATCCTCAGGCCATGCAGTGGAACTCCACAACATTTCATCAAGCTCTGCAGGATCCCAGAGTACGGGGCCTGTATTTTCCTGCTGGTGGCTCCAGTTCAGAAACATTGAACCCTGTTCAGAATACTGCCTCTCACATCTCGTCAGTCTTCTCGACGACTGGGGGACCCTGCACCG…
HBV_2X	353	2420	HBsAg_M1	89A008_HC.ccs_polish-flnc.fa.algn.srt	m180608_092030_42238_c101464112550000001823290111181801_s1_p0/117214/ccs	GTCTCAGGCTCAGGGCATGCTAACAACCTTGCCAGCAAATCCACCTCCTGCCTCCACCAATCGCCAGTCAGGAAGGCAGCCTACCCCACTTTCTCCACCACTAAGAGACACTCATCCTCAGGCCATGCAGTGGAACTCCACAACATTTCATCAAGCTCTGCAGGATCCCAGAGTACGGGGCCTGTATTTTCCTGCTGGTGGCTCCAGTTCAGGAACATTGAACCCTGTTCAGAATACTGCCTCTCACATCTCGTCAGTCTTCTCGACGACTGGGGACCCTGCACCGAACATGGAGAACATCACATCATGATTCCTAGGACCCCTGCTCGTGTTACAGGCGGGGTTTTTCTTGTTGACAAAAATCCTCACAATACCGCAGAGTCTAGACTCGTGGTGGAC…
HBV_2X	402	2425	HBsAg_M1	89A008_HC.ccs_polish-flnc.fa.algn.srt	m180608_092030_42238_c101464112550000001823290111181801_s1_p0/70790/ccs	GCTCCACCAATCGCCAGTCAGGAAGGCAGCCTACCCCACTTTCTCCACCACTAAGAGACACTCATCCTCAGGCCATGCAGTGGAACTCCACAACATTTCATCAAGCTCTGCAGGATCCCAGTGTACGGGGCCTGTATTTTCCTGCTGGTGGCTCCAGTTCAGGAACGTTGAACCCTGTTCAGAATACTGCCTCTCACATCTCGTCGGTCTTCTCGACGACTGGGGACCCTGCACCGAACATGGAGAACATCACATCAGGATTCCTAGGACCCCTGCTCGTGTTACAGGCGGGGTTTTTCTTGTTGACAAAAATCCTCACAATACCACAGAGTCTAGACTCGTTGTGGACTTCTCTCAATTTTCTAGGGGGAGCACCCGTGTGCCTTGGCCAAAATTCGC…
HBV_2X	406	2424	HBsAg_M1	89A008_HC.ccs_polish-flnc.fa.algn.srt	m180608_092030_42238_c101464112550000001823290111181801_s1_p0/37682/ccs	GACCAATCGCCAGTCAGGAAGGCAGCCTACCCCACTTTCTCCACCACTAAGAGACACTCATCCTCAGGCCATGCAGTGGAACTCCACAACATTTCATCAAGCTCTGCAGGATCCCAGAGTACGGGGCCTGTATTTTCCTGCTGGTGGCTCCAGTTCAGGAACATTGAACCCTGTTCAGAATACTGCCTCTCACATCTCGTCAGTCTTCTCGACGACTGGGGACCCTGCACCGAACATGGAGAACATCACATCAGGATTCCTAGGACCCCTGCTCGTGTTACAGGCGGGGTTTTTCTTGTTGACAAAAATCCTCACAATACCGCAGAGTCTAGACTCGTGGTGGACTTCTCTCAATTTTCTAGGGGGAGCACCCGTGTGCCTTGGCCAAAATTCGCAGTC…
HBV_2X	455	2418	HBsAg_M1	89A008_HC.ccs_polish-flnc.fa.algn.srt	m180608_092030_42238_c101464112550000001823290111181801_s1_p0/17368/ccs	GGAGACACTCATCCTCAGGCCATGCAGTGGAACTCCACAACATTTCATCAAGCTCTGCAGGATCCCAGAGTACGGGGCCTGTATTTTCCTGCTGGTGGCTCCAGTTCAGGAACGTTGAACCCTGTTCAGAATACTGCCTCTCACATCTCGTCAGTCTTCTCGACGACTGGGGACCCTGCACCGAACATGGAGAACATCACATCAGGATTCCTCGGACCCCTGCTCGTGTTACAGGCGGGGTTTTTCTTGTTGACAAAAAATCCTCACAATACCGCAGAGTCTAGACTCGTTGTGGACTTCTCTCAATTTTCTAGGGGGAGCACCCGTGTGCCTTGGCCAAAATTCGCAGTCCCCAACCTCCAATCACTCACCAACCTCCTGTCCTCCAATTTGTCCTGG…
HBV_2X	161	2259	HBsAg_M1_iDNA	89A008_HC.ccs_polish-flnc.fa.algn.srt	m180608_153954_42238_c101464112550000001823290111181802_s1_p0/123054/ccs	GGATCTGTGGTACAATATCTTGGGAGCTCGCGGGGCGATCTTTCCACCCAAGCAATCCAGCTGGGATTTTTGTTCCTGCCGAAGTGCACGCAGTTGGGACCCTGCATTCAAGCAAACACACAATCCGTTGGGACTGTCAACCTGTCCCTAACAAAGACTACTGCCAGAGGCGCAATCAAGGTAGGGGTGCCTGGAGCGTATCGGTTCACTCCAAGGGTTCACAGCCCACCGCCACCTGAGGTCATTTTGGAGGTGGGCTTCACGGCCAGCTGGCTTGCTAACAAGCCTTGGCCAGGCAAACCTCCACCTCCTGCCATCACCAATCGCTCAGTCAGGAAGGGCAGACCTACCCCACTTCTCCACCACTAAGAGACCACTCATCCTCAGGGCCATGCAGTG…
HBV_2X	400	2278	HBsAg_M1_iDNA	89A008_HC.ccs_polish-flnc.fa.algn.srt	m180608_153954_42238_c101464112550000001823290111181802_s1_p0/75695/ccs	GCCTCCACCAATCGCCAGTCAGGAAGGCAGCCTACCCCACTTTCTCCACCACTAAGAGACACTCATCCTCAGGCCATGCAGTGGAACTCCACAACATTTCATCAAGCTCTGCAGGATCCCAGAGTACGGGGCCTGTATTTTCCTGCTGGTGGCTCCAGTTCAGGAACATTGAACCCTGTTCAGAATACTGCCTCTCACATCTCGTCAGTCTTCTCGACGACTGGGGACCCTGCACCGAACATGGAGAACATCACATCAGGATTCCTAGGACCCCTGCTCGTGTTACAGGCGGGGTTTTTCTTGTTGACAAAAATCCTCACAATACCGCAGAGTCTAGACTCGTGGTGGACTTCTCTCAATTTTCTAGGGGAGCACCCGTGTGCCTTGGCCAAAATTCGC…
HBV_2X	413	2311	HBsAg_M1_iDNA	89A008_HC.ccs_polish-flnc.fa.algn.srt	m180608_153954_42238_c101464112550000001823290111181802_s1_p0/109129/ccs	GCCAGTCAGGAAGGCAGCCTACCCCACTTTCTCCACCACTAAGAGACACTCATCCTCAGGCCATGCAGTGGAAATTCCACAACATTTCATCAAGCTCTGCAGGATCCCAGAGTACGGGGCCTGTATTTTCCTGCTGGTGGCTCCAGTTCAGGGAACATTGAACCCTGTTCAGAATACTGCCTCTCACATCTCGTCAGTCTTCTCGACGACTGGGGACCCTGCACCGAACATGGAGAACATCACATCAGGATTCCTAGGACCCCTGCTCGTGTTACAGGCGGGGTTTTTCTTGTTGACAAAAATCCTCACAATACCGCAGAGTCTAGACTCGTGGTGGACTTCTCTCAATTTTTCTAGGGGGAGCACCCGTGTGCCTTGGCCGAAATTCGCAGTCCCCAA…
HBV_2X	416	2278	HBsAg_M1_iDNA	89A008_HC.ccs_polish-flnc.fa.algn.srt	m180608_153954_42238_c101464112550000001823290111181802_s1_p0/5467/ccs	GAGTCAGGAAGGCAGCCTACCCCACTTTCTCCACCACTAAGAGACACTCATCCTCAGGCCATGCAGTGGAACTCCACAACATTTCATCAAGCTCTGCAGGATCCCAGAGTACGGGGCCTGTATTTTCCTGCTGGTGGCTCCAGTTCAGGAACATTGAACCCTGTTCAGAATACTGCCTCTCACATCTCGTCAGTCTTCTCGACGACTGGGGACCCTGCACCGAACATGGAGAACATCACATCAGGATTCCTAGGACCCCTGCTCGTGTTACAGGCGGGGTTTTTCTTGTTGACAAAAATCCTCACAATACCGCAGAGTCTAGACTCGTGGTGGACTTCTCTCAATTTTCTAGGGGGAGCACCCGTGTGCCTTGGCCAAAATTCGCAGTCCCCAACCTCC…
HBV_2X	3327	5602	HBsAg_M2	89A008_HC.ccs_polish-flnc.fa.algn.srt	m180608_153954_42238_c101464112550000001823290111181802_s1_p0/40270/ccs	TACAGCATGGGGCAGAATCTTTCCACCAGCAATCCGCTGGGATTTTTTCCCGAGCACCAGTTGGACCCTGCATTCAAAGCAAACACCAACAATCCAGATTGGGACTTCAACCCCAACAAAGACTACTGGCCAGAGGCCAACAAGGTAGGAGCTGGAGCGTTCGGTCCAGGGTTCACCCCACCACATGGAGGTCTTTTGGGGTGGAGCCCTCAGGCTCAGGGCATGCTAACAACCTTGCCAGCAAATCCACCTCCTGCCTCCACCAATCGCCAGTCAGGAAGGCAGCCTACCCCACTTTCTCCACCACTAAGAGACACTCATCCTCAGGCCATGCAGTGGAACTCCACAACATTTCATCAAGCTCTGCAGGATCCCAGAGTACAGGGCCTGTATTTTCCT…
HBV_2X	3334	5596	HBsAg_M2	89A008_HC.ccs_polish-flnc.fa.algn.srt	m180608_153954_42238_c101464112550000001823290111181802_s1_p0/161342/ccs	TGGGGCAGAATCTTTCCACCAGCAATCCGCTGGGATTTTTTCCCGAGCACCAGTTGGACCCTGCATTCAAAGCAAACACCAACAATCCAGATTGGGACTTCAACCCCAACAAAGACTACTGGCCAGAGGCCAACAAGGTAGGAGCTGGAGCGTTCGGTCCAGGGTTCACCCCACCACATGGAGGTCTTTTGGGGTGGAGCCCTCAGGCTCAGGGCATGCTAACAACCTTGCCAGCAAATCCACCTCCTGCCTCCACCAATCGCCAGTCAGGAAGGCAGCCTACCCCACTTTCTCCACCACTAAGAGACACTCATCCTCAGGCCATGCAGTGGAACTCCACAACATTTCATCAAGCTCTGCAGGATCCCAGAGTACGGGGCCTGTATTTTCCTGCTGGTG…
HBV_2X	3368	5602	HBsAg_M2	89A008_HC.ccs_polish-flnc.fa.algn.srt	m180608_153954_42238_c101464112550000001823290111181802_s1_p0/499/ccs	ATTTTTTCCCGAGCACCAGTTGGACCCTGCATTCAAAGCAAACACCAACAATCCAGATTGGGACTTCAACCCCAACAAAGACTACTGGCCAGAGGCCAACAAGGTAGGAGCTGGAGCGTTCGGTCCAGGGTTCACCCCACCACATGGAGGTCTTTTGGGGTGGAGCCCTCAGGCTCAGGGCATGCTAACAACCTTGCCAGCAAATCCACCTCCTGCCTCCACCAATCGCCAGTCAGGAAGGCAGCCTACCCCACTTTCTCCACCACTAAGAGACACTCATCCTCAGGCCATGCAGTGGAACTCCACAACATTTCATCAAGCTCTGCAGGATCCCAGAGTACAGGGCCTGTATTTTCCTGCTGGTGGCTCCAGTTCAGGAACGTTGAACCCTGTTCAGAA…
HBV_2X	3368	5600	HBsAg_M2	89A008_HC.ccs_polish-flnc.fa.algn.srt	m180608_153954_42238_c101464112550000001823290111181802_s1_p0/26830/ccs	ATTTTTTCCCGAGCACCAGTTGGACCCTGCATTCAAAGCAAACACCAACAATCCAGATTGGGACTTCAACCCCAACAAAGACTACTGGCCAGAGGCCAACAAGGTAGGAGCTGGAGCGTTCGGTCCAGGGTTCACCCCACCACATGGAGGTCTTTTGGGGTGGAGCCCTCAGGCTCAGGGCATGCTAACAACCTTGCCAGCAAATCCACCTCCTGCCTCCACCAATCGCCAGTCAGGAAGGCAGCCTACCCCACTTTCTCCACCACTAAGAGACACTCATCCTCAGGCCATGCAGTGGAACTCCACAACATTTCATCAAGCTCTGCAGGATCCCAGAGTACGGGGCCTGTATTTTCCTGCTGGTGGCTCCAGTTCAGGAACGTTGAACCCTGTTCAGAA…
HBV_2X	3368	5602	HBsAg_M2	89A008_HC.ccs_polish-flnc.fa.algn.srt	m180608_153954_42238_c101464112550000001823290111181802_s1_p0/40153/ccs	ATTTTTTCCGAGCACCAGTTGGACCCTGCATTCAAAGCAAACACCAACAATCCAGATTGGGACTTCAACCCCAACAAAGACTACTGGCCAAGAGGCCAACAAGGTAGGAGCTGGAGCGTTCGGTCCAGGGTTCACCCCACCACATGGAGGTCTTTTGGGGTGGAGCCCTCAGGCTCAGGCATGCTTAACAACCTTGCCAGCAAATCCACCTCCTGCCTCCACCAATCGCCAGTCAGGAAGGCAGCCTACCCACTTTCTCACCACTAGAGACACTCATCCTCAGGCCATGCAGTGGAAACTCCACAACATTTCATCAAGCTCTGCAGGATCCCAGAGTACGGGGCCTGTATTTTCCTGCTGGTGGCTCCAGTTCAGAACGTTGAACCCTGTTCAGAATAC…
HBV_2X	3368	5602	HBsAg_M2	89A008_HC.ccs_polish-flnc.fa.algn.srt	m180608_153954_42238_c101464112550000001823290111181802_s1_p0/89095/ccs	ATTTTTTCCCGAGCACCAGTTGGACCCTGCATTCAAAGCAAACACCAACAATCCAGATTGGGACTTCAACCCCAACAAAGACTACTGGCCAGAGGCCAACAAGGTAGGAGCTGGAGCCCTCAGGCTCAGGGCATGCTAACAACCTTGCCAGCAAATCCACCTCCTGCCTCCACCAATCGCCAGTCAGGAAGGCAGCCTACCCCACTTTCTCCACCACTAAGAGACACTCATCCTCAGGCCATGCAGTGGAACTCCACAACATTTCATCAAGCTCTGCAGGATCCCAGAGTACGGGGCCTGTATTTTCCTGCTGGTGGCTCCAGTTCAGGAACATTGAACCCTGTTCAGAATACTGCCTCTCACATCTCGTCAGTCTTCTCGACGACTGGGGACCCTGCA…
HBV_2X	3368	5600	HBsAg_M2	89A008_HC.ccs_polish-flnc.fa.algn.srt	m180608_153954_42238_c101464112550000001823290111181802_s1_p0/116500/ccs	ATTTTTTCCCGAGCACCAGTTGGACCCTGCATTCAAAGCAAACACCAACAATCCAGATTGGGACTTCAACCCAACAAAGACTACTGGCCAGAGGCCAACAAGGTAGGAGCTGGAGCGTTCGGTCCAGGGTTCACCCACCACATGGAGGTCTTTTGGGGTGGAGCCCTCAGGCTCAGGGCTCAGGAAGGCAGCCTACCCCACTTTCTCCACCACTAAGAGACACTCATCCTCAGGCCATGCAGTGGAACTCCACAACATTTCATCAAGCTCTGCAGGATTCCCAGAGTACGGGGCCTGTATTTTCCTGCTGGTGGCTCCAGTTCAGAAACATTGAAACCCTGTTCAGAATACTGCCTCTCACATCTCGTCAGTCTCTCGACGACTGGGGACCCTGCACCG…
HBV_2X	3368	5599	HBsAg_M2	89A008_HC.ccs_polish-flnc.fa.algn.srt	m180608_153954_42238_c101464112550000001823290111181802_s1_p0/143635/ccs	ATTTTTTCCCGAGCACCAGTTGGACCCTGCATTCAAAGCAAACACCAACAATCAAGATTGGGACTTCAACCCCAACAAAGGACTACTGGCCAGAGGCCAACAAGGTAGGAGCTGGAGCGTTCGGTCCAGGGTTCACCCCACCACCATGGAGGTCTTTTGGGGTGGAGCCCTCAGGCTCAGGGCATGTTAACAACCTTGCCAGCAAATCCACCTCCTGCCTCCACCAATCGCCAGTCCAGGAAGGCAGCCTACCCCACTTTCTCCACCACTAAGAGGACACTCATCCTCAGGCCATGCAGTGGAAACTCCACAACATTTCATCAAGCCTCTGCAGGATCCCAGAGTACGGGGCCTGTATTTTCCTGCTGGTGGCTCCAGTTCAGGAACGTTGAACCCTGT…
HBV_2X	3368	5600	HBsAg_M2	89A008_HC.ccs_polish-flnc.fa.algn.srt	m180608_153954_42238_c101464112550000001823290111181802_s1_p0/154818/ccs	ATTTTTTCCCGAGCACCAGTTGGACCCTGCATTCAAAGCAAACACCAACAATCCAGATTGGGACTTCAACCCCAACAAAGACTACTGGCCAAAGGCCAACAAGGTAGGAGCTGGAGCGTTCGGTCCAGGGTTCACCCCACCACATGGAGGTCTTTTGGGGTGGAGCCCTCAGGCTCAGGGCATGCTAACAACCTTGCCAGCAAATCCACCTCCTGCCTCCACCAATCGCCAGTCAGGAAGGCAGCCTACCCCACTTTCTCCACCACTAAGAGACACTCATCCTCAGGCCATGCAGTGGAACTCCACAACATTTCATCAAGCTCTGCAGGATCCCAGAGTACGGGGCCTGTATTTTCCTGCTGGTGGCTCCAGTTCAGGAACGTTGAACCCTGTTCAGAA…
HBV_2X	3397	5600	HBsAg_M2	89A008_HC.ccs_polish-flnc.fa.algn.srt	m180608_153954_42238_c101464112550000001823290111181802_s1_p0/63952/ccs	CATTCAAAGCAAACACCAACAATCCAGATTGGGACTTCAACCCCAACAAAGACTACTGGCCAGAGGCCAACAAGGTAGGAGCTGGAGCGTTCGGTCCAGGGTTCACCCCACCACATGGAGGTCTTTGGGGTGGAGCCCTCAGGCTCAGGGCATGCTAACAACCTTGCCAGCAAATCCACCTCCTGCCTCCACCAATCGCCAGTCAGGAAGGCAGCCTACCCCACTTCTCCACCACTAAGAGACACTCATCCTCAGGCCATGCAGTGGAACTCCACAACATTTCATCAAGCTCTGCAGGATCCCAGAGTACGGGCCTGTATTTTCCTGCTGGTGGCTCCAGTTCAGGAACATTGAACCCTGTTCAGAATACTGCCTCTCACATCTCGTCAGTCTTCTCGA…
HBV_2X	3412	5602	HBsAg_M2	89A008_HC.ccs_polish-flnc.fa.algn.srt	m180608_153954_42238_c101464112550000001823290111181802_s1_p0/128079/ccs	CCAACAATCCAGATTGGGACTTCAACCCCAACAAAGACTACTGGCCAGAGGCCAACAAGGTAGGAGCTGGAGCGTTCGGTCCAGGGTTCACCCCACCACATGGAGGTCTTTTGGGGTGGAGCCCTCAGGCTCAGGGCATGCTAACAACCTTGCCAGCAAATCCACCTCCTGCCTCCACCAATCGCCAGTCAGGAAGGCAGCCTACCCCACTTTCTCCACCACTAAGAGACACTCATCCTCAGGCCATGCAGTGGAACTCCACAACATTTCATCAAGCTCTGCAGGATCCCAGAGTACGGGGCCTGTATTTTCCTGCTGGTGGCTCCAGTTCAGGAACATTGAACCCTGTTCAGAATACTGCCTCTCACATCTCGTCAGTCTTCTCGACGACTGGGGACC…
HBV_2X	3540	5599	HBsAg_M2	89A008_HC.ccs_polish-flnc.fa.algn.srt	m180608_092030_42238_c101464112550000001823290111181801_s1_p0/148521/ccs	GCTCAGGGCATGCAAACAACCTTGCCAGCAAATCCACCTCCTGCCTCCACCAATCGCCAGTCAGGAAGGCAGCCTACCCCACTTTCTCCACCACTAAGAGACACTCATCCTCAGGCCATGCAGTGGAACTTCCACAACATTTCATCAAGCTCTGCAGGATCCCAGAGTACGGGGCCTGTATTTTCCTGCTGGTGGCTCCAGTTCAGGAACATTGAACCCTGTTCAGAATACTGTCTCTCACATCTCGTCAGTCTTCTCGACGACTGGGGACCCTGCACCGAACATGGAGAACATCACATCAGGATTCCTAAGACCCCTGCTCGTGTTACAGGCGGGGTTTTTCTTGTTGACAAAAATCCTCACAATACGCAGAGTCTAGACTCGTGGTGGACTTCTCTC…
HBV_2X	3577	5602	HBsAg_M2	89A008_HC.ccs_polish-flnc.fa.algn.srt	m180608_092030_42238_c101464112550000001823290111181801_s1_p0/91903/ccs	GCTCCTGCCTCCACCAATCGCCAGTCAGGAAGGCAGCCTACCCCACTTTTCTCCACCACTAAGAGACACTCATCCTCAGGCCATGCAGTGGAACTCCCACAACATTCATCAAGCTCTGCAGGATCCCAGAGTACGGGGCCTGTATTTTACCTGCTGGTGGCTCCAGCTTTCAGGAACATTGAACCCTGTTCAGAATACTGCCTCTCACATCTCGTCAGTCTTCTCGACGACTGGGGACCCTGCACCGAACATGGAGAAACATCACATCAGGATTCCTAGGACCCCTGCTCGTGTTTACAGGCGGGGGTTTTTTCTTGTTGACAAAAATCCTCACAATACCGCAGAGTCTAGACTCGTGGTGGACTTCTCTCAATTTTCTAGGGGGAGCACCCGTGTGCC…
HBV_2X	3582	5602	HBsAg_M2	89A008_HC.ccs_polish-flnc.fa.algn.srt	m180608_092030_42238_c101464112550000001823290111181801_s1_p0/115112/ccs	GGCCTCCACCAATCGCCAGTCAGGAAGGCAGCCTACCCCACTTTCTCCACCACTAAGAGACACTCATCCTCAGGCCATGCAGTGGAACTCCACAACATTTCATCAAGCTCTGCAGGATCCCAGAGTACGGGGCCTGTATTTTCCTGCTGGTGGCTCCAGTTCAGGAACGTTGAACCCTGTTCAGAATACTGCCTCTCACATCTCGTCAGTCTTCTCGACGACTGGGGACCCTGCACCGAACATGGAGAACATCACATCAGGATTCCTAGGACCCCTGCTCGTGTTACAGGCGGGGTTTTTCTTGTTGACAAAAATCCTCACAATACCGCAGAGTCTAGACTCGTTGTGGACTTCTCTCAATTTCTAGGGGGAGCACCCGTGTGCCTTGGCCAAAATTCG…
HBV_2X	3598	5602	HBsAg_M2	89A008_HC.ccs_polish-flnc.fa.algn.srt	m180608_092030_42238_c101464112550000001823290111181801_s1_p0/72783/ccs	GAGTCAGGAAGGCAGCCTACCCCACTTTCTCCACCACTAAGAGACACTCATCCTCAGGCCATGCAGTGGAACTCCACAACATTCATCAAGCTCTGCAGGATCCCGAGTACGGGGCCTGTTATTTCCTGCTGGTGGCTCCAGTTCAGGAACATTGAACCCTGTTCAGAATACTGCCTCTCACATCTCGTCAGTCCTTCTCGACGACTGGGGACCCTGCACCGAACATGGAGAACATCACATCAGGATTCCTAGGACCCCTGCTCGTGTTACAGGCGGGGTTTTTCTTGTTGACAAAAATCTCACAATACCTGCAGAGTCTAGACTCGTGGTGGACTTCTCTCAATTTTCTAGGGGGAGCACCCGTGTGCCTTGGCCAAAATTCCGCAGTCCCAACCTCCA…
HBV_2X	3600	5602	HBsAg_M2	89A008_HC.ccs_polish-flnc.fa.algn.srt	m180608_153954_42238_c101464112550000001823290111181802_s1_p0/81733/ccs	TAGCTCAGGAAGGCCAGGCCTACCCCACTTGCGTCCACCACTAAGAGACACTCATGCCTCAGGCCATGCAGTTGGAACTCCCACAACATTTCATCAACGCTCTGCAGGGATTCCCAGAGTACGGGGCCTGTATTTTGCCTGCTGGTGGCTCCAGTTTCAGGAACATTGAAACCCTGTTCAGAAGTACTGCCTCTCACATCTCGTCAGTCTTCTCGATGACTGGGGACCCTGCACCGAACATGGAGAACATCACATTCAGGATTCCTAGGACCCCTGCTCGTGTTACAGGCGGGGTTTTTCTTGTTGACAAAAATCCTCACAATACCGCAGAGTCTAGACTCGTGGTGGACTTCTCTCAAATTTTCTGGGGGGAGCACCCGTGTGCCTTGGCCAAAATTC…
HBV_2X	3620	5602	HBsAg_M2	89A008_HC.ccs_polish-flnc.fa.algn.srt	m180608_153954_42238_c101464112550000001823290111181802_s1_p0/155440/ccs	ACTTTCTCACCACTAAGAGACACTCATCCTCAGGCCATGCAGTGGAACTCCACAACATTTCATCAAGCTCTGCAGGATCCCAGAGTAACGGGGCCTGTATTTTCCTGCTGGTGGCTCCAGTTCAAGGAACGTTGAACCCTGTTTCGGGAATACTGCCTCTCACATCTCGTCAGTCTTCTCGACGACTGGGGACCCTGCACCGAACATGGAGAACATCACATCAGGATTCCTAGGACCCCTGCTCGTGTTACAGGCGGGTTTTTCTTGTTGACAAAATCCTCACAATACCACAGAGTCTAGACTCGTTGTGGACTTCTCTCATTTTCTAGGGGAAGCACCCGTGTGCTTGGCCAAAATTCGCAGTCCCCAACCCCTCCAATCACTCACCAACCTCCTGTC…
HBV_2X	3554	5451	HBsAg_M2_iDNA	89A008_HC.ccs_polish-flnc.fa.algn.srt	m180608_153954_42238_c101464112550000001823290111181802_s1_p0/106725/ccs	GAACAACCTTGCCAGCAAATCCACCTCCTGCCTCCACCAATCGCCAGTCAGGAAGGCAGCCTACCCCACTTTCTCCACCACTAAGAGACACTCATCCTCAGGCCATGCAGTGGAACTCCACAACATTTCATCAAGCTCTGCAGGATCCCAGAGTACGGGGCCTGTATTTTCCTGCTGGTGGCTCCAGTTCAGGAACGTTGAACCCTGTTCAGAATACTGCCTCTCACATCTCGTCAGTCTTCTCGACGACTGGGGACCCTGCACCGAACATGGAGAACATCACATCAGGATTCCTAGGACCCCTGCTCGTGTTACAGGCGGGGTTTTTCTTGTTGACAAAAATCCTCACAATACCACAGAGTCTAGACTCGTTGTGGACTTCTCTCAATTTTCTAGGGG…
HBV_2X	3584	5452	HBsAg_M2_iDNA	89A008_HC.ccs_polish-flnc.fa.algn.srt	m180608_153954_42238_c101464112550000001823290111181802_s1_p0/61238/ccs	GCTCCACCAATCGCCAGTCAGGAAGGCAGCCTACCCCACTTTCTCCACCACTAAGAGACACTCATCCTCAGGCCATGCAGTGGAACCTCCAACAACATTTCATCAAGCTCTGCAGGATCCCAGAGTACGGGGCCTGTATTTTCCTGCTGGTGGCTCAGTTCAGGAACATTGAACCCTGTTCAGAATACTGCCTCTCACATCTCGTCAGTCTTCTCGACGACTGGGGACCCTGCACCGAACATGGAGAACATCACATCAGGATTCCTAGGACCCCTGCTCGTGTTACAGGCGGGGTTTTTCTTGTTGACAAAAATCCTCACAATACCGCAGAGTCTAGACTCGTGGTGGACTTCTCTCAATTTCTAGGGGGAGCACCCGTGTGCCTTGGCCAAAATTCGC…
HBV_2X	3620	5411	HBsAg_M2_iDNA	89A008_HC.ccs_polish-flnc.fa.algn.srt	m180608_153954_42238_c101464112550000001823290111181802_s1_p0/120827/ccs	GGACTTTCTCCACCACTAAAGAGACACTCATTCCTCAGGCCATGCAGTTGGAACTCCACAACATTTCATCAAGCCTCTGCAGGATCCCAGAGTACGGGGCCTGTATTTTCCTGCTGGTGGCCTCCAGTTCAGGAACATTGAACCCTGTTCAGAATACTGCCTCTCACATCTCGTCAGTCTTCTCGACGACTGGGGGACCCTGCACCGAACATGGAGAACATCACATCAGGATTCCTAGGACCCCTGCTCGTGTTACAGGCGGGGTTTTTTCTTGTTGACAAAAATCCTCACAATTACCGCAGAGTCTAGACTCGTGGTGGACTTCTCTCAATTTTCTAGGGGGAGCACCCGTGTGCCTTGGCCAAAATTCGCAGTCCCCCAACCTCCAATCACTCACCA…
HBV_2X	457	2417	HBsAg_S1	89A008_HC.ccs_polish-flnc.fa.algn.srt	m180608_092030_42238_c101464112550000001823290111181801_s1_p0/100424/ccs	GACACTCATCCTCAGGCCATGCAGTGGAACTCCACAACATTTCATCAAGCTCTGCAGGATCCCAGAGTACGGGGCCTGTATTTTCCTGCTGGTGGCTCCAGTTCAGGAACATTGAACCCTGTTCAGAATACTGCCTCTCACATCTCGTCAGTCTTCTCGACGACTGGGGACCCTGCACCGAACATGGAGAACATCACATCAGGATTCCTAGGACCCCTGCTCGTGTTACAGGCGGGGTTTTTCTTGTTGACAAAAATCCTCACAATACCGCAGAGTCTAGACTCGTGGTGGACTTCTCTCAATTTTCTAGGGGAGCACCCGTGTGCCTTGGCCAAAATTCGCAGTCCCCAACCTCCAATCACTCACCAACCTCCTGTCCTCCAATTTGTCCTGGTTATC…
HBV_2X	457	2420	HBsAg_S1	89A008_HC.ccs_polish-flnc.fa.algn.srt	m180608_153954_42238_c101464112550000001823290111181802_s1_p0/119420/ccs	GACACTCATCCTCAGGCCATGCAGTGGAACTCCACAACATTTCATCAAGCTCTGCAGGATCCCAGAGTACGGGGCCTGTATTTTCCTGCTGGTGGCTCCAGTTCAGGAACATTGAACCCTGTTCAGAATACTGCTCTCACATCTCGTCAGTCTTCTCGACGACTGGGGACCCTGCACCGAACATGGAGAACATCACATCAGGATTCCTAGGACCCCTGCTCGTGTTACGGGCGGGGTTTTTCTTGTTGACAAAAATCCTCACAATACCGCAGAGTCTAGACTCGTGGTGGACTTCTCTCAATTTTCTAGGGGGAGCACCCGTGTGGCCTTGGCCAAAATTCGCAGTCCCAACCTCCAATCACTCACCAACCTCCTGTCCTCCAATTTGTCCTGGTTATC…
HBV_2X	458	2418	HBsAg_S1	89A008_HC.ccs_polish-flnc.fa.algn.srt	m180608_092030_42238_c101464112550000001823290111181801_s1_p0/147145/ccs	ACACTCATCCTCAGGCCATGCAGTGGAACTCCACAACATTTCATCAAGCTCTGCAGGATCCCAGAGTACGGGGCCTGTATTTTCCTGCTGGTGGCTCCAGTTCAGGAACATTGAACCCTGTTCAGAATACTGCCTCTCACATCTCGTCAGTCTTCTCGACGACTGGGGACCCTGCACCGAACATGGAGAACATCACATCAGGATTCCTAGGACCCCTGCTCGTGTTACAGGCGGGGTTTTTCTTGTTGACAAAAATCCTCACAATACCGCAGAGTCTAGACTCGTGGTGGACTTCTCTCAATTTTCTAGGGGGAGCACCCGTGTGCCTTGGCCAAAATTCGCAGTCCCCAACCTCCAATCACTCACCAACCTCCTGTCCTCCAATTTGTCCTGGTTATC…
HBV_2X	460	2416	HBsAg_S1	89A008_HC.ccs_polish-flnc.fa.algn.srt	m180608_092030_42238_c101464112550000001823290111181801_s1_p0/9663/ccs	GACTCATCCTCAGGCCATGCAGTGGAACTCCACAACATTTCATCAAGCTCTGCAGGATCCCAGAGTACGGGGCCTGTATTTTCCTGCTGGTGGCTCCAGTTCAGGAACATTGAACCCTGTTCAGAATACTGCCTCTCACATCTCGTCAGTCTTCTCGACGACTGGGGACCCTGCACCGAACATGGAGAACATCACATCAGGATTCCTAGGACCCCTGCTCGTGTTACAGGCGGGGTTTTTCTTGTTGACAAAAATCCTCACAATACCGCAGAGTCTAGACTCGTGGTGGACTTCTCTCAATTTTCTAGGGGGAGCACCCGTGTGCCTTGGCCAAAATTCGCAGTCCCCAACCTCCAATCACTCACCAACCTCCTGTCCTCCAATTTGTCCTGGTTATCG…
HBV_2X	460	2417	HBsAg_S1	89A008_HC.ccs_polish-flnc.fa.algn.srt	m180608_092030_42238_c101464112550000001823290111181801_s1_p0/14009/ccs	GACTCATCCTCAGGCCATGCAGTGGAACTCCACAACATTTCATCAAGCTCTGCAGGATCCCAGAGTACGGGGCCTGTATTTTCCTGCTGGTGGCTCCAGTTCAGGAACATTGAACCCTGTTCAGAATACTGCCTCTCACATCTCGTCAGTCTTCTCGACGACTGGGGACCCTGCACCGAACATGGAGAACATCACATCAGGATTCCTAGGACCCCTGCTCGTGTTACAGGCGGGGTTTTTCTGTTGACAAAAATCCTCACAATACCGCAGAGTCTTAGACTCGTGGTGGACTCTCTCTCAATTTTCTAGGGGGAGCACCCGTGTGCCTTGGCCAAAATTCGCAGTCCCCAACCTCCAATCACTCACCAACCTCCTGTCCTCCAAATTTTGTCCTGGTTA…
HBV_2X	460	2420	HBsAg_S1	89A008_HC.ccs_polish-flnc.fa.algn.srt	m180608_092030_42238_c101464112550000001823290111181801_s1_p0/15914/ccs	ACTCATCCTCAGGCCATGCAGTGGAACTCCACAACATTTCATCAAGCTCTGCAGGATCCCAGAGTACGGGTGCCTGTTATTTCCTGCTGGTGGCTCCAGTTCAGGAACATTGAACCCTGTTCAGAAATACTGCCTCTCACATCTCGTCAGTCTTCTCGACGACTGGGGACCCTGCACCGAACATGGAGAACATCACATCAGGATTCCTAGGACCCCTGCTCGTGTTACAGGCGGGGTTTTTCTTGTTTGACAAAAATCCTCACAATACCGCAAGAGTCTAGACTCGTGGTGACTTCTCTCAATTTTCTAGGGGGGAGCACCCGTGTGCCTTGGCCAAAATTCGCAGTCCCCAACCTCCAATCACTCACCAACCTCCTGTCCTCCAATTTGTCCTGGTTA…
HBV_2X	460	2414	HBsAg_S1	89A008_HC.ccs_polish-flnc.fa.algn.srt	m180608_092030_42238_c101464112550000001823290111181801_s1_p0/16097/ccs	ACTCATCCTCAGGCCATGCAGTGGAACTCCACAACATTTCATCAAGCTCTGCAGGATCCCAGAGTACGGGGCCTGTATTTTCCTGCTGGTGGCTCCAGTTCAGGAACATTGAACCCTGTTCAGAAATACTGCCTCTCACATCTCGTCAGTCTTCTCGACGACTGGGGACCCTGCACCGAACCATGGAGAACATCACATCAAGGATTCCTAGGACCCCTGCTCGTGTTACAGGCGGGGTTTTTCTTGTTGACAAAAATTCCTCAAAAATACCGCAGAGTTCTAGACTCGTGGTGGGACTTTCTCTCAATTTTCTTAGGGGGAGCACCCGTGTGCCTTGGCCAAAATTCGCAGTCCCCCAACCTCCAATCACTCACCAACCTCCTGTCCTCCAATTTGTCC…
HBV_2X	460	2418	HBsAg_S1	89A008_HC.ccs_polish-flnc.fa.algn.srt	m180608_092030_42238_c101464112550000001823290111181801_s1_p0/22710/ccs	GACTCATCCTCAGGCCATGCAGTGGAACTCAACAACATTTCATCAAAGCTCTGCAGGATCCCAGAGTACGGGGCCTGTACTTTCCTGCTGGTGGCTCCAGTTCAGGAACATTGAACCCTGTTCAGAATACTGCCTCTCACATCTCGTCAGTCTTCTCGACGACTGGGGACCCTGCACCGAACATGGAGAACATCACATCAGGATTCCTAGGACCCCTGCTCGTGTTACAGGCGGGGTTTTTCTTGTTGACAAAAATCCTCACAATACCGCAGAGTCTAGACTCGTGGTGGACTTCTCTCAATTTTCTAGGGGGAGCACCCGTGTGCCTTGGCCAAAATTCGCAGTCCCCAACCTCCAATCACTCACCAACCTCCTGTCCTCCAATTTGTCCTGGTTATC…
HBV_2X	460	2420	HBsAg_S1	89A008_HC.ccs_polish-flnc.fa.algn.srt	m180608_092030_42238_c101464112550000001823290111181801_s1_p0/25631/ccs	GACTCATCCTCAGGCCATGCAGTGGAACTCCACAACATTTCATCAAGCTCTGCAGGATCCCAGAGTACGGGGCCTGTATTTTCCTGCTGGTGGCTCCAGTTCAGGAACGTTGAACCCTGTTCAGACTACTGCCTCTCACATCTCGTCAGTCTTCTCGACGACTGGGGACCCTGCACCGAACATGGAGAACATCACATCAGGATTCCTAGGACCCCTGCTCGTGTTACAGGCGGGGTTTTTCTTGTTGACAAAAATCCTCACAATACCGCAGAGTCTAGACTCGTTGTGGACTTCTCTCAATTTTCTAGGGGGAGCACCCGTGTGCCTTGGCCAAAATTCGCAGTCCCCAACCTCCAATCACTCACCAACCTCCTGTCCTCCAATTTGTCCTGGTTATCG…
HBV_2X	460	2420	HBsAg_S1	89A008_HC.ccs_polish-flnc.fa.algn.srt	m180608_092030_42238_c101464112550000001823290111181801_s1_p0/29589/ccs	GACTCATCCTCAGGCCATGCAGTGGAACTCCACAACATTTCATCAAGCTCTGCAGGATCCCAGAGTACGGGGCCTGTATTTTCCTGCTGGTGGCTCCAGTTCAGGAACATTGAACCCTGTTCAGAATACTGCCTCTCACATCTCGTCAGTCTTCTCGACGACTGGGGACCCTGCACCGAACATGGAGAACATCACATCAGGATTCCTAGGACCCCTGCTCGTGTTACAGGCGGGGTTTTTCTTGTTGACAAAAATCCTCACAATACCGCAGAGTCTAGACTCGTGGTGGACTTCTCTCAATTTTCTAGGGGGAGCACCCGTGTGCCTTGGCCAAAATTCGCAGTCCCCAACCTCCAATCACTCACCAACCTCCTGTCCTCCAATTTGTCCTGGTTATCG…
HBV_2X	460	2422	HBsAg_S1	89A008_HC.ccs_polish-flnc.fa.algn.srt	m180608_092030_42238_c101464112550000001823290111181801_s1_p0/33275/ccs	ACTCATCCTCAGGCCATGCAGTGGAACTCCACAACATTTCATCAAGCTCTGCAGGATCCCAGAGTACGGGGCCTGTATTTTCCTGCTGGTGGCTCCAGTTCAGGAACATTGAACCCTGTTCAGAATACTGCCTCTCACATCTCGTCAGTCTTCTCGACGACTGGGGACCCTGCACCGAACATGGAGAACATCACATCAGGATTCCTAGGACCCCTGCTCGTGTTACAGGCGGGGTTTTTCTTGTTGACAAAAATCCTCACAATACCGCAGAGTCTAGACTCGTGGTGGACTTCTCTCAATTTTCTAGGGGGAGCACCCGTGTGCCTTGGCCAAAATTCGCAGTCCCCAACCTCCAATCACTCACTAACCTCCTGTCCTCCAATTTGTCCTGGTTATCGC…
HBV_2X	460	2420	HBsAg_S1	89A008_HC.ccs_polish-flnc.fa.algn.srt	m180608_092030_42238_c101464112550000001823290111181801_s1_p0/34417/ccs	GACTCATCCTCAGGCCATGCAGTGGAACTCCACAACATTTCATCAAGCTCTGCAGGATCCCAGAGTACGGGGCCTGTATTTTCCTGCTGGTGGCTCCAGTTCAGGAACATTGAACCCTGTTCAGAATACTGCCTCTCACATCTCGTCAGTCTTCTCGACGACTGGGGACCCTGCACCGAACATGGAGAACATCACATCAGGATTCCTAGGACCCCTGCTCGTGTTACAGGCGGGGTTTTTCTTGTTGACAAAAATCCTCACAATACCGCAGAGTCTAGACTCGTGGTGGACTTCTCTCAATTTTCTAGGGGGAGCACCCGTGTGCCTTGGCCAAAATTCGCAGTCCCCAACCTCCAATCACTCACCAACCTCCTGTCCTCCAATTTGTCCTGGTTATCG…
HBV_2X	460	2418	HBsAg_S1	89A008_HC.ccs_polish-flnc.fa.algn.srt	m180608_092030_42238_c101464112550000001823290111181801_s1_p0/36124/ccs	ACTCATCCTCAGGCCATGCAGTGGAACTCCACAACATTTCATCAAGCTCTGCAGGATCCCAGAGTACGGGGCCTGTATTTTCCTGCTGGTGGCTCCAGTTCAGGAACGTTGAACCCTGTTCAGAATACTGCCTCTCACATCTCGTCAGTCTTCTCGACGACTGGGGACCCTGCACCGAACATGGAGAACATCACATCAGGATTCCTAGGACCCCTGCTCGTGTTACAGGCGGGGTTTTTCTTGTTGACAAAAATCCTCACAATACCGCAGAGTCTAGACTCGTTGTGGACTTCTCTCAATTTTCTAGGGGGAGCACCGTGTGCCTTGGCCAAAATTCGCAGTCCCCAACCTCCAATCACTCACCAACCTCCTGTCCTCCAATTTGTCCTGGTTATCGCT…
HBV_2X	460	2418	HBsAg_S1	89A008_HC.ccs_polish-flnc.fa.algn.srt	m180608_092030_42238_c101464112550000001823290111181801_s1_p0/37919/ccs	GACTCATCCTCAGGCCATGCAGTGGAACTCCACAACATTTCATCAAGCTCTGCAGGATCCCAGAGTACGGGGCCTGTATTTTCCTGCTGGTGGCTCCAGTTCAGGAACGTTGAACCCTGTTCAGAATACTGCCTCTCACATCTCGTCAGTCTTCTCGACGACTGGGGACCCTGCACCGAACATGGAGAACATCACATCAGGATTCCTAGGACCCCTGCTCGTGTTACAGGCGGGGTTTTTCTTGTTTGACAAAAATCCTCACAATACCGCAGAGTCTAGACTCGTTGTGGACTTCTCTCAATTTCTAGGGGGAGCACCCGTGTGCCTTGGCCAAAATTCGCAGTCCCAACCTCCAATCACTCACCAACCTCTTGTCCTCCAATTTGTCCTGGTTATCGC…
HBV_2X	460	2418	HBsAg_S1	89A008_HC.ccs_polish-flnc.fa.algn.srt	m180608_092030_42238_c101464112550000001823290111181801_s1_p0/43370/ccs	GACTCATCCTCAGGCCATGCAGTGGAACTCCACAACATTTCATCAAGCTCTGCAGGATCCCAGAGTACGGGGCCTGTATTTTCCTGCTGGTGGCTCCAGTTCAGGAACATTGAACCCTGTTCAGAATACTGCCTCTCACATCTCGTCAGTCTTCTCGACGACTGGGGACCCTGCACCGAACATGGAGAACATCACATCAGGATTCCTAGGACCCCTGCTCGTGTTACAGGCGGGGTTTTTCTTGTTGACAAAAATCCTCACAATACCGCAGAGTCTAGACTCGTGGTGGACTTCTCTCAATTTTCTAGGGGGAGCACCCGTGTGCCTTGGCCAAAATTCGCAGTCCCCAACCTCCAATCACTCACCAACCTCCTGTCCTCCAATTTGTCCTGGTTATCG…
HBV_2X	460	2418	HBsAg_S1	89A008_HC.ccs_polish-flnc.fa.algn.srt	m180608_092030_42238_c101464112550000001823290111181801_s1_p0/45266/ccs	GACTCATCCTCAGGCCATGCAGTGGAACTCCACAACATTTCATCAAGCTCTGCAGGATCCCAGAGTACGGGGCCTGTATTTTCCTGCTGGTGGCTCCAGTTCAGGAACGTTGAACCCTGTTCAGAATACTGCCTCTCACATCTCGTCAGTCTTCTCGACGACTGGGGACCCTGCACCGAACATGGAGAACATCACATCAGGATTCCTAGGACCCCTGCTCGTGTTACAGGCGGGGTTTTTCTTGTTGACAAAAATCCTCACAATACCGCAGAGTCTAGACTCGTTGTGGACTTCTCTCAATTTTCTAGGGGGAGCACCCGTGTGCCTTGGCCAAAATTCGCAGTCCCCAACCTCCAATCACTCACCAACCTCTTGTCCTCCAATTTGTCCTGGTTATCG…
HBV_2X	460	2418	HBsAg_S1	89A008_HC.ccs_polish-flnc.fa.algn.srt	m180608_092030_42238_c101464112550000001823290111181801_s1_p0/45969/ccs	GACTCATCCTCAGGCCATGCAGTGGAACTCCACAACATTTCATCAAGCTCTGCAGGATCCCAGAGTACGGGGCCTGTATTTTCCTGCTGGTGGCTCCAGTTCAGGAACATTGAACCCTGTTCAGAATACTGCCTCTCACATCTCGTCAGTCTTCTCGACGACTGGGACCCTGCACCGAACATGGAGAACATCACATCAGGATTCCTAGGACCCCTGCTCGTGTTACAGGCGGGGTTTTTTCTTGTTGACAAAAATCCTCACAATACCGCAGAGTCTAGACTCGTGGTGGACTTCTCTCAATTTTCTAGGGGGAGCACCCGTGTGCCTTGGCCAAATTCGCAGTCCCAACCTCCAATCACTCACCAACCTCCTGTCCTCCAATTTGTCCTGGTTATCGCT…
HBV_2X	460	2425	HBsAg_S1	89A008_HC.ccs_polish-flnc.fa.algn.srt	m180608_092030_42238_c101464112550000001823290111181801_s1_p0/46098/ccs	GACTCATCCTCAGGCCATGCAGTGGAACTCCACAACATTTCATCAAGCTCTGCAGGATCCCAGAGTACGGGGCCTGTATTTTCCTGCTGGTGGCTCCAGTTCAGGAACATTGAACCCTGTTCAGAATACTGCCTCTCACATCTCGTCAGTCTTCTCGACGACTGGGGACCCTGCACCGAACATGGAGAACATCACATCAGGATTCCTAGGACCCCTGCTCGTGTTACAGGCGGGGTTTTTCTTGTTGACAAAAATCCTCACAATACCGCAGAGTCTAGACTCGTGGTGGACTTCTCTCAATTTTCTAGGGGAGCACCCGTGTGCCTTGGCCAAAATTCGCAGTCCCCAACCTCCAATCACTCACCAACCTCCTGTCCTCCAATTTGTCCTGGTTATCGC…
HBV_2X	460	2420	HBsAg_S1	89A008_HC.ccs_polish-flnc.fa.algn.srt	m180608_092030_42238_c101464112550000001823290111181801_s1_p0/46729/ccs	GACTCATCCTCAGGCCATGCAGTGGAACTCCACAACATTTCATCAAGCTCTGCAGGATCCCAGAGTACGAGGCCTGTATTTTCCTGCTGGTGGCTCCAGTTCAGGAACATTGAACCCTGTTCAGAATACTGCCTCTCACATCTCGTCAGTCTTCTCGACGACTGGGGACCCTGCACCGAACATGGAGAACATCACATCAGGATTCCTAGGACCCCCTGCTCGTGTTACAGGCGGGGTTTTTCTTGTTGACAAAAATCCTCACAATACCGCAGAGTCTAGACTCGTGGTGGACTTCTCTCAATTTTCTAGGGGGAGCACCCGTGTGCCTTGGCCAAAATTCGCAGTCCCCAACCTCCAATCACTCACCAACCTCCTGTCCTCCAATTTGTCCTGGTTATC…
HBV_2X	460	2417	HBsAg_S1	89A008_HC.ccs_polish-flnc.fa.algn.srt	m180608_092030_42238_c101464112550000001823290111181801_s1_p0/48612/ccs	GACTCATCCTCAGGCCATGCAGTGGAACTCCACAACATTTCATCAAGCTCTGCAGGATCCCAGAGTACGGGGCCTGTATTTTCCTGCTGGTGGCTCCAGTTCAGGAACATTGAACCCTGTTCAGAATACTGCCTCTCACATCTCGTCAGTCTTCTCGACGACTGGGGACCCTGCACCGAACATGGAGAACATCACATCAGGATTCCTAGGACCCCTGCTCGTGTTACAGGCGGGGTTTTTCTTGTTGACAAAAATCCTCACAATACCGCAGAGTCTAGACTCGTGGTGGACTTCTCTCAATTTTCTAGGGGGAGCACCCGTGTGCCTTGGCCAAAATTCGCAGTCCCCAACCTCCAATCACTCACCAACCTCCTGTCCTCCAATTTGTCCTGGTTATCG…
HBV_2X	460	2420	HBsAg_S1	89A008_HC.ccs_polish-flnc.fa.algn.srt	m180608_092030_42238_c101464112550000001823290111181801_s1_p0/49739/ccs	GACTCATCCTCAGGCCATGCAGTGGAACTCCACAACATTTCATCAAGCTCTGCAGGATCCCAGAGTACGGGGCCTGTATTTTCCTGCTGGTGGCTCCAGTTCAGGAACATTGAACCCTGTTCAGAATACTGCCTCTCACATCTCGTCAGTCTTCTCGACGACTGGGGACCCTGCACCGAACATGGAGAACATCACATCAGGATTCCTAGGACCCCTGCTCGTGTTACAGGCGGGGTTTTTCTTGTTGACAAAAATCCTCACAATACCGCAGAGTCTAGACTCGTGGTGGACTTCTCTCAATTTTCTAGGGGGAGCACCCGTGTGCCTTGGCCAAAATTCGCAGTCCCCAACCTCCAATCACTCACCAACCTCCTGTCCTCCAATTTGTCCTGGTTATCG…
HBV_2X	460	2420	HBsAg_S1	89A008_HC.ccs_polish-flnc.fa.algn.srt	m180608_092030_42238_c101464112550000001823290111181801_s1_p0/53827/ccs	GACTCATCCTCAGGCCATGCAGTGGAACTCCACAACATTTCATCAAGCTCTGCAGGATCCCAGAGTACGGGGCCTGTATTTTCCTGCTGGTGGCTCCAGTTCAGGAACATTGAACCCTGTTCAGAATACTGCCTCTCACATCTCGTCAGTCTTCTCGACGACTGGGGACCCTGCACCGAACATGGAGAACATCACATCAGGATTCCTAGGACCCCTGCTCGTGTTACAGGCGGGGTTTTTCTTGTTGACAAAAATCCTCACAATACCGCAGAGTCTAGACTCGTGGTGGACTTCTCTCAATTTTCTAGGGGGAGCACCCGTGTGCCTTGGCCAAAATTCGCAGTCCCCAACCTCCAATCACTCACCAACCTCCTGTCCTCCAATTTGTCCTGGTTATCG…
HBV_2X	460	2425	HBsAg_S1	89A008_HC.ccs_polish-flnc.fa.algn.srt	m180608_092030_42238_c101464112550000001823290111181801_s1_p0/55599/ccs	GACTCATCCTCAGGCCATGCAGTGGAACTCCACAACATTTCATCAAGCTCTGCAGGATCCCAGAGTACGGGGCCTGTATTTTCCTGCTGGTGGCTCCAGTTCAGGAACATTGAACCCTGTTCAGAATACTGCCTCTCACATCTCGTCAGTCTTCTCGACGACTGGGGACCCTGCACCGAACATGGAGAACATCACATCAGGATTCCTAGGACCCCTGCTCGTGTTACAGGCGGGGTTTTTCTTGTTGACAAAAATCCTCACAATACCGCAGAGTCTAGACTCGTGGTGGACTTCTCTCAATTTTCTAGGGGGAGCACCCGTGTGCCTTGGCCAAAATTCGCAGTCCCCAACCTCCAATCACTCACCAACCTCCTGTCCTCCATTTGTCCTGGTTATCGC…
HBV_2X	460	2417	HBsAg_S1	89A008_HC.ccs_polish-flnc.fa.algn.srt	m180608_092030_42238_c101464112550000001823290111181801_s1_p0/56259/ccs	GACTCATCCTCAGGCCATGCAGTGGAACTCCACAACATTTCATCAAGCTCTGCAGGATCCCAGAGTACAGGGCCTGTATTTTCCTGCTGGTGGCTCCAGTTCAGGAACGTTGAACCCTGTTCAGAATACTGCCTCTCACATCTCGTCAGTCTTCTCGACGACTGGGGACCCTGCACCGAACATGGAGAACATCACATCAGGATTCCTAGGACCCCTGCTCGTGTTACAGGCGGGGTTTTCTTGTTGACAAAAATCCTCACAATACCGCAGAGTCTAGACTCGTTGTGGACTTCTCTCAATTTTCTAGGGGGAGCACCCGTGTGCCTTGGCCAAAATTCGCAGTCCCCAACCTCCAATCACTCACCAACCTCCTGTCCTCCAATTTGTCCTGGTTATCGC…
HBV_2X	460	2417	HBsAg_S1	89A008_HC.ccs_polish-flnc.fa.algn.srt	m180608_092030_42238_c101464112550000001823290111181801_s1_p0/58003/ccs	ACTCATCCTCAGGCCATGCAGTGGAACTCCACGACATTTCATCAAGCTCTGCAGGATCCCAGAGTACGGGGCCTGTATTTTCCTGCTGGTGGCTCCAGTTCAGGAACATTGAACCCTGTTCAGAATACTGCCTCTCACATCTCGTCAGTCTTCTCGACGACTGGGGACCCTGCACCGAACATGGAGAACATCACATCAGGATTCCTAGGACCCCTGCTCGTGTTACAGGCGGGGTTTTTCTTGTTGACAAAAATCCTAACAATACCGCAGAGTCTAGACTCGTGGTGGACTTCTCTCAATTTTCTAGGGGGAGCACCCGTGTGCCTTGGCCAAAATTCGCAGTCCCCAACCTCCAATCACTCACTAACCTCCTGTCCTCCAATTTGTCCTGGTTATCGC…
HBV_2X	460	2418	HBsAg_S1	89A008_HC.ccs_polish-flnc.fa.algn.srt	m180608_092030_42238_c101464112550000001823290111181801_s1_p0/63384/ccs	GACTCATCCTCAGGCCATGCAGTGGAACTCCACAACATTTCATCAAGCTCTGCAGGATCCCAGAGTACGGGGCCTGTATTTTCCTGCTGGTGGCTCCAGTTCAGGAACATTGAACCCTGTTCAGAATACTGCCTCTCACATCTCGTCAGTCTTCTCGACGACTGGGGACCCTGCACCGAACATGGAGAACATCACATCAGGATTCCTAGGACCCCTGCTCGTGTTACAGGCGGGGTTTTTTCTTGTTGACAAAAATCCTCACAATACCGCAGAGTCTAGACTCGTGGTGGACTTCTCTCAATTTTCTAGGGGGAGCACCCGTGTGCCTTGGCCAAAATTCGCAGTCCCCAACCTCCAATCACTCACCAACCTCCTGTCCTCCAATTTGTCCTGGTTATC…
HBV_2X	460	2420	HBsAg_S1	89A008_HC.ccs_polish-flnc.fa.algn.srt	m180608_092030_42238_c101464112550000001823290111181801_s1_p0/71044/ccs	ACTCATCCTCAGGCCATGCAGTGGAACTCCACAACATTTCATCAAGCTCTGCAGGATCCCAGAGTACAGGGCCTGTATTTTCCTGCTGGTGGCTCCAGTTCAGGAACGTTGAACCCTGTTCAGAATACTGCCTCTCACATCTCGTCAGTCTTCTCGACGACTGGGGACCCTGCACCGAACATGGAGAACATCACATCAGGATTCCTAGGACCCCTGCTCGTGTTACAGGCGGGGTTTTTTCTTGTTGACAAAAATCCTCACAATACCGCAGAGTCTAGACTCGTTGTGGACTTCTCTCAGTTTTCTAGGGGGAGCACCCGTGTGCCTTGGCCAAAATTCGCAGTCCCCAACCTCCAATCACTCACCAACCTCCTGTCCTCCAATTTGTCCTGGTTATCG…
HBV_2X	460	2417	HBsAg_S1	89A008_HC.ccs_polish-flnc.fa.algn.srt	m180608_092030_42238_c101464112550000001823290111181801_s1_p0/71794/ccs	GACTCATCCTCAGGCCATGCAGTGGAACTCCACAACATTTCATCAAGCTCTGCAGGATCCCAGAGTACGGGGCCTGTATTTTCCTGCTGGTGGCTCCAGTTCAGGAACATTGAACCCTGTTCAGAATACTGCCTCTCACATCTCGTCAGTCTTCTCGACGACTGGGGACCCTGCACCGAACATGGAGAACATCACATCAGGATTCCTAGGACCCCTGCTCGTGTTACAGGCGGGGTTTTTCTTGTTGACAAAAATCCTCACAATACCGCAGAGTCTAGACTCGTGGTGGACTTCTCTCAATTTTCTAGGGGGAGCACCCCGTGTGCCTTGGCCAAAATTCGCAGTCCCCAACCTCCAATCACTCACCAACCTCCTGTCCTCCAATTTGTCCTGGTTATC…
HBV_2X	460	2434	HBsAg_S1	89A008_HC.ccs_polish-flnc.fa.algn.srt	m180608_092030_42238_c101464112550000001823290111181801_s1_p0/74205/ccs	GACTCATCCTCAGGCCATGCAGTGGAACTCCACAACATTTCATCAAGCTCTGCAGGATCCCAGAGTACGGGGCCTGTATTTTCCTGCTGGTGGCTCCAGTTCAGGAACATTGAACCCTGTTCAGAATACTGCCTCTCACATCTCGTCAGTCTTCTCGACCGACTGGGGACCCTGCACCGAACATGGAGAACATCACATCAGGATTCCTAGGACCCCTGCTCGTGTTACAGGCGGGGTTTTTCTTGTTGACAAAAAATCCTTACAATACCGCAGAGTCTAGACTCGTGGTGGACTTCTCTCAATTTTCTAGGGGGAGCACCCCGTGTGCCTTGGCCAAAATTCGCAGTCCCCAACCTCCAATCACTCACCAACCTCTTGTCCTCCAATTTGTCCTGGTTA…
HBV_2X	460	2420	HBsAg_S1	89A008_HC.ccs_polish-flnc.fa.algn.srt	m180608_092030_42238_c101464112550000001823290111181801_s1_p0/75494/ccs	GACTCATCCTCAGGCCATGCAGTGGAACTCCACAACATTTCATCAAGCTCTGCAGGATCCCAGAGTACGGTGGCCTGTATTTTCCTGCTGGTGGCTCCAGTTCAGGAACATTGAACCCTGTTCAGAATACTGCCTCTCACATCTCGTCAGTCTTCTCGACGACTGGGGACCCTGCACCGAACATGGAGAACATCACATCAGGATTCCTAGGACCCCTGCTCGTGTTACAGGCGGGGTTTTTCTTGTTGACAAAAATCCTCACAATACCGCAGAGTCTAGACTCGTGGTGGACTTCTCTCAATTTTCTAGGGGGAGCACCCGTGTGCCTTGGCCAAAATTCGCAGTCCCCAACCTCCAATCACTCACCAACCTCCTGTCCTCCAATTTGTCCTGGTTATC…
HBV_2X	460	2420	HBsAg_S1	89A008_HC.ccs_polish-flnc.fa.algn.srt	m180608_092030_42238_c101464112550000001823290111181801_s1_p0/79581/ccs	GACTCATCCTCAGGCCATGCAGTGGAACTCCACAACATTTCATCAAGCTCTGCAGGATCCCAGAGTACGGGGCCTGTATTTTCCTGCTGGTGGCTCCAGTTCAGGAACGTTGAACCCTGTTCAGAATACTGCCTCTCACATCTCGTCAGTCTTCTCGACGACTGGGGACCCTGCACCGAACATGGAGAACATCACATCAGGATTCCTAGGACCCCTGCTCGTGTTACAGGCGGGGTTTTTCTTGTTGACAAAAATCCTCACAATACCACAGAGTCTAGACTCGTTGTGGACTTCTCTCAATTTTCTAGGGGAAGCACCCGTGTGCCTTGGCCAAAATTCGCAGTCCCCAACCTCCAATCACTCACCAACCTCCTGTCCTCCAATTTGTCCTGGTTATCG…
HBV_2X	460	2420	HBsAg_S1	89A008_HC.ccs_polish-flnc.fa.algn.srt	m180608_092030_42238_c101464112550000001823290111181801_s1_p0/82720/ccs	GACTCATCCTCAGGCCATGCAGTGGAACTCCACAACATTTCATCAAGCTCTGCAGGATCCCAGAGTACGGGGCCTGTATTTTCCTGCTGGTGGCTCCAGTTCAGGAACATTGAACCCTGTTCAGAATACTGCCTCTCACATCTCGTCAGTCTTCTCGACGACTGGGGACCCTGCACCGAACATGGAGAACATCACATCAGGATTCCTAGGACCCCTGCTCGTGTTACAGGCGGGGTTTTTCTTGTTGACAAAAATCCTCACAATACCGCAGAGTCTAGACTCGTGGTGGACTTCTCTCAATTTTCTAGGGGGAGCACCCGTGTGCCTTGGCCAAAATTCGCAGTCCCCAACCTCCAATCACTCACCAACCTCCTGTCCTCCAATTTGTCCTGGTTATCG…
HBV_2X	460	2418	HBsAg_S1	89A008_HC.ccs_polish-flnc.fa.algn.srt	m180608_092030_42238_c101464112550000001823290111181801_s1_p0/82864/ccs	GACTCATCCTCAGGCCATGCAGTGGAACTCCACAACATTTCATCAAGCTCTGCAGGATCCCAGAGTACGGGGCCTGTATTTTCCTGCTGGTGGCTCCAGTTCAGGAACATTGAACCCTGTTCAGAATACTGCCTCTCACATCTCGTCAGTCTTCTCGACGACTGGGGACCCTGCACCGAACATGGAGAACATCACATCAGGATTCCTAGGACCCCTGCTCGTGTTACAGGCGGGGTTTTTCTTGTTGACAAAAATCCTCACAATACCGCAGAGTCTAGACTCGTGGTGGACTTCTCCCAATTTTCTAGGGGGAGCACCCGTGTGCCTTGGCCAAAATTCGCAGTCCCCAACCTCCAATCACTCACCAACCTCCTGTCCTCCAATTTGTCCTGGTTATCG…
HBV_2X	460	2423	HBsAg_S1	89A008_HC.ccs_polish-flnc.fa.algn.srt	m180608_092030_42238_c101464112550000001823290111181801_s1_p0/85843/ccs	GACTCATCCTCAGGCCATGCAGTGGAACTCCACAACATTTCATCAAGCTCTGCAGGATCCCAGAGTACGGGGCCTGTATTTTCCTGCTGGTGGCTCCAGTTCAGGAACATTGAACCCTGTTCAGAATACTGCCTCTCACATCTCGTCAGTCTTCTCGACGACTGGGGACCCTGCACCGAACATGGAGAACATCACATCAGGATTCCTAGGACCCCTGCTCGTGTTACAGGCGGGGTTTTTCTTGTTGACAAAAATCCTCACAATACCGCAGAGTCTAGACTCGTGGTGGACTTCTCTCAATTTTCTAGGGGGAGCACCCGTGTGCCTTGGCCAAAATTCGCAGTCCCCAACCTCCAATCACTCACCAACCTCCTGTCCTCCAATTTGTCCTGGTTATCG…
HBV_2X	460	2420	HBsAg_S1	89A008_HC.ccs_polish-flnc.fa.algn.srt	m180608_092030_42238_c101464112550000001823290111181801_s1_p0/88781/ccs	GGACTCATCCTCAGGCCATGCAGTGGCAACTCCACAACATTTCATCAAGCTCTGCCAGGATCCAGAGTACGGGGCCTGTATTTTCCTGCTGGTGGCTCCAGTTCAGGAACGTTGAACCCTTTTCAGACTACTGCCTTCTCACATCATCGTCAGTCCTTCCTCGACCGACTGGGGACCCTGCCACCGAACATGGAAAACATCACATCAGGATTCCTAGGACCCCTGCTCGGTTTACAGGCGGGGTTTTCTTGTTTGACAAAAATCCTCACAATACCGCAGAGTCTAGACTCGTGTGGACTTCTCCAATTTTCTAGGGGGAGCACCCTGTGTTGCCTTGGCCAAATTCGCAGTCCCCAACCCTCCAATCACTCACCAAAGCCTTCCTGTCCTCCAATTTGT…
HBV_2X	460	2418	HBsAg_S1	89A008_HC.ccs_polish-flnc.fa.algn.srt	m180608_092030_42238_c101464112550000001823290111181801_s1_p0/90447/ccs	ACTCATCCTCAGGCCATGCAGTGGAACTCCACAACATTTCATCAAGCTCTGCAGGATCCCAGAGTACGGGGCCTGTATTTTCCTGCTGGTGGCTCCAGTTCAGGAACATTGAACCCTGTTCAGAATACTGCCTCTCACATCTCGTCAGTCTTCTCGACGACTGGGGACCCTGCACCGAACATGGAGAACATCACATCAGGATTCCTAGGACCCCTGCTCGTGTTACAGGCGGGGTTTTTCTTGTTGACAAAAATCCTCACAATACCGCAGAGTCTAGACTCGTGGTGGACTTCTCTCAATTTTCTAGGGGGAGCACCCGTGTGCCTTGGCCAAAATTCGCAGTCCCCAACCTCCAATCACTCACCAACCTCCTGTCCTCCAATTTGTCCTGGTTATCGC…
HBV_2X	460	2420	HBsAg_S1	89A008_HC.ccs_polish-flnc.fa.algn.srt	m180608_092030_42238_c101464112550000001823290111181801_s1_p0/92979/ccs	GACTCATCCTCAGGCCATGCAGTGGAACTCCACAACATTTCATCAAGCTCTGCAGGATCCCAGAGTACGGGGCCTGTATTTTCCTGCTGGTGGGCTCCAGTTCAGGAACGTTGAACCCTGTTCAGAATACTGCCTCTCACATCTCGTCAGTCTTCTCGACGACTGGGGACCCTGCACCGAACATGGAGAACATCACATCAGGATTCCTAGGACCCCCTGCTCGTGTTACAGGCGGGGGTTTTTCTTGTTGACAAAAATCCTCACAATACCGCAGAGTCTAGACTCGTTGTGGACTTCTCTCAATTTTCTAGGGGGAGCACCCGTGTGCCTTGGCCAAAATTCGCAGTCCCCCAACCTCCAATCACTCACCCAACCTCCTGTCCTCCAATTTGTCCTGGT…
HBV_2X	460	2418	HBsAg_S1	89A008_HC.ccs_polish-flnc.fa.algn.srt	m180608_092030_42238_c101464112550000001823290111181801_s1_p0/94425/ccs	GACTCATCCTCAGGCCATGCAGTGGAACTCCACAACATTTCATCAAGCTCTGCAGGATCCCAGCGTACGGGGCCTGTATTTTCCTGCTGGTGGCTCCAGTTCAGGAACGTTGAACCCTGTTCAGAATACTGCCTCTCACATCTCGTCAGTCTTCTCGACGACTGGGGACCCTGCACCGAACATGGAGAACATCACATCAGGATTCCTAGGACCCCTGCTCGTGTTACAGGCGGGGTTTTTCTTGTTGACAAAAATCCTCACAATACCACAGAGTCTAGACTCGTTGTGGACTTCTCTCAATTTTCTAGGGGGAGCACCCGTGTGCCTTGGCCAAAATTCGCAGTCCCCAACCTCCAATCACTCACCAACCTCCTGTCCTCCAATTTGTCCTGGTTATCG…
HBV_2X	460	2424	HBsAg_S1	89A008_HC.ccs_polish-flnc.fa.algn.srt	m180608_092030_42238_c101464112550000001823290111181801_s1_p0/101107/ccs	GACTCATCCTCAGGCCATGCAGTGGAACTCCACAACATTTCATCAAGCTCTGCAGGATCCCAGAGTACGGGGCCTGTATTTTCCTGCTGGTGGCTCCAGTTCAGGAACATTGAACCCTGTTCAGAATACTGCCTCTCACATCTCGTCAGTCTTCTCGACGACTGGGGACCCTGCCACCGAACATGGAGAACATCACATCAGGATTCCTAGGACCCCTGCTCGTGTTACAGGCGGGGTTTTTCTTGTTGACAAAAATCCTCACAATACCGCAGAGTCTAGACTCGTGGTGGACTTCTCTCAATTTTCTAGGGGGAGCACCCGTGTGCCTTGGCCAAAATTCGCAGTCCCCAACCTCCAATCACTCACCAACCTCCTGTCCTCCAATTTGTCCTGGTTATC…
HBV_2X	460	2420	HBsAg_S1	89A008_HC.ccs_polish-flnc.fa.algn.srt	m180608_092030_42238_c101464112550000001823290111181801_s1_p0/101367/ccs	GACTCATCCTCAGGCCATGCAGTGGAACTCCACAACATTTCATCAAGCTCTGCAGGATCCCAGAGTACGGGGCCTGTATTTTCCTGCTGGTGGCTCCAGTTCAGGAACATTGAACCCTGTTCAGAATACTGCCTCTCACATCTCGTCAGTCTTCTCGACGACTGGGGACCCTGCACCGAACATGGAGAACATCACATCAGGATTCCTAGGACCCCTGCTCGTGTTACAGGCGGGGTTTTTCTTGTTGACAAAAATCCTCACAATACCGCAGAGTCTAGACTCGTGGTGGACTTCTCTCAATTTTCTAGGGGGAGCACCCGTGTGCCTTGGCCAAAATTCGCAGTCCCCAACCTCCAATCACTCACCAACCTCCTGTCCTCCAATTTGTCCTGGTTATCG…
HBV_2X	460	2427	HBsAg_S1	89A008_HC.ccs_polish-flnc.fa.algn.srt	m180608_092030_42238_c101464112550000001823290111181801_s1_p0/110346/ccs	GACTCATCCTCAGGCCATGCAGTGGAACTCCACAACATTTCATCAAGCTCTGCAGGATCCCAGAGTACGGGGCCTGTATTTTCCTGCTGGTGGCTCCAGTTCAGGAACATTGAACCCTGTTCAGAATACTGCCTCTCACATCTCGTCAGTCTTCTCGACGACTGGGGACCCTGCACCGAACATGGAGAACATCACATCAGGATTCCTAGGACCCCTGCTCGTGTTACAGGCGGGGTTTTTCTTGTTGACAAAAATCCTCACAATACCGCAGAGTCTAGACTCGTGGTGGACTTCTCTCAATTTTCTAGGGGGAGCACCCGTGTGCCTTGGCCAAAATTCGCAGTCCCCAACCTCCAATCACTCACCAACCTCCTGTCCTCCAATTTGTCCTGGTTATCG…
HBV_2X	460	2418	HBsAg_S1	89A008_HC.ccs_polish-flnc.fa.algn.srt	m180608_092030_42238_c101464112550000001823290111181801_s1_p0/117435/ccs	GACTCATCCTCAGGCCATGCAGTGGAACTCCACAACATTTCATCAAGCTCTGCAGGATCCCAGAGTACGGGGCCTGTATTTTCCTGCTGGTGGCTCCAGTTCAGGAACGTTGAACCCTGTTCAGAATACTGCCTCTCACATCTCGTCAGTCTTCTCGACGACTGGGGACCCTGCACCGAACATGGAGAACATCACATCAGGATTCCTAGGACCCCTGCTCGTGTTACAGGCGGGGTTTTTCTTGTTGACAAAAATCCTCACAATACCACAGAGTCTAGACTCGTTGTGGACTTCTCTCAATTTTCTAGGGGGAGCACCCGTGTGCCTTGGCCAAAATTCGCAGTCCCCAACCTCCAATCACTCACCAACCTCCTGTCCTCCAATTTGTCCTGGTTATCG…
HBV_2X	460	2422	HBsAg_S1	89A008_HC.ccs_polish-flnc.fa.algn.srt	m180608_092030_42238_c101464112550000001823290111181801_s1_p0/120189/ccs	GACTCATCCTCAGGCCATGCAGTGGAACTCCACAACATTTCATCAAGCTCTGCAGGATCCCAGAGTACGGGGCCTGTATTTTCCTGCTGGTGGCTCCAGTTCAGGAACATTGAACCCTGTTCAGAATACTGCCTCTCACATCTCGTCAGTCTTCTCGACGACTGGGGACCCTGCACCGAACATGGAGAACATCACATCAGGATTCCTAGGACCCCTGCTCGTGTTACAGGCGGGGTTTTTCTTGTTGACAAAAATCCTCACAATACCGCAGAGTCTAGACTCGTGGTGGACTTCTCTCAATTTTCTAGGGGGAGCACCCGTGTGCCTTGGCCAAAATTCGCAGTCCCCAACCTCCAATCACTCACCAACCTCCTGTCCTCCAATTTGTCCTGGTTATCG…
HBV_2X	460	2418	HBsAg_S1	89A008_HC.ccs_polish-flnc.fa.algn.srt	m180608_092030_42238_c101464112550000001823290111181801_s1_p0/125365/ccs	GACTCATCCTCAGGCCATGCAGTGGAACTCCACAACATTTCATCAAGCTCTGCAGGATCCCAGAGTACGGGGCCTGTATTTTCCTGCTGGTGGCTCCAGTTCAGGAACATTGAACCCTGTTCAAAATACTGCCTCTCACATCTCGTCAGTCTTCTCGACGACTGGGGACCCTGCACCGAACATGGAGAACATCACATCAGGATTCCTAGGACCCCTGCTCGTGTTACAGGCGGGGTTTTTCTTGTTGACAAAAATCCTCACAATACCGCAGAGTCTAGACTCGTGGTGGACTTCTCTCAATTTTCTAGGGGGAGCACCCGTGTGCCTTGGCCAAAATTCGCAGTCCCCAACCTCCAATCACTCACCAACCTCCTGTCCTCCAATTTGTCCTGGTTATCG…
HBV_2X	460	2420	HBsAg_S1	89A008_HC.ccs_polish-flnc.fa.algn.srt	m180608_092030_42238_c101464112550000001823290111181801_s1_p0/125488/ccs	GACTCATCCTCAGGCCATGCAGTGGAACTCCACAACATTTCATCAAGCTCTGCAGGATCCCAGAGTACGGGGCCTGTATTTTCCTGCTGGTGGCTCCAGTTCAGGAACGTTGAACCCTGTTCAGAATACTGCCCCTCACATCTCGTCAGTCTTCTCGACGACTGGGGACCCTGCACCGAACATGGAGAACATCACATCAGGATTCCTAGGACCCCTGCTCGTGTTACAGGCGGGGTTTTTCTTGTTGACAAAAATCCTCACAATACCGCAGAGTCTAGACTCGTTGTGGACTTCTCTCAATTTTCTAGGGGAAGCACCCATGTGCCTTGGCCAAAAATTCGCAGTCCCCAACCTCCAATCACTCACCAACCTCCTGTCCTCCAATTTGTCCTGGTTATC…
HBV_2X	460	2427	HBsAg_S1	89A008_HC.ccs_polish-flnc.fa.algn.srt	m180608_092030_42238_c101464112550000001823290111181801_s1_p0/129012/ccs	GACTCATCCTCAGGCCATGCAGTGGAACTCCACAACATTTCATCAAGCTCTGCAGGATCCCAGAGTACGGGCCTGTATTTTCCTGCTGGGTGGCTCCAGTTCAGGAACATTGAACCCTGTTCAGAAATACTGCCTCTCACATCTCGGTCAGTCTTCTCGACGACTGGGGACCCTGCACCGAAACATGGAGAACATCACATCAGGATTCCTAGGACCCCTGCTCGTGTTACAGGCGGGGTTTTTCTTGTTGACAAAAATCCTCACAATACCGCAGAGTCTAGACTCGTGGTGGACTTCTCTCAATTTTCTAGGGGGAGCACCCGTGTGCCTTGGCCAAAATTCGCAGTCCCCAACCTCCAATCACTCACAACCTCCTGTCCTCCAATTTGTCCTGGTTAT…
HBV_2X	460	2418	HBsAg_S1	89A008_HC.ccs_polish-flnc.fa.algn.srt	m180608_092030_42238_c101464112550000001823290111181801_s1_p0/133816/ccs	GACTCATCCTCAGGCCATGCAGTGGAACTCCACAACATTTCATCAAGCTCTGCAGGATCCCAGAGTACGGGGCCTGTATCTTCCTGCTGGTGGCTCCAGTTCAGGAACATTGAACCCTGTTCAGAATACTGCCTCTCACATCTCGTCAGTCTTCTCGACGACTGGGGACCCTGCACCGAACATGGAGAACATCATATCAGGATTCCTAGGACCCCTGCTCGTGTTACAGGCGGGGTTTTTCTTGTTGACAAAAATCCTCACAATACCGCAGAGTCTAGACTCGTGGTGGACTTCTCTCAATTTTCTAGGGGGAGCACCCGTGTGCCTTGGCCAAAATTCGCAGTCCCCAACCTCCAATCACTCACCAACCTCCTGTCCTCCAATTTGTCCTGGTTATCG…
HBV_2X	460	2418	HBsAg_S1	89A008_HC.ccs_polish-flnc.fa.algn.srt	m180608_092030_42238_c101464112550000001823290111181801_s1_p0/138297/ccs	GACTCATCCTCAGGCCATGCAGTGGAACTCCACAACATTTCATCAAGCTCTGCAGGATCCCAGAGTACGGGGCCTGTATTTTCCTGCTGGTGGCTCCAGTTCAGGAACATTGAACCCTGTTCAGAATACTGCCTCTCACATCTCGTCAGTCTTCTCGACGACTGGGGACCCTGCACCGAACATGGAGAACATCACATCAGGATTCCTAGGACCCCTGCTCGTGTTACAGGCGGGGTTTTTCTTGTTGACAAAAATCCTCACAATACCGCAGAGTCTAGACTCGTGGTGGACTTCTCTCAATTTTCTAGGGGGAGCACCCGTGTGCCTTGGCCAAAATTCGCAGTCCCCAACCTCCAATCACTCACCAACCTCCTGTCCTCCAATTTGTCCTGGTTATCG…
HBV_2X	460	2418	HBsAg_S1	89A008_HC.ccs_polish-flnc.fa.algn.srt	m180608_092030_42238_c101464112550000001823290111181801_s1_p0/141019/ccs	GACTCATCCTCAGGCCATGCAGTGGAACTCCACAACATTTCATCAAGCTCTGCAGGATCCCAGAGTACGGGGCCTGTATTTTCCTGCTGGTGGCTCCAGTTCAGGAACATTGAACCCTGTTCAGAATACTGCCTCTCACATCTCGTCAGTCTTCTCGACGACTGTGGACCCTGCACCGAACATGGAGAACATCACATCAGGATTCCTAGGACCCCTGCTCGTGTTACAGGCGGGGTTTTTCTTGTTGACAAAAATCCTCACAATACCGCAGAGTCTAGACTCGTGGTGGACTTCTCTCAATTTTCTAGGGGGAGCACCCGTGTGCCTTGGCCAAAATTCGCAGTCCCCAACCTCCAATCACTCACCAACCTCCTGTCCTCCAATTTGTCCTGGTTATCG…
HBV_2X	460	2418	HBsAg_S1	89A008_HC.ccs_polish-flnc.fa.algn.srt	m180608_092030_42238_c101464112550000001823290111181801_s1_p0/146613/ccs	GACTCATCCTCAGGCCATGCAGTGGAACTCCACAACATTTCATCAAGCTCTGCAGGATCCCAGAGTACGGGGCCTGTATTTTCCTGCTGGTGGCTCCAGTTCAGGAACATTGAACCCTGTTCAGAATACTGCCTCTCACATCTCGTCAGTCTTCTCGACGACTGGGGACCCTGCACCGAACATGGAGAACATCACATCAGGATTCCTAGGACCCCTGCTCGTGTTACAGGCGGGGTTTTTCTTGTTGACAAAAATCCTCAAAATACCGCAGAGTCTAGACTCGTGGTGGACTTCTCTCAATTTTCTAGGGGGAGCACCCGTGTGCCTTGGCCAAAATTCGCAGTCCCCAACCTCCAATCACTCACCAACCTCCTGTCCTCCAATTTGTCCTGGTTATCG…
HBV_2X	460	2418	HBsAg_S1	89A008_HC.ccs_polish-flnc.fa.algn.srt	m180608_092030_42238_c101464112550000001823290111181801_s1_p0/149772/ccs	GGACTCATCCTCAGGCCATGCAGTGGAACTCCACAACATTTCATCAAGCTCTGCAGGATCCCAGAGTACGGGGCCTGTATTTTCCTGCTGGTGGCTCCAGTTCAGGAACATTGAACCCTGTTCAGAATACTGCCTCTCACATCTCGTCTTTCTTCTCGACGACTGGGGACCCTGCACCGAACATGGAGAACATCACATCAGGATTCCTAGGACCCCTGCTCGTGTTACAGGCGGGGTTTTTCTTGTTGACAAAAATCCTCACAATACCGCAGAGTCTAGACTCGTGGTGGACTTCTCTCAATTTTCTAGGGGGAGCACCCGTGTGCCTTGGCCAAAATTCGCAGTCCCCAACCTCCAATCACTCACCAACCTCCTGTCCTCCAATTTGTCCTGGTTATC…
HBV_2X	460	2419	HBsAg_S1	89A008_HC.ccs_polish-flnc.fa.algn.srt	m180608_092030_42238_c101464112550000001823290111181801_s1_p0/150235/ccs	ACTCATCCTCAGGCCATGCAGTGGAACTCCACAACATTTCATCAAGCTCTGCAGGATCCCAGAGTACGGGGCCTGTATTTTCCTGCTGGTGGCTCCAGTTCAGGAACATTGAACCCTGTTCAGAATACTGCCTCTCACAATCTCGTCAGTCTTCTCGACGACTGGGGACCCTGCCCGGAACATGGAGAACATCACATCAGGATTCCTAGGACCCCTGCTCGTGTTACAGGCGGGGTTTTTCTTGTTGACAAAAATCCTCACAATACCGCAGAGTCTAGACTCGTGGTGGACTTCTCTCAATTTTCTAGGGGGAGCACGCCGTGTGCCTTGGCCAAAATTCGCAGTCCCCAACCTCCAATCACTCACCAACCTCCTGTCCTCCAATTTGTCCTGGTTATC…
HBV_2X	460	2428	HBsAg_S1	89A008_HC.ccs_polish-flnc.fa.algn.srt	m180608_092030_42238_c101464112550000001823290111181801_s1_p0/152514/ccs	GACTCATCCTCAGGCCATGCAGTGGAACTCCACAACATTTCATCAAGCTCTGCAGGATCCCAGAGTACGGGGCCTGTATTTTCCTGCTGGTGGCTCCAGTTCAGGAACATTGAACCCTGTTCAGAATACTGCCTCTCACATCTCGTCAGTCTTCTCGACGACTGGGGACCCTGCACCGAACATGGAGAACATCACATCAGGATTCCTAGGACCCCTGCTCGTGTTACAGGCGGGGTTTTTCTTGTTGACAAAAATCCTCACAATACCGCAGAATCTAGACTCGTGGTGGACTTCTCTCAATTTTCTAGGGGGAGCACCCGTGTGCCTTGGCCAAAATTCGCAGTCCCCAACCTCCAATCACTCACCAACCTCCTGTCCTCCAATTTGTCCTGGTTATCG…
HBV_2X	460	2420	HBsAg_S1	89A008_HC.ccs_polish-flnc.fa.algn.srt	m180608_092030_42238_c101464112550000001823290111181801_s1_p0/154659/ccs	GACTCATCCTCAGGCCATGCAGTGGAACTCCACAACATTTCATCAAGCTCTGCAGGATCCCAGAGTACGGGGCCTGTATTTTCCTGCTGGTGGCTCCAGTTCAGGAACATTGAACCCTGTTCAGAATACTGCCTCTCACATCTCGTCAGTCTTCTCGACGACTGGGGACCCTGCACCGAACATGGAGAACATCACATCAGGATTCCTAGGACCCCTGCTCGTGTTACAGGCGGGGTTTTTCTTGTTGACAAAAATCCTCACAATACCGCAGAGTCTAGACTCGTGGTGGACTTCTCTCAATTTTCTAGGGGGAGCACCCGTGTGCCTTGGCCAAAATTCGCAGTCCCCAACCTCCAATCACTCACCAACCTCCTGTCCTCCAATTTGTCCTGGTTATCG…
HBV_2X	460	2677	HBsAg_S1	89A008_HC.ccs_polish-flnc.fa.algn.srt	m180608_092030_42238_c101464112550000001823290111181801_s1_p0/159905/ccs	GACTCATCCTCAGGCCATGCAGTGGAACTCCACAACATTTCATCAAGCTCTGCAGGATCCCAGAGTACGGGGCCTGTATTTTCCTGCTGGTGGCTCCAGTTCAGGTACATTGAACCCTGTTCAGAATACTGCCTCTCACATCTCGTCAGTCTTCTCGACGACTGGGGACCCTGCACCGAACATGGAGAACATCACATCAGGATTCCTAGGACCCCTGCTCGTGTTACAGGCGGGGTTTTTCTTGTTGACAAAAATCCTCACAATACCGCAGAGTCTAGACTCGTGGTGGACTTCTCTCAATTTTCTAGGGGGAGCACCCGTGTGCCTTGGCCAAAATTCGCAGTCCCCAACCTCCAATCACTCACCAACCTCCTGTCCTCCAATTTGTCCTGGTTATCG…
HBV_2X	460	2420	HBsAg_S1	89A008_HC.ccs_polish-flnc.fa.algn.srt	m180608_092030_42238_c101464112550000001823290111181801_s1_p0/160202/ccs	GACTCATCCTCAGGCCATGCAGTGGAACTCCACAACATTTCATCAAGCTCTGCAGGATCCCAGAGTACGGGGCCTGTATTTTCCTGCTGGTGGCTCCAGTTCAGGAACGTTGAACCCTGTTCAGAATACTGCCTCTCACATCTCGTCAGTCTTCTCGACGACTGGGGACCCTGCACCGAACATGGAGAACATCACATCAGGATTCCTAGGACCCCTGCTCGTGTTACAGGCGGGGTTTTCTTGTTGACAAAAAATCCTCACAATACCGCAGAGTCTAGACTCGTTGTGGACTTCTCTCAATTTTCTAGGGGGAGCACCCGTGTGCCTTGGCCAAAATTCGCAGTCCCCAACCTCCAATCACTCACCAACCTCCTGTCCTCCAATTTGTCCTGGTTATCG…
HBV_2X	460	2418	HBsAg_S1	89A008_HC.ccs_polish-flnc.fa.algn.srt	m180608_092030_42238_c101464112550000001823290111181801_s1_p0/160744/ccs	GACTCATCCTCAGGCCATGCAGTGGAACTCCCACAAACATTTCATCAAGCTCTGCAGGATCCCAGATGTACGGGGCCTGTATTTTCCTGCTGGTGGCTCCAGGTTTACAGGAACATTGAACCCTGTTCAGAATACTGCCTCTCACATCTCGTGCAGTCTTCCTCGACGACTGGGGACCCTGCACCGAACATGGAGAACATCACATCAGGTTCCTAGGACCCCCTGCTCGTGTTACAGCGGGGTTTTTCTTGTTTGACAAAAATCCTCACAATACCGCAGGAGTCTAGACTCGTGGTGGACTTCTCTCAATTTTCTAGGGGGAAGCACCCGTGTGCCTTGGGCCCAAATTCGCCAGTCCCCAAACCTCAATCACTCACCAACCCTCCTGTCCTCCAATTA…
HBV_2X	460	2417	HBsAg_S1	89A008_HC.ccs_polish-flnc.fa.algn.srt	m180608_092030_42238_c101464112550000001823290111181801_s1_p0/160906/ccs	GACTCATCCTCAGGCCATGCAGTGGAACTCCACAACATTTCATCAAGCTCTGCAGGATCCCAGAGTACGGGGCCTGTATTTTCCTGCTGGTGGCTCCAGTTCAGGAACGTTGAACCCTGTTCAGAATACTGCCTCTCACATCTCGTCAGTCTTCTCGACGACTGGGGACCCTGCACCGAACATGGAGAACATCACATCAGGATTCCTAGGACCCCTGCTCGTGTTACAGGCGGGGTTTTTCTTGTTGACAAAAATCCTCACAATACCACAGAGTCTAGACTCGTTGTGGACTTCTCTCAATTTTCTAGGGGGAGCACCCGTGTGCCTTGGCCAAAATTCGCAGTCCCCAACCTCCAATCACTCACCAACCTCCTGTCCTCCAATTTGTCCTGGTTATCG…
HBV_2X	460	2417	HBsAg_S1	89A008_HC.ccs_polish-flnc.fa.algn.srt	m180608_153954_42238_c101464112550000001823290111181802_s1_p0/12584/ccs	GACTCATCCTCAGGCCATGCAGTGGAACTCCACAACATTTCATCAAGCTCTGCAGGATCCCAGAGTACGGGGCCTGTATTTTCCTGCTGGTGGCTCCAGTTCAGGAACATTGAACCCTGTTCAGAATACTGCCTCTCACATCTCGTCAGTCTTCTCGACGACTGGGGACCCTGCACCGAACATGGAGAACATCACATCAGGATTCCTAGGACCCCTGCTCGTGTTACGGGCGGGGTTTTTCTTGTTGACAAAAATCCTCACAATACCGCAGAGTCTAGACTCGTGGTGGACTTCTCTCAATTTTCTAGGGGGAGCACCCGTGTGCCTTGGCCAAAATTCGCAGTCCCCAACCTCCAATCACTCACCAACCTCCTGTCCTCCAATTTGTCCTGGTTATCG…
HBV_2X	460	2420	HBsAg_S1	89A008_HC.ccs_polish-flnc.fa.algn.srt	m180608_153954_42238_c101464112550000001823290111181802_s1_p0/22847/ccs	GACTCATCCTCAGGCCATGCAGTGGAACTCCACAACATTTCATCAAGCTCTGCAGGATCCCAGAGTACGGGGCCTGTATTTTCCTGCTGGTGGCTCCAGTTCAGGAACATTGAACCCTGTTCAGACTACTGCCTCTCACATCTCGTCAGTCTTCTCGACGACTGGGGACCCTGCACCGAACATGGAGAACATCACATCAGGATTCCTAGGACCCCTGCTCGTGTTACAGGCGGGGTTTTTCTTGTTGACAAAATCCTCACAATACCGCAGAGTCTAGACTCGTGGTGGACTTCTCTCAATTTTCTAGGGGAGCACCCGTGTGCCTTGGCCAAAATTCGCAGTCCCCAACCTCCAATCACTCACCAACCTCCTGTCCTCCAATTTGTCCTGGTTATCGCT…
HBV_2X	460	2418	HBsAg_S1	89A008_HC.ccs_polish-flnc.fa.algn.srt	m180608_153954_42238_c101464112550000001823290111181802_s1_p0/30119/ccs	GACTCATCCTCAGGCCATGCAGTGGAACTCCACAACATTTCATCAAGCTCTGCAGGATCCCAGAGTCCGGGGCCTGTATTTTCCTGCTGGTGGCTCCAGTTCAGGAACATTGAACCCTGTTCAGAATACTGCCTCTCACATCTCGTCAGTCTTCTCGACGACTGGGGGACCCTGCACCGAACATGGAGAACATCACATCAGGATTCCTAGGACCCCTGCTCGTGTTACAGGCGGGGTTTTTCTTGTTGACAAAATCCTCACAATACCGCAGAGTCTAGACTCGTGGTGGACTTCTCTCAATTTTCTAGGGGGAGCACCCGTGTGCCTTGGCCAAATTCGCAGTCCCCAACCTCCAATCACTCACCAACCTCCTGTCCTCCAATTTGTCCTGGTTATCGC…
HBV_2X	460	2418	HBsAg_S1	89A008_HC.ccs_polish-flnc.fa.algn.srt	m180608_153954_42238_c101464112550000001823290111181802_s1_p0/70941/ccs	GACTCATCCTCAGGCCATGCAGTGGAACTCCACAACATTTCATCAAGCTCTGCAGGATCCCAGAGTACGGGGCCTGTATTTTCCTGCTGGTGGCTCCAGTTCAGGGAACATTGAACCTGTTCAGAATACTGCCTCTCACATCTCGTCAGTCTTCTCGACGACTGGGGACCCTGCACCGAACATGGAGAACATCACATCAGGATTCCTAGGACCCCTGCTCGTGTTACAGGCGGGGTTTTTCTTGTTGACAAAAATCCTCACAATACCGCAGAGTCTAGACTCGTGGTGACTTCTCTCAATTTTCTAGGGGGAGCACCCGTGTGCCTTGGCCAAAATTCGCAGTCCCCAACCTCCAATCACTCACCAACCTCCTGTCCTCCAATTTGTCCTGGTTATCGC…
HBV_2X	460	2419	HBsAg_S1	89A008_HC.ccs_polish-flnc.fa.algn.srt	m180608_153954_42238_c101464112550000001823290111181802_s1_p0/81993/ccs	ACTCATCCTCAGGCCATGCAGTGGAACTCCACAACATTTCATCAAGCTCTGCAGGATCCCAGAGTACGGGGCCTGTATTTTCCTGCTGGTGGCTCCAGTTCAGGAACGTTGAACCCTGTTCAGAATACTGCCTCTCACATCTCGTCAGTCTTCTCGACGACTGGGGACCCTGCACCGAACATGGAGAACATCACATCAGGATTCCTAGGACCCCTGCTCGTGTTACAGGCGGGGTTTTCTTGTTGACAAAAATCCTCACAATACCGCAGAGTCTAGACTCGTTGTGGACTTCTCTCAATTTTCTAGGGGAGCACCCGTGTGCCTTGGCCAAAATTCGCAGTCCCCAACCTCCAATCACTCACCAACCTCTTGTCCTCCAATTTGTCCTGGTTATCGCTG…
HBV_2X	460	2420	HBsAg_S1	89A008_HC.ccs_polish-flnc.fa.algn.srt	m180608_153954_42238_c101464112550000001823290111181802_s1_p0/86353/ccs	GACTCATCCTCAGGCCATGCAGTGGAACTCCACAATATTTCATCAAGCTCTGCAGGATCCCAGAGTACGGGGCCTGTATTTTCCTGCTGGTGGCTCCAGTTCAGGAACATTGAACCCTGTTCAGAATACTGCCTCTCACATCTCGTCAGTCTTCTCGACGACTGGGGACCCTGCACCGAACATGGAGAACATCACATCAGGATTCCTAGGACCCCTGCTCGTGTTACAGGCGGGGTTTTTCTTGTTGACAAAAATCCTCACAATACCGCAGAGTCTAGACTCGTGGTGGACTTCTCTCAATTTTCTAGGGGGAGCACCCGTGTGCCTTGGCCAAAATTCGCAGTCCCCAACCTCCAATCACTCACCAACCTCCTGTCCTCCAATTTGTCCTGGTTATCG…
HBV_2X	460	2424	HBsAg_S1	89A008_HC.ccs_polish-flnc.fa.algn.srt	m180608_153954_42238_c101464112550000001823290111181802_s1_p0/115675/ccs	GACTCATCCTCAGGCCATGCAGTGGAACTCCACAACATTTCATCAAGCTCTGCAGGATCCCAGAGTACGGGGCCTGTATTTTCCTGCTGGTGGCTCCAGTTCAGGAACATTGAACCCTGTTCAGAATACTGCCTCTCACATCTCGTCAGTCTTCTCGACGACTGGGGACCCTGCACCGACATGGAGAACATCACATCAGGATTCCTAGGACCCCTGCTCGTGTTACAGGCGGGGTTTTTCTTGTTGACAAAAATCCTCACAATACCGCAGAGTCTAGACTCGTGGTGGACTTCTCTCAATTTTCTAGGGGAGCACCCGTGTGCCTTGGCCAAAATTCGCAGTCCCCAACCTCCAATCACTCACCAACCTCTTGTCCTCCAATTTGTCCTGGTTATCGCT…
HBV_2X	460	2420	HBsAg_S1	89A008_HC.ccs_polish-flnc.fa.algn.srt	m180608_153954_42238_c101464112550000001823290111181802_s1_p0/134354/ccs	GACTCAATCCTCCACGGCCATGCAGTGGAACTCCACAAACATTTCATCAAGCTCTGCAGGATCCCAGAGTACGGGGCCTGTATTTTCCTGCTGGTGGCTTCCAAGTTTCAGGAGAACATTGAAGCCCTGTTCAGAATACTGCCTCTCAACATCTCGTCAGTCCTTCTCGACGACTGGGGACCCTGCACCGGAACATTGAGAACATCACATCAGGATTCCTAGGGACCCCTGCTCGTGTTACAGGGCCGGGGTTTTTCTTGTTGACCAAAAAATCCTCACAATACCGCAGAGTCTAGACTCGTGGTGGACTTCTCTCAATTTTCTAGGGGGAGCTCCCCGTGTGCCTTGGCCAACATTCGCAGTCCCGGCCAACCTCCAATCATCACCCAACCTCCCTGG…
HBV_2X	460	2418	HBsAg_S1	89A008_HC.ccs_polish-flnc.fa.algn.srt	m180608_153954_42238_c101464112550000001823290111181802_s1_p0/145259/ccs	GACTCATCCTCAGGCCATGCAGTGGAACTCCACAACATTTCATCAAGCTCTGCAGGATCCCAGAGTACGGGGCCTGTATTTTCCTGCTGGTGGCTCCAGTTCAGGAACATTGAACCCTGTTCAGAATACTGCCTCTCACATCTCGTCAGTCTTCTCGACGACTGGGGACCCTGCACCGAACATGGAGAACATCACATCAGGATTCCTAGGACCCTGCTCGTGTTACAGGCGGGGTTTTTCTTGTTGACAAAAATCCTCACAATACCGCAGAGTCTAGACTCGTGGTGGACTTCTCTCAATTTTCTAGGGGGAGCACCCGTGTGCCTTGGCCAAAATTCGCAGTCCCCAACCTCCAATCACTCACCAACCTCCTGTCCTCCAATTTGTCCTGGTTATCGC…
HBV_2X	460	2417	HBsAg_S1	89A008_HC.ccs_polish-flnc.fa.algn.srt	m180608_153954_42238_c101464112550000001823290111181802_s1_p0/153351/ccs	GACTCATCCTCAGGCCATGCAGTGGAACTCCACAACATTTCATCAAGCTCTGCAGGATCCCAGAGTACGGGGCCTGTATTTTCCTGCTGGTGGCTCCAGTTCAGGAACATTGAACCCTGTTCAGAATACTGCCTCTCACATCTCGTCAGTCTTCTCGACGACTGGGGACCCTGCACCGAACATGGAGAACATCACATCAGGATTCCTAGGACCCCTGCTCGTGTTACAGGCGGGGTTTTTCTTGTTGACAAAATCCTCACAATACCGCAGAGTCTAGACTCGTGGTGGACTTCTCTCAATTTTCTAGGGGGAGCACCCGTGTGCCTTGGCCAAAATTCGCAGTCCCCAACCTCCAATCACTCACCAACCTCCTGTCCTCCAATTTGTCCTGGTTATCGC…
HBV_2X	460	2417	HBsAg_S1	89A008_HC.ccs_polish-flnc.fa.algn.srt	m180608_153954_42238_c101464112550000001823290111181802_s1_p0/154670/ccs	GACTCATCCTCAGGCCATGCAGTGGAACTCCACAACATTTCATCAAGCTCTGCAGGATCCCAGAGTACGGGGCCTGTATTTTCCTGCTGGTGGCTCCAGTTCAGGAACGTTGAACCCTGTTCAGAATACTGCCTCTCACATCTCGTCAGTCTTCTCGACGACTGGGACCCTGCACCGAACATGGAGAACATCACATCAGGATTCCTAGGACCCCTGCTCGTGTTACAGGCGGGGTTTTTCTTGTTGACAAAAATCCTCACAATACCGCAGAGTCTAGACTCGTTGTGGACTTCTCTCAATTTTCTAGGGGGAGCACCCGTGTGCCTTGGCCAAAATTCGCAGTCCCCAACCTCCAATCACTCACCAACCTCCTGTCCTCCAATTTGTCCTGGTTATCGC…
HBV_2X	460	2419	HBsAg_S1	89A008_HC.ccs_polish-flnc.fa.algn.srt	m180608_153954_42238_c101464112550000001823290111181802_s1_p0/156733/ccs	GACTCATCCTCAGGCCATGCAGTGGAACTCCACAACATTTCATCAAGCTCTGCAGGATCCCAGAGTACAGGGCCTGTATTTTCCTGCTGGTGGCTCCAGTTCAGGAACGTTGAACCCTGTTCAGAATACTGCCTCTCACATCTCGTCAGTCTTCTCGACGACTGGGGACCCTGCACCGAACATGGAGAACATCACATCAGGATTCCTAGGACCCCTGCTCGTGTTACAGGCGGGGTTTTTCTTGTTGACAAAAATCCTCACAATACCGCAGAGTCTAGACTCGTTGTGGACTTCTCTCAATTTTCTAGGGGGAGCACCCGTGTGCCTTGGCCAAAATTCGCAGTCCCCAACCTCCAATCACTCACCAACCTCCTGTCCTCCAATTTGTCCTGGTTATCG…
HBV_2X	460	2420	HBsAg_S1	89A008_HC.ccs_polish-flnc.fa.algn.srt	m180608_153954_42238_c101464112550000001823290111181802_s1_p0/161140/ccs	GACTCATCCTCAGGCCATGCAGTGGAACTCCACAACATTTCATCAAGCTCTGCAGGATCCCAGAGTACGGGGCCTGTATTTTCCTGCTGGTGGCTCCAGTTCAGGAACATTGAACCCTGTTCAGAATACTGCCTCTCACATCTCGTCAGTCTTCTCGACGACTGGGGACCCTGCACCGAACATGGAGAACATCACATCAGGATTCCTAGGACCCCTGCTCGTGTTACAGGCGGGGTTTTTCTTGTTGACAAAAATCCTCACAATACCGCAGAGTCTAGACTCGTGGTGGACTTCTCTCAATTTTCTAGGGGGAGCACCCGTGTGCCTTGGCCAAAATTCGCAGTCCCCAACCTCCAATCACTCACCAACCTCCTGTCCTCCAATTTGTCCTGGTTATCG…
HBV_2X	463	2418	HBsAg_S1	89A008_HC.ccs_polish-flnc.fa.algn.srt	m180608_092030_42238_c101464112550000001823290111181801_s1_p0/57626/ccs	GACTCCATCCTCAGGCCATGCAGTGGAACTCCACAACATTTCATCAAGCTCTGCAGGATCCCAGAGTACGGGGCCTGTATTTTCCTGCTGGTGGCTCCAGTTCAGGAACGTTGAACCCTGTTTCAGAATACTGCCTCTCACATCTCGTCAGTTCTTCTCGACGACTGGGGACCCTGCACCGAACATGGAGAACATCACATCAGGATTCCTAGGACCCCTGCTCGTGTTACAGGCGGGGTTTTTTCTTGTTGACAAAAAATCCTCACAATACCACAGAGTCTAGACTCGTTGTGGACTTCTCTCCAATTTTCTAGGGGGAGCACCCGTGTGCCTTGGCCAAAATTCGCAGTCCCCCAACCTCCAATCACTCACCAACCTCCTGTCCTCCAATTTGTCCTG…
HBV_2X	464	2418	HBsAg_S1	89A008_HC.ccs_polish-flnc.fa.algn.srt	m180608_092030_42238_c101464112550000001823290111181801_s1_p0/14901/ccs	GATCCTCAGGCCATGCAGTGGAACTCCACAACATTTCATCAAGCTCTGCAGGATCCCAGAGTACGGGGCCTGTATTTTCCTGCTGGTGGCTCCAGTTCAGGAACATTGAACCCTGTTCAGAATACTGCCTCTCACATCTCGTCAGTCTTCTCGACGACTGGGGACCCTGCACCGAACATGGAGAACATCACATCAGGATTCCTAGGACCCCTGCTCGTGTTACAGGCGGGGTTTTTCTTGTTGACAAAAATCCTCACAATACCGCAGAGTCTAGACTCGTGGTGGACTTCTCTCAATTTTCTAGGGGGAGCACCCGTGTGCCTTGGCCAAAATTCGCAGTCCCCAACCTCCAATCACTCACCAACCTCCTGTCCTCCAATTTGTCCTGGTTATCGCTGG…
HBV_2X	464	2420	HBsAg_S1	89A008_HC.ccs_polish-flnc.fa.algn.srt	m180608_092030_42238_c101464112550000001823290111181801_s1_p0/21427/ccs	GATCCTCAGGCCATGCAGTGGAACTCCACAACATTTCATCAAGCTCTGCAGGATCCCAGAGTACGGGGCCTGTATTTTCCTGCTGGTGGCTCCAGTTCAGGAACATTGAACCCTGTTCAGAATACTGCCTCTCACATTTCGTCAGTCTTCTCGACGACTGGGGACCCTGCACCGAACATGGAGAACATCACATCAGGATTCCTAGGACCCCTGCTCGTGTTACAGGCGGGGTTTTTCTTGTTGACAAAAATCCTCACAATACCGCAGAGTCTAGACTCGTGGTGGACTTCTCTCAATTTTCTAGGGGGAGCACCCGTGTGCCTTGGCCAAAATTCGCAGTCCCCAACCTCCAATCACTCACCAACCTCCTGTCCTCCAATTTGTCCTGGTTATCGCTGG…
HBV_2X	464	2422	HBsAg_S1	89A008_HC.ccs_polish-flnc.fa.algn.srt	m180608_092030_42238_c101464112550000001823290111181801_s1_p0/22380/ccs	ATCCTCAGGCCATGCAGTGGAACTCCACAACATTTCATCAAGCTCTGCAGGATCCCAGAGTACGGGGCCTGTATTTTCCTGCTGGTGGCTCCAGTTCAGGAACATTGAACCCTGTTCAGAATACTGCCTCTCACATCTCGTCAGTCTTCTCGACGACTGGGGACCCTGCACCGAACATGGAGAACATCACATCAGGATTCCTAGGACCCCTGCTCGTGTTACAGGCGGGGTTTTTCTTGTTGACAAAAATCCTCACAATACCGCAGAGTCTAGACTCGTGGTGGACTTCTCTCAATTTTCTAGGGGGAGCACCCGTGTGCCTTGGCCAAAATTCGCAGTCCCCAACCTCCAATCACTCACCAACCTCCTGTCCTCCAATTTGTCCTGGTTATCGCTGGA…
HBV_2X	464	2429	HBsAg_S1	89A008_HC.ccs_polish-flnc.fa.algn.srt	m180608_092030_42238_c101464112550000001823290111181801_s1_p0/37499/ccs	GATCCTCAGGCCATGCAGTGGAACTCCACAACATTTCATCAAGCTCTGCAGGATCCCAGAGTACGGGGCCTGTATTTTCCTGCTGGTGGCTCCAGTTCAGGAACATTGAACCCTGTTCAGAATACTGCCTCTCACATCTCGTCAGTCTTCTCGACGACTGGGGACCCTGCACCGAACATGGAGAACATCACATCAGGATTCCTAGGACCCCTGCTCGTGTTACAGGCGGGGTTTTTCTTGTTGACAAAAATCCTCACAATACCGCAGAGTCTAGACTCGTGGTGGACTTCTCTCAATTTTCTAGGGGGAGCACCCGTGTGCCTTGGCCAAAATTCGCAGTCCCCAACCTCCAATCACTCACCAACCTCCTGTCCTCCAATTTGTCCTGGTTATCGCTGG…
HBV_2X	464	2418	HBsAg_S1	89A008_HC.ccs_polish-flnc.fa.algn.srt	m180608_092030_42238_c101464112550000001823290111181801_s1_p0/41031/ccs	ATCCTCAGGCCATGCAGTGGAACTCCACAACATTTCATCAAGCTCTGCAGGATCCCAGAGTACGGGGCCTGTATTTTCCTGCTGGTGGCTCCAGTTCAGGAACGTTGAACCCTGTTCAGAATACTGCCTCTCACATCTCGTCAGTCTTCTCGACGACTGGGGACCCTGCACCGAACATGGAGAACATCACATCAGGATTCCTAGGACCCCTGCTCGTGTTACAGCGGGGTTTTTCTTGTTGACAAAAATCCTCACAATACCGCAGAGTCTAGACTCGTTGTGGACTTCTCTCAATTTTCTAGGGGGAGCACCCGTGTGCCTTGGCCAAAATTCGCAGTCCCCAACCTCCAATCACTCACCAACCTCTTGTCCTCCAATTTGTCCTGGTTATCGCTGGAT…
HBV_2X	464	2419	HBsAg_S1	89A008_HC.ccs_polish-flnc.fa.algn.srt	m180608_092030_42238_c101464112550000001823290111181801_s1_p0/47414/ccs	GATCCTCAGGCCATGCAGTGGAACTCCACAACATTTCATCAAGCTCTGCAGGATCCCAGAGTACGGGGCCTGTATTTTCCTGCTGGTGGCTCCAGTTCAGGAACGTTGAACCCTGTTCAGAATACTGCTCTCACATCTCGTCAGTCTTCTCGACGACTGGGGACCTGCACCGAACATGGAGAACATCACATCAGGATTCCTAGGACCCCTGCTCGTGTTACAGGCGGGGTTTTTCTTGTTGACAAAAATCCTCACAATACCACAGAGTCTAGACTCGTTGTGGACTTCTCTCAATTTTCTAGGGGGAGCACCCGTGTGCCTTGGCCAAAATTCGCAGTCCCCAACCTCCAATCACTCACCAACCTCCTGTCCTCCAATTTGTCCTGGTTATCGCTGGAT…
HBV_2X	464	2420	HBsAg_S1	89A008_HC.ccs_polish-flnc.fa.algn.srt	m180608_092030_42238_c101464112550000001823290111181801_s1_p0/74799/ccs	GGATCCTCAGGCCATGCAGTGGAACTCCACAACATTTCATCAAGCTCTGCAGGATCCCAGAGTACGGGGCCTGTATTTTCCTGCTGGTGGCTCCAGTTCAGGAACGTTGAACCCTGTTCAGAATACTGCCTCTCACATCTCGTCAGTCTTCTCGACGACTGGGGACCCTGCACCGAACATGGAGAACATCACATCAGGATTCCTAGGACCCCTGCTCGTGTTACAGGCGGGGTTTTTCTTGTTGACAAAAATCCTCACAATACCGCAGAGTCTAGACTCGTTGTGGACTTCTCTCAATTTTCTAGGGGGAGCACCCGTGTGCCTTGGCCAAAATTCGCAGTCCCCAACCTCCAATCACTCACCAACCTCCTGTCCTCCAATTTGTCCTGGTTATCGCTG…
HBV_2X	464	2420	HBsAg_S1	89A008_HC.ccs_polish-flnc.fa.algn.srt	m180608_092030_42238_c101464112550000001823290111181801_s1_p0/96314/ccs	GATCCTCAGGCCATGCAGTGGAACTCCACAACATTTCATCAAGCTCTGCAGGATCCCAGAGTACGGGGCCTGTATTTTCCTGCTGGTGGCTCCAGTTCAGGAACATTGAACCCTGTTCAGAATACTGCCTCTCACATCTCGTCAGTCTTCTCGACGACTGGGGACCCTGCACCGAACATGGAGAACATCACATCAGGATTCCTAGGACCCCTGCTCGTGTTACAGGCGGGGTTTTTCTTGTTGACAAAAATCCTCACAATACCGCAGAGTCTAGACTCGTGGTGGACTTCTCTCAATTTTCTAGGGGGAGCACCCGTGTGCCTTGGCCAAAATTCGCAGTCCCCAACCTCCAATCACTCACCAACCTCCTGTCCTCCAATTTGTCCTGGTTATCGCTGG…
HBV_2X	464	2417	HBsAg_S1	89A008_HC.ccs_polish-flnc.fa.algn.srt	m180608_092030_42238_c101464112550000001823290111181801_s1_p0/100152/ccs	GAATCCTCAGGCCATGCAGTGGGATCCACAACATTTCATCAAGCTCTGCAGGATCCCAGAGTACGGGGGCCTGTATTTTCCTGCTGGTGGCTCCAGTTCAGGGAACGTTGAACCCTGTTCAGAATACTGCCTCTCACATCTCGGTCAGTCTTCTCGACGACTGGGGACCTGCACCCGAACATGGAGAACATCACATCAGGATCCTAGGACCCCTGCCTCGTGTTACAGGCGGGGGTTTTTCTTGTTGACAAACAATCTCAACAATACCACAGAGTCTAGACTTCGTGTGGACTTCTCTCAATTTTCTAGGGGGAGCACCCGTGTGCCTTGGCCAAAATTCGCAAGTCCCCAACCTCCAATCACTCAACCAACCTCCTGTCCTCCAATTTGTCCTGGTTA…
HBV_2X	464	2422	HBsAg_S1	89A008_HC.ccs_polish-flnc.fa.algn.srt	m180608_092030_42238_c101464112550000001823290111181801_s1_p0/102330/ccs	GATCCTCAGGCCATGCAGTGGAACTCCACAACATTTCATCAAGCTCTGCAGGATCCCAGAGTACGGGGCCTGTATTTTCCTGCTGGTGGCTCCAGTTCAGGAACATTGAACCCTGTTCAGAATACTGCCTCTCACATCTCGTCAGTCTTCTCGACGACTGGGGACCCTGCACCGAACATGGAGAACATCACATCAGGATTCCTAGGACCCCTGCTCGTGTTACAGGCGGGGTTTTTCTTGTTGACAAAAATCCTCACAATACCGCAGAGTCTAGACTCGTGGTGGACTTCTCTCAATTTTCTAGGGGGAGCACCCGTGTGCCTTGGCCAAAATTCGCAGTCCCCAACCTCCAATCACTCACCAACCTCCTGTCCTCCAATTTGTCCTGGTTATCGCTGG…
HBV_2X	464	2418	HBsAg_S1	89A008_HC.ccs_polish-flnc.fa.algn.srt	m180608_092030_42238_c101464112550000001823290111181801_s1_p0/120157/ccs	GATCCTCAGGCCATGCAGTGGAACTCCACAACATTTCATCAAGCTCTGCAGGATCCCAGAGTACGGGGCCTGTATTTTCCTGCTGGTGGCTCCAGTTCAGGAACATTGAACCCTGTTCAGAATACTGCCTCTCACATCTCGTCAGTCTTCTCGACGACTGGGGACCCTGCACCGAACATGGAGAACATCACATCAGGATTCCTAGGACCCCTGCTCGTGTTACAGGCGGGGTTTTTCTTGTTGACAAAAATCCTCACAATACCGCAGAGTCTAGACTCGTGGTGGACTTCTCTCAATTTTCTAGGGGGAGCACCCGTGTGCCTTGGCCAAAATTCGCAGTCCCCAACCTCCAATCACTCACCAACCTCCTGTCCTCCAATTTGTCCTGGTTATCGCTGG…
HBV_2X	464	2420	HBsAg_S1	89A008_HC.ccs_polish-flnc.fa.algn.srt	m180608_092030_42238_c101464112550000001823290111181801_s1_p0/122882/ccs	GACTATCCTCAGGCCATGCAGTGGAACCTCACAACATTTCATCAAGCTCTGCAGGATCCCAGAGTACGGGGCCTGTATTTTCCTGCTGGTGGCTCCAGTTCAGGAACGTTGAACCCTGTTCAGACTACTGCCTCTCACATCTCGTCAGTCTTCTCGACGACTGGGGACCCTGCACCGAACATGGAGAACATCACATCAGGATTCCTAGGACCCCTGCTCGTGTTACAGGCGGGGTTTTTCTTGTTGACAAAAATCCTCACAATACCGCAGAGTCTAGACTCGTTGTGGACTTCTCTCAATTTTCTAGGGGGAGCACCCGTGTGCCTTGGCCAAAATTCGCAGTCCCCAACCTCCAATCACTCACCAACCTCCTGTCCTCCAATTTGTCCTGGTTATCGC…
HBV_2X	464	2419	HBsAg_S1	89A008_HC.ccs_polish-flnc.fa.algn.srt	m180608_092030_42238_c101464112550000001823290111181801_s1_p0/134210/ccs	GATCCTCAGGCCATGCAGTGGAACTCCACAACATTTCATCAAGCTCTGCAGGATCCCAGAGTACGGGGCCTGTATTTTCCTGCTGGTGGCTCCAGTTCAGGAACATTGAACCCTGTTCAGAATACTGCCTCTCACATCTCGTCAGTCTTCTCGACGACTGGGGACCCTGCACCGAACATGGAGAACATCACATCAGGATTCCTAGGACCCCTGCTCGTGTTACAGGCGGGGTTTTTCTTGTTGACAAAAATCCTCACAATACCGCCAGAGTCTAGACTCGTGGTGGACTTCTCTCAATTTTCTAGGGGGAGCACCCGTGTGCCTTGGCCAAAATTCGCAGTCCCCAACCTCCAATCACTCACCAACCTCCTGTCCTCCAATTTGTCCTGGTTATCGCTG…
HBV_2X	464	2418	HBsAg_S1	89A008_HC.ccs_polish-flnc.fa.algn.srt	m180608_092030_42238_c101464112550000001823290111181801_s1_p0/134783/ccs	GATCCTCAGGCCATGCAGTGGAACTCCACAAACATTTCATCAAGCTCTGCAGGATCCCAGAGTACGGGGCCAGTATTTTCCTGCTGGTGCGTCCAGTTCAGGAACATTGAACCCTGTTCAGAATACTGCCTCTCACATCTCGTCAGTCTTTCTCGACGACTGGGGACCCTGCACCCGAACATGGAGAACATCACATCAGGATTCCTAGGACCCCTGCTCGTGTTACAGGCGGGGTTTTCTTGTTGACAAAAATCCTCACAATACCGCAGAGTCTAGACTCGTGGTGGACTTCTCTCAATTTTCTAGGGGGAGCACCCGTGTGCCTGGCCAAAATTCGCAGTCCCCAACCTCCAATCACTCACTAACCTCCTGTCCTCCAATTTGTCCTGGTTATCGCTG…
HBV_2X	464	2420	HBsAg_S1	89A008_HC.ccs_polish-flnc.fa.algn.srt	m180608_092030_42238_c101464112550000001823290111181801_s1_p0/160400/ccs	GATCCTCAGGCCATGCAGTGGAACTCCACAACATTTCATCCAAGCTCTGCAGGATCCCAGAGTACGGGGCCTGTATTTCCTGCTGGTGGCTCCAGTTCAGGAACATTGAACCCCTGTTCAGAAATACTGCCTCTCACATCTCGTCAGTCTTCTCGACGACTGGGGACCCTGCACCGAACATGGAGAACATCACATCAGGATTCCTAGGACCCCTGCTCGTTGTTACAGGCGGGGTTTTTTCTTGTTGACAAAAATCCTCACAATACCGCAGAGTCTAGACTCGTGTGGACTTCTCTCAATTTTCCTAGGGGGAGCACCCGTGTGCCCTTGGCCAAAATTCGCAGTCCCCCAACCTCCAATCACTCGACCAACCTCCTGTCCTCCAATGTTGTCTGGTTA…
HBV_2X	464	2420	HBsAg_S1	89A008_HC.ccs_polish-flnc.fa.algn.srt	m180608_153954_42238_c101464112550000001823290111181802_s1_p0/103239/ccs	GATCCTCAGGCCATGCAGTGGAACTCCACAACATTTCATCAAGCTCTGCAGGATCCCAGAGTACGGGGCCTGTATTTTCCTGCTGGTGGCTCCAGTTCAGGAACATTGAACCCTGTTCAGAATACTGCCTCTCACATCTCGTCAGTCTTCTCGACGACTGGGGACCCTGCACCGAACATGGAGAACATCACATCAGGATTCCTAGGACCCCTGCTCGTGTTACAGGCGGGGTTTTTCTTGTTGACAAAAATCCTCACAATACCGCAGAGTCTAGACTCGTGGTGGACTTCTCTCAATTTTCTAGGGGGAGCACCCGTGTGCCTTGGCCAAAATTCGCAGTCCCCAACCTCCAATCACTCACCAACCTCCTGTCCTCCAATTTGTCCTGGTTATCGCTGG…
HBV_2X	464	2418	HBsAg_S1	89A008_HC.ccs_polish-flnc.fa.algn.srt	m180608_153954_42238_c101464112550000001823290111181802_s1_p0/126721/ccs	GATCCTCAGGCCATGCAGTGGAACTCCACAACATTTCATCAAGCTCTGCAGGATCCCAGAGTACGGGGCCTGTATTTTCCTGCTGGTGGCTCCAGTTCAGGAACATTGAACCCTGTTCAGAATACTGCCTCTCACATCTCGTCAGTCTTCTCGACGACTGGGGACCCTGCACCGAACATGGAGAACATCACATCAGGATTCCTAGGACCCCTGCTCGTGTTACAGGCGGGGTTTTTCTTGTTGACAAAAATCCTCACAATACCGCAGAGTCTAGACTCGTGGTGGACTTCTCTCAATTTTCTAGGGGGAGCACCCGTGTGCCTTGGCCAAAATTCGCAGTCCCCAACCTCCCAATCACTCACCACCTCCTGTCCTCCAATTTGTCCTGGTTATCGCTGG…
HBV_2X	464	2418	HBsAg_S1	89A008_HC.ccs_polish-flnc.fa.algn.srt	m180608_215919_42238_c101464112550000001823290111181803_s1_p0/23287/ccs	ATCCTCAGGCCATGCAGTGGAACTCCACAACATTTCATCAAGCTCTGGCAGGATCCCAGAGTACGGGGCCTGTATTTTCCTGCTGGTGGCTCCAGTTCAGGAACATTGAACCCTGTTCAGAATACTGCCTCTCACATCTCGTCAGTCTTCTCGACGACTGGGGGACCCTGCACCGAACATGGAGAACATCACATCAGGATTCCTAGGACCCCTGCTCGTGTTACAGGCGGGGTTTTTCTTGTTGACAAAAATCCTCACAATACCGCAGAGTCTAGACTCGTGGTGGACTTCTCTCAATTTTCTAGGGGGAGCACCCGTGTGCCTTGGCCAAAATTCGCAGTCCCCAACCTCCAATCACTCACCAACCTCCTGTCCTCCAATTTGTCCTGGTTATCGCTG…
HBV_2X	466	2420	HBsAg_S1	89A008_HC.ccs_polish-flnc.fa.algn.srt	m180608_092030_42238_c101464112550000001823290111181801_s1_p0/153404/ccs	ACCCCTCAGGCCATGGGAACTCCACAACATTTCATCAAGCTCTGCAGGATCCCAGAGTACGGGGCCTGTATTTTCCTGCTGGTGGCTCCAGTTCAGGAACGTTGAACCCTGTTCAGAATACTGCCTCTCACATCTCGTCAGTCTTCTCGACGACTGGGGACCCTGCACCGAACATGGAGAACATCACATCAGGATTCCTAGGACCCCTGCTCGTGTTACAGGCGGGGTTTTTCTTGTTGACAAAAATCCTCACAATACCGCAGAGTCTAGACTCGTTGTGGACTTCTCTCAATTTTCTAGGGGGAGCACCCGTGTGCCTTGGCCAAAATTCGCAGTCCCCAACCTCCAATCACTCACCAACCTCCTGTCCTCCAATTTGTCCTGGTTATCGCTGGATGT…
HBV_2X	479	2416	HBsAg_S1	89A008_HC.ccs_polish-flnc.fa.algn.srt	m180608_092030_42238_c101464112550000001823290111181801_s1_p0/71570/ccs	AGTGGAACTCCACAACATTTCATCAAGCTCTGCAGGATCCCAGAGTACGAGGCCTGTATTTTCCTGCTGGTGGCTCCAGTTCAGGAACATTGAACCCTGTTCAGAATACTGCCTCTCACATCTCGTCAGTCTTCTCGACGACTGGGGACCCTGCACCGAACATGGAGAACATCACATCAGGATTCCTAGGACCCCTGCTCGTGTTACAGGCGGGTTTTTCTTGTTGACAAAAATCCTCACAATACCGCAGAGTCTAGACTCGTGGTGGACTTCTCTCAATTTTCTAGGGGGAGCAACCCGTGTGCCTTGGCCAAAATTCGCAGTCCCCAACCTCCAATCACTCACCAACCTCCTGTCCTCCAATTTGTCCTGGTTATCGCTGGATGTGTCTGCGGCGTT…
HBV_2X	479	2418	HBsAg_S1	89A008_HC.ccs_polish-flnc.fa.algn.srt	m180608_092030_42238_c101464112550000001823290111181801_s1_p0/78818/ccs	AGTGGAACTCCACAACATTCATCAAGCTCTGCAGGATCCCAGAGTTACGGGGCCTGTATTTTCCTGCTGGTGGCTCCATTCAGGAACATTGAACCCTGTTCAGAATACTGCCTCTCACATCTCGTCAGTCTTCTCGACGGACTGGGACCCTGCACCGAACATGGAGAACATCACATCAGGATTCCTAGGACCCCTGCTCGTGTTACAGGCGGGGTTTTTCTTGTTGACAAAAATCCTCACAATACCGCAGAGTCTAGACTCGTGGTGGACTTACTCTCAATTTTCTAGGGGGAGCACCCGTGTGTGCCTTGGGCCAAAATTCGCAGTCCCCAACCTCCCAATCACTCACCAACCTCCTGTCCTCCAATTTGTCCTGGTTTATCGGCGGATGTGTCTGCG…
HBV_2X	479	2418	HBsAg_S1	89A008_HC.ccs_polish-flnc.fa.algn.srt	m180608_092030_42238_c101464112550000001823290111181801_s1_p0/101868/ccs	GAGTGGAACTCCACAACATTTCATCAAGCTCTGCAGGATCCCAGAGTACGGGGCCTGTATTTTCCTGCTGGTGGCTCCAGTTCAGGAACATTGAACCCTGTTCAGAATACTGCCTCTCACATCTCGTCAGTCTTCTCGACGACTGGGGACCCTGCACCGAACATGGAGAACATCACATCAGGATTCCTAGGACCCCTGCTCGTGTTACAGGCGGGGTTTTTCTTGTTGACAAAAATCCTCACAATACCGCAGAGTCTAGACTCGTGGTGGACTTCTCTCAATTTTCTAGGGGGAGCACCCGTGTGCCTTGGCCAAAATTCGCAGTCCCCAACCTCCAATCACTCACCAACCTCCTGTCCTCCAATTTGTCCTGGTTATCGCTGGATGTGTCTGCGGCGT…
HBV_2X	479	2420	HBsAg_S1	89A008_HC.ccs_polish-flnc.fa.algn.srt	m180608_153954_42238_c101464112550000001823290111181802_s1_p0/263/ccs	GAGTGGAACTCCACAACATTTCATCAAGCTCTGCAGGATCCCAGAGTACGGGGCCTGTATTTTCCTGCTGGTGGCTCCAGTTCAGGAACGTTGAACCCTGTTCAGAATACTGCCTCTCACATCTCGTCAGTCTTCTCGACGACTGGGGACCCTGCACCGAACATGGAGAACATCACATCAGGATTCCTAGGACCCCTGCTCGTGTTACAGGCGGGGTTTTTCTTGTTGACAAAAATCCTCACAATACCACAGAGTCTAGACTCGTTGTGGACTTCTCTCAATTTTCTAGGGGGAGCACCCGTGTGCCTTGGCCAAAATTCGCAGTCCCCAACCTCCAATCACTCACCAACCTCCTGTCCTCCAATTTGTCCTGGTTATCGCTGGATGTGTCTGCGGCGT…
HBV_2X	480	2420	HBsAg_S1	89A008_HC.ccs_polish-flnc.fa.algn.srt	m180608_092030_42238_c101464112550000001823290111181801_s1_p0/43074/ccs	GTGGAACTCCACAACATTTCATCAAGCTCTGCAGGATCCCAGAGTACGGGGCCTGTATTTTCCTGCTGGTGGCTCCAGTTCAGGAACATTGAACCCTGTTCAGAATACTGCCTCTCACATCTCGTCAGTCTTCTCGACGACTGGGGACCCTGCACCGAACATGGAGAACATCACATCAGGATTCCTAGGACCCCTGCTCGTGTTACAGGCGGGGTTTTTCTTGTTGACAAAAATCCTCACAATACCGCAGAGTCTAGACTCGTGGTGGACTTCTCTCAATTTTCTAGGGGGAGCACCCGTGTGCCTTGGCCAAAATTCGCAGTCCCCAACCTCCAATCACTCACCAACCTCCTGTCCTCCAATTTGTCCTGGTTATCGCTGGATGTGTCTGCGGCGTTT…
HBV_2X	482	2426	HBsAg_S1	89A008_HC.ccs_polish-flnc.fa.algn.srt	m180608_092030_42238_c101464112550000001823290111181801_s1_p0/78119/ccs	GGAACTCCACAACATTTCATCAAGCTCTGCAGGATCCCAGAGTACGGGGCCTGTATTTTCCTGCTGGTGGCTCCAGTTCAGGAACGTTGAACCCTGTTCAGACTACTGCCTCTCACATCTCGTCAGTCTTCTCGACGACTGGGGACCCTGCACCGAACATGGAGAACATCACATCAGGATTCCTAGGACCCCTGCTCGTGTTACAGGCGGGGTTTTTCTTGTTGACAAAAATCCTCACAATACCGCAGAGTCTAGACTCGTTGTGGACTTCTCTCAATTTTCTAGGGGGAGCACCCGTGTGCCTTGGCCAAAATTCGCAGTCCCCAACCTCCAATCACTCACCAACCTCCTGTCCTCCAATTTGTCCTGGTTATCGCTGGATGTGTCTGCGGCGTTTTA…
HBV_2X	482	2423	HBsAg_S1	89A008_HC.ccs_polish-flnc.fa.algn.srt	m180608_092030_42238_c101464112550000001823290111181801_s1_p0/80359/ccs	GGAACTCCACAACATTTCATCAAGCTCTGCAGGATCCCAGAGTACGGGGCCTGTATTTTCCTGCTGGTGGCTCCAGTTCAGGAACATTGAACCCTGTTCAGAATACTGCCTCTCACATCTCGTCAGTCTTCTCGACGACTGGGGACCCTGCACCGAACATGGAGAACATCACATCAGGATTCCTAGGACCCCTGCTCGTGTTACAGGCGGGGTTTTTCTTGTTGACAAAAATCCTCACAATACCGCAGAGTCTAGACTCGTGGTGGACTTCTCTCAATTTTCTAGGGGGAGCACCCGTGTGCCTTGGCCAAAATTCGCAGTCCCCAACCTCCAATCACTCACCAACCTCCTGTCCTCCAATTTGTCCTGGTTATCGCTGGATGTGTCTGCGGCGTTTTA…
HBV_2X	482	2416	HBsAg_S1	89A008_HC.ccs_polish-flnc.fa.algn.srt	m180608_092030_42238_c101464112550000001823290111181801_s1_p0/116451/ccs	GGAACTCCACAACATTTCATCAAGCTCTGCAGGATCCCAGAGTACGGGGCCTGTATTTTCCTGCTGGTGGCTCCAGTTCAGGAACATTGAACCCTGTTCAGAATACTGCCTCTCACATCTCGTCAGTCTTCTCGACGACTGGGGACCCTGCACCGAACATGGAGAACATCACATCAGGATTCCTAGGACCCCTGCTCGTGTTACAGGCGGGGTTTTTCTTGTTGACAAAAATCCTCACAATACCGCAGAGTCTAGACTCGTGGTGGACTTCTCTCAATTTTCTAGGGGGAGCACCCGTGTGCCTTGGCCAAAATTCGCAGTCCCCAACCTCCAATCACTCACCAACCTCCTGTCCTCCAATTTGTCCTGGTTATCGCTGGATGTGTCTGCGGCGTTTTA…
HBV_2X	490	2422	HBsAg_S1	89A008_HC.ccs_polish-flnc.fa.algn.srt	m180608_030106_42238_c101464112550000001823290111181800_s1_p0/145552/ccs	ACAACATTTCATCAAGCTCTGCAGGATCCCAGAGTACGGGGCCTGTATTTTCCTGCTGGTGGCTCCAGTTCAGGAACATTGAACCCTGTTCAGAATACTGCCTCTCACATCTCGTCAGTCTTCTCGACGACTGGGGACCCTGCACCGAAACATGGAGAACATCACATCAGGATTCCTAGGACCCCTGCTCGTGTTACAGGCGGGGTTTTTCTTGTTGACAAAAATCCTCACAATACCGCAGAGTCTAGACTCGTGGTGGACTTCTCTCAATTTTCTAGGGGGAGCACCCGTGTGCCTTGGCCAAAATTCGCAGTCCCCAACCTCCAATCACTCACCAACCTCCTGTCCTCCAATTTGTCCCTGGTTATCGCTGGATGTGTCTGCGGCGTTTTATCATCT…
HBV_2X	493	2418	HBsAg_S1	89A008_HC.ccs_polish-flnc.fa.algn.srt	m180608_092030_42238_c101464112550000001823290111181801_s1_p0/80429/ccs	GACGACATTTCATCAAGCTCTGCAGGATCCCCAGAGTACGGGGCCTGTATTTTCCTGCTGGTGGCTCCAGTTCAGGAACATTGAACCCTGTTCAGAATACTGCCTCTCACATCTCGTCAGTCTTCTCGACGACTGGGGACCCTGCACCGAACATGGAGAACATCACATCAGGATTCCTAGGACCCCTGCTCGTGTTACAGGCGGGGTTTTCTTGTTGACAAAAATCCTAACAATACCGCAGAGTCTAGACTCGTGGTGGACTTCTCTCAATTTTCTAGGGGGAGCACCCGTGTGCCTTGGCCAAAATTCGCAGTCCCCAACCTCCAATCACTCACTAAACCTCCTGTCCTCCAATTTTGTCCTGGTTATCGCTGGATGTGTCTGCGGCGTTTTATCATC…
HBV_2X	495	2418	HBsAg_S1	89A008_HC.ccs_polish-flnc.fa.algn.srt	m180608_153954_42238_c101464112550000001823290111181802_s1_p0/97210/ccs	GATTTCATCAAGCTCTGCAGGATCCCAGAGTACGGGGCCTGTATTTTCCTGCTGGTGGCTCCAGTTCAGGAACGTTGAACCCTGTTCAGAATACTGCCTCTCACATCTCGTCAGTCTTCTCGACGACTGGGGACCCTGTACCGAACATGGAGAACATCACATCAGGATTCCTAGGACCCCTGCTCGTGTTACAGGCGGGGTTTTTCTTGTTGACAAAAATCCTCACAATACCGCAGAGTCTAGACTCGTTGTGGACTTCTCTCAATTTTCTAGGGGGAGCACCCGTGTGCCTTGGCCAAAATTCGCAGTCCCCAACCTCCAATCACTCACCAACCTCCTGTCCTCCAATTTGTCCTGGTTATCGCTGGATGTGTCTGCGGCGTTTTATCATCTTCCTCT…
HBV_2X	495	2424	HBsAg_S1	89A008_HC.ccs_polish-flnc.fa.algn.srt	m180608_153954_42238_c101464112550000001823290111181802_s1_p0/118175/ccs	GATTTCATCAAGCTCTGCAGGATCCCAGAGTACGGGGCCTGTATTTTCCTGCTGGTGGCTCCAGTTCAGGAACATTGAACCCTGTTCAGAATACTGCCTCTCACATCTCGTCAGTCTTCTCGACGACTGGGGACCCTGCACCGAACATGGAGAACATCACATCAGGATTCCTAGGACCCCTGCTCGTGTTACAGGCGGGGTTTTTCTTGTTGACAAAAATCCTCACAATACCGCAGAGTCTAGACTCGTGGTGGACTTCTCTCAATTTTCTAGGGGGAGCACCCGTGTGCCTTGGCCAAAATTCGCAGTCCCCAACCTCCAATCACTCACCAACCTCCTGTCCTCCAATTTGTCCTGGTTACCGCTGGATGTGTCTGCGGCGTTTTATCATCTTCCTCT…
HBV_2X	497	2417	HBsAg_S1	89A008_HC.ccs_polish-flnc.fa.algn.srt	m180608_092030_42238_c101464112550000001823290111181801_s1_p0/31888/ccs	GATTCATCAAGCTCTGCAGGATCCCAGAGTACGGGGCCTGTATTTTCCTGCTGGTGGCTCCAGTTCAGGAACATTGAACCCTGTTCAGAATACTGCCTCTCACATCTCGTCAGTCTTCTCGACGACTGGGGACCCTGCACCGAACATGGAGAACATCACATCAGGATTCCTAGGACCCCTGCTCGTGTTACAGGCGGGGTTTTTCTTGTTGACAAAAATCCTCACAATACCGCAGAGTCTAGACTCGTGGTGGACTTCTCTCAATTTTCTAGGGGGAGCACCCGTGTGCCTTGGCCAAAATTCGCAGTCCCCAACCTCCAATCACTCACCAACCTCCTGTCCTCCAATTTGTCCTGGTTATCGCTGGATGTGTCTGCGGCGTTTTATCATCTTCCTCTT…
HBV_2X	503	2420	HBsAg_S1	89A008_HC.ccs_polish-flnc.fa.algn.srt	m180608_092030_42238_c101464112550000001823290111181801_s1_p0/25060/ccs	GAAGCTCTGCAGGATCCCAGAGTACGGGGCCTGTATTTTCCTGCTGGTGGCTCCAGTTCAGGAACATTGAACCCTGTTCAGAATACTGCCTCTCACATCTCGTCAGTCTTCTCGACGACTGGGGACCCTGCACCGAACATGGAGAACATCACATCAGGATTCCTAGGACCCCTGCTCGTGTTACAGGCGGGGTTTTTCTTGTTGACAAAAATCCTCACAATACCGCAGAGTCTAGACTCGTGGTGGACTTCTCTCAATTTTCTAGGGGGAGCACCCGTGTGCCTTGGCCAAAATTCGCAGTCCCCAACCTCCAATCACTCACCAACCTCCTGTCCTCCAATTTGTCCTGGTTATCGCTGGATGTGTCTGCGGCGTTTTATCATCTTCCTCTTCATCCTG…
HBV_2X	503	2424	HBsAg_S1	89A008_HC.ccs_polish-flnc.fa.algn.srt	m180608_092030_42238_c101464112550000001823290111181801_s1_p0/60978/ccs	GAAGCTCTGCAGGATCCCAGAGTACGGGGCCTGTATTTTCCTGCTGGTGGCTCCAGTTCAGGAACATTGAACCCTGTTCAGAATACTGCCTCTCACATCTCGTCAGTCTTCTCGACGACTGGGGACCCTGCACCGAACATGGAGAACATCACATCAGGATTCCTAGGACCCCTGCTCGTGTTACAGGCGGGGTTTTTCTTGTTGACAAAAATCCTCACAATACCGCAGAGTCTAGACTCGTGGTGGACTTCTCTCAATTTTCTAGGGGGAGCACCCGTGTGCCTTGGCCAAAATTCGCAGTCCCCAACCTCCAATCACTCACCAACCTCCTGTCCTCCAATTTGTCCTGGTTATCGCTGGATGTGTCTGCGGCGTTTTATCATCTTCCTCTTCATCCTG…
HBV_2X	503	2418	HBsAg_S1	89A008_HC.ccs_polish-flnc.fa.algn.srt	m180608_092030_42238_c101464112550000001823290111181801_s1_p0/136971/ccs	AAGCTCTGCAGGATCCCAGAGTACGGGGCCTGTATTTTCCTGCTGGTGGCTCCAGTTCAGGAACATTGAACCCTGTTCAGAATACTGCCTCTCACATCTCGTCAGTCTTCTCGACGACTGGGGACCCTGCACCGAACATGGAGAACATCACATCAGGATTCCTAGGACCCCTGCTCGTGTTACAGGCGGGGTTTTTCTTGTTGACAAAAATCCTCACAATACCGCAGAGTCTAGACTCGTGGTGGACTTCTCTCAATTTTCTAGGGGGAGCACCCGTGTGCCTTGGCCAAAATTCGCAGTCCCCAACCTCCAATCACTCACCAACCTCCTGTCCTCCAATTTGTCCTGGTTATCGCTGGATGTGTCTGCGGCGTTTTATCATCTTCCTCTTCATCCTGC…
HBV_2X	503	2417	HBsAg_S1	89A008_HC.ccs_polish-flnc.fa.algn.srt	m180608_153954_42238_c101464112550000001823290111181802_s1_p0/32017/ccs	GAAGCTCTGCAGGATCCCAGAGTACGGGGCCTGTATTTTCCTGCTGGTGGCTCCAGTTCAGGAACATTGAACCCTGTTCAGAATACTGCCTCTCACATCTCGTCAGTCTTCTCGACGACTGGGGACCCTGCACCGAACATGGAGAACATCACATCAGGATTCCTAGGACCCCTGCTCGTGTTACAGGCGGGGTTTTTCTTGTTGACAAAAATCCTCACAATACCGCAGAGTCTAGACTCGTGGTGGACTTCTCTCAATTTTCTAGGGGAGCACCCGTGTGCCTTGGCCAAAATTCGCAGTCCCAAACCTCCAATCACTCACCAACCTCCTGTCCTCCAATTTGTCCTGGTTATCGCTGGATGTGTCTGCGGCGTTTTATCATCTTCCTCTTCATCCTGC…
HBV_2X	512	2418	HBsAg_S1	89A008_HC.ccs_polish-flnc.fa.algn.srt	m180608_092030_42238_c101464112550000001823290111181801_s1_p0/2679/ccs	GAGGATCCCAGAGTACGGGGCCTGTATTTTCCTGCTGGTGGCTCCAGTTCAGGAACATTGAACCCTGTTCAGAATACTGCCTCTCACATCTCGTCAGTCTTCTCGACGACTGGGGACCCTGCACCGAACATGGAGAACATCACATCAGGATTCCTAGGACCCCTGCTCGTGTTACAGGCGGGGTTTTTCTTGTTGACAAAAATCCTCACAATACCGCAGAGTCTAGACTCGTGGTGGACTTCTCTCAATTTTCTAGGGGAAGCACCCGTGTGCCTTGGCCAAAATTCGCAGTCCCCAACCTCCAATCACTCACCAACCTCCTGTCCTCCAATTTGTCCTGGTTATCGCTGGATGTGTCTGCGGCGTTTTATCATCTTCCTCTTCATCCTGCTGCTATGC…
HBV_2X	512	2418	HBsAg_S1	89A008_HC.ccs_polish-flnc.fa.algn.srt	m180608_092030_42238_c101464112550000001823290111181801_s1_p0/92077/ccs	GAGGATCCCAGAGTACGGGGCCTGTATTTTCCTGCTGGTGGCTCCAGTTCAGGAACGTTGAACCCTGTTCAGAATACTGCCTCTCACATCTCGTCAGTCTTCTCGACGACTGGGGACCCTGCACCGAACATGGAGAACATCACATCAGGATTCCTAGGACCCCTGCTCGTGTTACAGGCGGGGTTTTTCTTGTTGACAAAAATCCTCACAATACCGCAGAGTCTAGACTCGTTGTGGACTTCTCTCAATTTTCTAGGGGAAGCACCCGTGTGCCTTGGCCAAAATTCGCAGTCCCCAACCTCCAATCACTCACCAACCTCCTGTCCTCCAATTTGTCCTGGTTATCGCTGGATGTGTCTGCGGCGTTTTATCATCTTCCTCTTCATCCTGCTGCTATGC…
HBV_2X	512	2425	HBsAg_S1	89A008_HC.ccs_polish-flnc.fa.algn.srt	m180608_153954_42238_c101464112550000001823290111181802_s1_p0/68640/ccs	GAGGATCCCAGAGTACGGGGCCTGTATTTTCCTGCTGGTGGCTCCAGTTCAGGAACATTGAACCCTGTTCAGAATACTGCCTCTCACATCTCGTCAGTCTTCTCGACGACTGGGGACCCTGCACCGAACATGGAGAACATCACATCAGGATTCCTAGGACCCCTGCTCGTGTTACAGGCGGGGTTTTTCTTGTTGACAAAAATCCTCACAATACCGCAGAGTCTAGACTCGTGGTGGACTTCTCTCAATTTTCTAGGGGGAGCACCCGTGTGCCTTGGCCAAAATTCGCAGTCCCCAACCTCCAATCACTCACCAACCTCCTGTCCTCCAATTTGTCCTGGTTATCGCTGGATGTGTCTGCGGCGTTTTATCATCTTCCTCTTCATCCTGCTGCTATGC…
HBV_2X	523	2417	HBsAg_S1	89A008_HC.ccs_polish-flnc.fa.algn.srt	m180608_092030_42238_c101464112550000001823290111181801_s1_p0/117299/ccs	GGTACGGGGCCTGTATTTTCCTGCTGGTGGCTCCAGTTCAGGAACATTGAAACCCTGTTCAGAATACTGCTCTCACATCTCGTCAGTCTTCTCGACGACTGGGGACCCTGCACCGAACATGGAGAACATCACATCAGGATTCCTAGGACCCCTGCCTCGTGTTACAGGCGGGGTTTTTCTTGTTGACAAAAATCCTCACAATACGCAGAGTCTAGACTCGTGGTGGACTTCTCTCAATTTTCTAGGGGGAGCACCGTGTGCCTTGGCCAAAATTCGCAGTCCCCAACCTCCAATCACTCACCAACCTCCTGTCCTTCCAATTTGTCTGGTTATCGCTGGATGTGTCTGCGGCGTTTTATCATCTTCCTCTTCATCCCTGCTGCTATGCCTCATCTCTTG…
HBV_2X	525	2418	HBsAg_S1	89A008_HC.ccs_polish-flnc.fa.algn.srt	m180608_092030_42238_c101464112550000001823290111181801_s1_p0/86703/ccs	GACGGGGCCTGTATTTTCCTGCTGGTGGCTCCAGTTCAGGAACGTTGAACCCTGTTCAGAATACTGCCTCTCACATCTCGTCAGTCTTCTCGACGACTGGGGACCCTGCACCGAACATGGAGAACATCACATCAGGATTCCTAGGACCCCTGCTCGTGTTACAGGCGGGGTTTTTTCTTGTTGACAAAAATCCTCACAATACCGCAGAGTCTAGACTCGTTGTGGACTTCTCTCAATTTTCTAGGGGGAGCACCCGTGTGCCTTGGCCAAAATTCGCAGTCCCCAACCTCCAATCACTCACCAACCTCCTGTCCTCCAATTTGTCCTGGTTATCGCTGGATGTGTCTGCGGCGTTTTATCATCTTCCTCTTCATCCTGCTGCTATGCCTCATCTTCTTG…
HBV_2X	527	2416	HBsAg_S1	89A008_HC.ccs_polish-flnc.fa.algn.srt	m180608_215919_42238_c101464112550000001823290111181803_s1_p0/122310/ccs	GGGGGCCTGTATTTTCCTGCTGGTGGCTCCAGTTCAGGAACATTGAACCCTGTTCAGAATACTGCCTCTCACATCTCGTCAGTCTTCTCGACGACTGGGGACCCTGCACCGAACATGGAGAACATCACATCAGGATTCCTAGGACCCCTGCTCGTGTTACAGGCGGGGTTTTTCTTGTTGACAAAAATCCTCACAATACCGCAGAGTCTAGACTCGTGGTGGACTTCTCTCAATTTTCTAGGGGGAGCACCCGTGTGCCTTGGCCAAAATTCGCAGTCCCCAACCTCCAATCACTCACCAACCTCCTGTCCTCCAATTTGTCCTGGTTATCGCTGGATGTGTCTGCGGCGTTTTATCATCTTCCTCTTCATCCTGCTGCTATGCCTCATCTTCTTGTTG…
HBV_2X	560	2420	HBsAg_S1	89A008_HC.ccs_polish-flnc.fa.algn.srt	m180608_092030_42238_c101464112550000001823290111181801_s1_p0/25577/ccs	CAGGAACATTGAACCCTGTTCAGAATACTGCCTCTCACATCTCGTCCAGTCTTCTCGACGACTGGGGACCCTGCACCGAACATGGAGAACATCACATCAGGATTCCTAGGACCCCTGCTCGTGTTACAGGCGGGGTTTTTCTTGTTGACAAAAATCCTCACAATACCGCAGAGTCTAGACTCGTGGTGGACTTCTCTCAATTTTCTAGGGGGAGCACCCGTGTGCCTTGGCCAAAATTCGCAGTCCCCAACCTCCAATCACTCACCAACCTCCTGTCCTCCAATTTGTCCTGGGTTATCGCTGGATGTGTCTGCGGCGTTTTATCATCTTCCTCTTCATCCTGCTGCTATGCCTCATCTTCTTGTTGGTTCTTCTGGACTATCAAGGTATGTTGCCCGT…
HBV_2X	563	2414	HBsAg_S1	89A008_HC.ccs_polish-flnc.fa.algn.srt	m180608_092030_42238_c101464112550000001823290111181801_s1_p0/2985/ccs	GAACATTGAACCCTGTTCAGAATACTGCCTCTCCACATCTCGTCAGTCTTCTCGACGACTGGGGGACCTGCACCGAACATGGAGAACATCACATCAGGATTCCTAGGACCCCTGCTCGTGTTACAGGCGGGGTTTTTCTTGTTGACAAAAATCTCACAATACCGCAGAGTCTAGACTCGTGGTGGACTTCTCTCAATTTTCTAGGGGGAGCACCCGTGTGCCTTGGCAAAATTCGCAGTCCCCAACCCTCCAATCACTCACCAACTCCTGTCCTCCAATTTGTCCTGGTTATCGCGGATGTGTCTGCGGCGTTTTATCACTCTTCCTCTTCATCCTGCTGCTATGCCTCATCTTCTTGTTGGTTCTTCTGGACTATCAAGGTATGTTGCCCGTTTGTCC…
HBV_2X	575	2420	HBsAg_S1	89A008_HC.ccs_polish-flnc.fa.algn.srt	m180608_092030_42238_c101464112550000001823290111181801_s1_p0/17074/ccs	GCTGTTCAGAATACTGCCTCTCACATCTCGTCAGTCTTCTCGACGACTGGGGACCCTGCACCGAACATGGAGAACATCACATCAGGATTCCTAGGACCCCTGCTCGTGTTACAGGCGGGGTTTTTCTTGTTGACAAAAATCCTCACAATACCGCAGAGTCTAGACTCGTGGTGGACTTCTCTCAATTTTCTAGGGGGAGCACCCGTGTGCCTTGGCCAAAATTCGCAGTCCCCAACCTCCAATCACTCACCAACCTCCTGTCCTCCAATTTGTCCTGGTTATCGCTGGATGTGTCTGCGGCGTTTTATCATCTTCCTCTTCATCCTGCTGCTATGCCTCATCTTCTTGTTGGTTCTTCTGGACTATCAAGGTATGTTGCCCGTTTGTCCTCTAATTCCA…
HBV_2X	577	2420	HBsAg_S1	89A008_HC.ccs_polish-flnc.fa.algn.srt	m180608_092030_42238_c101464112550000001823290111181801_s1_p0/159432/ccs	GGTTCAGAATACTGCCTCTCACATCTCGTCAGTCTTCTCGACGACTGGGGACCCTGCACCGAACATGGAGAACATCACATCAGGATTCCTAGGACCCCTGCTCGTGTTACAGGCGGGGTTTTTCTTGTTGACAAAAATCCTCACAATACCGCAGAGTCTAGACTCGTGGTGGACTTCTCTCAATTTTCTAGGGGGAGCACCCGTGTGCCTTGGCCAAAATTCGCAGTCCCCAACCTCCAATCACTCACCAACCTCCTGTCCTCCAATTTGTCCTGGTTATCGCTGGATGTGTCTGCGGCGTTTTATCATCTTCCTCTTCATCCTGCTGCTATGCCTCATCTTCTTGTTGGTTCTTCTGGACTATCAAGGTATGTTGCCCGTTTGTCCTCTAATTCCAGG…
HBV_2X	596	2425	HBsAg_S1	89A008_HC.ccs_polish-flnc.fa.algn.srt	m180608_092030_42238_c101464112550000001823290111181801_s1_p0/36260/ccs	GACATCTCGTCAGTCTTCTCGACGACTGGGGACCCTGCACCGAACATGGAGAACATCACATCAGGATTCCTAGGACCCCTGCTCGTGTTACAGGCGGGGTTTTTCTTGTTGACAAAAATCCTCACAATACCGCAGAGTCTAGACTCGTGGTGGACTTCTCTCAATTTTCTAGGGGGAGCACCCGTGTGCCTTGGCCAAAATTCGCAGTCCCCAACCTCCAATCACTCACCAACCTCCTGTCCTCCAATTTGTCCTGGTTATCGCTGGATGTGTCTGCGGCGTTTTATCATCTTCCTCTTCATCCTGCTGCTATGCCTCATCTTCTTGTTGGTTCTTCTGGACTATCAAGGTATGTTGCCCGTTTGTCCTCTAATTCCAGGATCCTCGACCACCAGCACG…
HBV_2X	596	2417	HBsAg_S1	89A008_HC.ccs_polish-flnc.fa.algn.srt	m180608_092030_42238_c101464112550000001823290111181801_s1_p0/107370/ccs	GACATCTCGTCAGTCTTCTCGACGACTGGGGACCCTGCACCGAACATGGAGAACATCACATCAGGATTCCTAGGACCCCTGCTCGTGTTACAGGCGGGGTTTTTCTTGTTGATAAAAATCCTCACAATACCGCAGAGTCTAGACTCGTGGTGGACTTCTCTCAATTTTCTAGGGGGAGCACCCGTGTGCCTTAGCCAAAATTCGCAGTCCCCAACCTCCAATCACTCACCAACCTCCTGTCCTCCAATTTGTCCTGGTTATCGCTGGATGTGTCTGCGGCGTTTTATCATCTTCCTCTTCATCCTGCTGCTAGGCCTCATCTTCTTGTTGGTTCTTCCTGGACTATCAAGGTATGTTGCCCGTTTGTCCTCTAATTCCAGGATCCTCGACCACCAGCAC…
HBV_2X	596	2418	HBsAg_S1	89A008_HC.ccs_polish-flnc.fa.algn.srt	m180608_092030_42238_c101464112550000001823290111181801_s1_p0/135331/ccs	GACATCTCGTCAGTCTTCTCGACGACTGGGGACCCTGCACCGAACATGGGAGAACATCACATCAGGATTCCTAGGACCCCTGCTCGTGTTACAGGCGGGGTTTTTCTTGTTGACAAAAATCCTCACAATACCGCAGAGTCTAGACTCGTGGTGGACTTCTCTCAATTTTCTAGGGGGAGCACCCGTGTGCCTTGGCCAAAATTCCGCAGTCCCCAACCTCCAATCACTCACCAACCTCCTGTCCTCCAATTTGTCCTGGTTATCGCTGGATGTGTCTGCGGCGTTTTATCATCTTCCTCTTCATCCTGCTGCTATGCCTCATCTTCTTGTTGGTTCTTCTGGACTATCAAGGTATGTTGCCCGTTTGTCCTCTAATTCCAGGATCCTCGACCACCAGCA…
HBV_2X	625	2417	HBsAg_S1	89A008_HC.ccs_polish-flnc.fa.algn.srt	m180608_092030_42238_c101464112550000001823290111181801_s1_p0/121750/ccs	GACCCTGCACCGAACATGGAGAACATCACATCGGGATTCCTAGGACCCTGCTCGTGTTACAGGCGGGGTTTTTCTTGTTGACAAAAATCCTCACAATACCGCAGAGTCTAGACTCGTGGTGGACTTCTCTCAATTTTCTAGGGGGAGCACCCGTGTGCCTTGGCCAAAATTCGCAGTCCCCAACCTCCAATCACTCACCAACCTCCTGTCCTCCAATTTGTCCTGGTTATCGCTGGATGTGTCTGCGGCGTTTTATCATCTTCCTCTTCATCCTGCTGCTATGCCTCATCTTCTTGTTGGTTCTTCTGGACTATCAAGGTATGTTGCCCGTTTGTCCTCTAATTCCAGGATCCTCGACCACCAGCACGGGACCATGCAAAACTTGCACGACTCCTGCTC…
HBV_2X	457	2296	HBsAg_S1_iDNA	89A008_HC.ccs_polish-flnc.fa.algn.srt	m180608_092030_42238_c101464112550000001823290111181801_s1_p0/68923/ccs	GACACTCATCCTCAGGCCATGCAGTGGAACTCCACAACATTTCATCAAGCTCTGCAGGATCCCAGAGTACGGGGCCTGTATTTTCCTGCTGGTGGCTCCAGTTCAGGAACATTGAACCCTGTTCAGAATACTGCCTCTCACATCTCGTCAGTCTTCTCGACGACTGGGGACCCTGCACCGAACATGGAGAACATCACATCAGGATTCCTAGGACCCCTGCTCGTGTTACAGGCGGGGTTTTTCTTGTTGACAAAAATCCTCACAATACCGCAGAGTCTAGACTCGTGGTGGACTTCTCTCAATTTTCTAGGGGGAGCACCCGTGTGCCTTGGCCAAAATTCGCAGTCCCCAACCTCCAATCACTCACCAACCTCCTGTCCTCCAATTTGTCCTGGTTAT…
HBV_2X	457	2262	HBsAg_S1_iDNA	89A008_HC.ccs_polish-flnc.fa.algn.srt	m180608_153954_42238_c101464112550000001823290111181802_s1_p0/96860/ccs	GACACTCATCCTCAGGCCATGTAGTGGAACTCCACAACATTTCATCAAGCTCTGCAGGATCCCAGAGTACGGGGCCTGTATTTTTCCTGCTGGTGGCTCCAGTTCAGGAACATTGAACCCTGTTCAGAATACTGCCTCTCACATCTCGTCAGTCTTCTTCGACGACTGGGGACCCTGCACCGAACATGGAGAACATCACATCAGGATTCCTAGGACCCCTGCTCGTGTTACAGGCGGGGTTTTTCTTGTTGACAAAAATCCTCACAATACCGCAGAGTCCTAGACTCGTGGTGGACTTTCTCTCAATTTTCTAGGGGGAGCACCCGTGTGCCTTGGCCAAAATTCGCAGTCCCCAACCTCCAATCACTCACCAACCTCCTGTCCTCCAATTTGTCCTGG…
HBV_2X	460	2311	HBsAg_S1_iDNA	89A008_HC.ccs_polish-flnc.fa.algn.srt	m180608_092030_42238_c101464112550000001823290111181801_s1_p0/1131/ccs	GACTCATCCTCAGGCCATGCAGTGGAACTCCACAACATTTCATCAAGCTCTGCAGGATCCCAGAGTACGGGGCCTGTATTTTCCTGCTGGTGGCTCCAGTTCAGGAACATTGAACCCTGTTCAGAATACTGCCTCTCACATCTCGTCAGTCTTCTCGACGACTGGGGACCCTGCACCGAACATGGAGAACATCACATCAGGATTCCTAGGACCCCTGCTCGTGTTACAGGCGGGGTTTTTCTTGTTGACAAAAATCCTCACAATACCGCAGAGTCTAGACTCGTGGTGGACTTCTCTCAATTTTCTAGGGGGAGCACCCGTGTGCCTTGGCCAAAATTCGCAGTCCCCAACCTCCAATCACTCACCAACCTCCTGTCCTCCAATTTGTCCTGGTTATCG…
HBV_2X	460	2268	HBsAg_S1_iDNA	89A008_HC.ccs_polish-flnc.fa.algn.srt	m180608_092030_42238_c101464112550000001823290111181801_s1_p0/1704/ccs	GACTCATCCTCAGGCCATGCAGTGGAACTCCACAACATTTCATCAAGCTCTGCAGGATCCCAGAGTACGGGGCCTGTATTTTCCTGCTGGTGGCTCCAGTTCAGGAACATTGAACCCTGTTCAGAATACTGCCTCTCACATCTCGTCAGTCTTCTCGACGACTGGGGACCCTGCACCGAACATGGAGAACATCACATCAGGATTCCTAGGACCCCTGCTCGTGTTACCGGCGGGGTTTTTCTTGTTGACAAAAATCCTCACAATACCGCAGAGTCTAGACTCGTGGTGGACTTCTCTCAATTTTCTAGGGGGAGCACCCGTGTGCCTTGGCCAAAATTCGCAGTCCCCAACCTCCAATCACTCACCAACCTCCTGTCCTCCAATTTGTCCTGGTTATCG…
HBV_2X	460	2284	HBsAg_S1_iDNA	89A008_HC.ccs_polish-flnc.fa.algn.srt	m180608_092030_42238_c101464112550000001823290111181801_s1_p0/5970/ccs	GACTCATCATCAGGCCATGCAGTGGAACTCCACAACATTTCATCAAGCTCTGCAGGATCCCAGAGTACGGGGCCTGTATTTTCCTGCTGGTGGCTCCAGTTCAGGAACATTGAACCCTGTTCAGAATACTGCCTCTCACATCTCGTCAGTCTTCTCGACGACTGGGGACCCTGCACCGAACATGGAGAACATCACATCAGGATTCCTAGGACCCCTGCTCGTGTTACAGGCGGGGTTTTTCTTGTTGACAAAAATCCTCACAATACCGCAGAGTCTAGACTCGTGGTGGACTTCTCTCAATTTTCTAGGGGGAGCACCCGTGTGCCTTGGCCAAAATTCGCAGTCCCCAACCTCCAATCACTCACCAACCTCCTGTCCTCCAATTTGTCCTGGTTATCG…
HBV_2X	460	2274	HBsAg_S1_iDNA	89A008_HC.ccs_polish-flnc.fa.algn.srt	m180608_092030_42238_c101464112550000001823290111181801_s1_p0/8891/ccs	GACTCATCCTCAGGCCATGCAGTGGGAACTCCACAACATTTCATCAAGCTCTGCAGGATCCCAGAGTACGGGGCCTGTATTTTCCTGCTGGTGGCTCCAGTTCAGGAACATTGAACCCTGTTCAGAATACTGCCTCTCACATCTCGTCAGTCTTCTCGACGACTGGGGACCCTGCACCGAACATGGAGAACATCACATCAGGATTCCTAGGACCCCTGCTCGTGTTACAGGCGGGGTTTTTCTTGTTGACAAAAATCCTCACAATACCGCAGAGTCTAGACTCGTGGTGGACTTCTCTCAATTTTCTAGGGGGAGCACCCGTGTGCCTTGGCCAAAATTCGCAGTCCCCAACCTCCAATCACTCACCAACCTCCTGTCCTCCAATTTGTCCTGGTTATC…
HBV_2X	460	2312	HBsAg_S1_iDNA	89A008_HC.ccs_polish-flnc.fa.algn.srt	m180608_092030_42238_c101464112550000001823290111181801_s1_p0/17277/ccs	GACTCATCCTCAGGCCATGCAGTGGAACTCCACAACATTTCATCAAGCTCTGCAGGATCCAGAGTACGGGGCCTGTATTTTCCTGCTGGTGGCTCCAGTTCAGAAACATTGAACCCTGTTCAGAATACTGCCTCTCACATCTCGTCAGTCTTCTCGACGACTGGGGACCCTGCACCGAACATGGAGAACATCACATCAGGATTCCTAGGACCCCTGCTCGTGTTACAGGCGGGGTTTTTCTTGTTGACAAAAATCCTCACAATACCGCAGAGTCTAGACTCGTGGTGGACTTCTCTCAATTTTCTAGGGGGAGCACCCGTGTGCCTTGGCCAAAATTCGCAGTCCCCAACCTCCAATCACTCACCAACCTCCTGTCCTCCAATTTGTCCTGGTTATCGC…
HBV_2X	460	2292	HBsAg_S1_iDNA	89A008_HC.ccs_polish-flnc.fa.algn.srt	m180608_092030_42238_c101464112550000001823290111181801_s1_p0/22019/ccs	ACTCATCCTCAGGCCATGCAGTGGAACTCCACAACATTTCATCAAGCTCTGCAGGATCCCAGAGTACGGGGCCTGTATTTTCCTGCTGGTGGCTCCAGTTCAGGAACATTGAACCCTGTTCAGAATACTGCCTCTCACATCTCGTCAGTCTTCTCGACGACTGGGGACCCTGCACCGAACATGGAGAACATCACATCAGGATTCCTAGGACCCCTGCTCGTGTTACAGGCGGGGTTTTTCTTGTTGACAAAAATCCTCACAATACCGCAGAGTCTAGACTCGTGGTGGACTTCTCTCAATTTTCTAGGGGGAGCACCCGTGTGCCTTGGCCAAAATTCGCAGTCCCCAACCTCCAATCACTCACCAACCTCCTGTCCTCCAATTTGTCCTGGTTATCGC…
HBV_2X	460	2218	HBsAg_S1_iDNA	89A008_HC.ccs_polish-flnc.fa.algn.srt	m180608_092030_42238_c101464112550000001823290111181801_s1_p0/25320/ccs	ACTCATCCTCAGGCCATGCAGTGGAACTCCACAACATTTCATCAAGCTCTGCAGGATCCCAGAGTACGGGGCCTGTATTTTCCTGCTGGTGGCTCCAGTTCAGGAACATTGAACCCTGTTTCAGAATACTGCCTCTCACATCTCGTCAGTCTTCTCGACGACTGGGGGACCCTGCACCGAACATGGAGAACATCACATCAGGATTCCTAGGACCCCTGCTCGTGTTACAGGCGGGGTTTTCTTGTTGACAAAAATCCTCACAATACCGCAGGTCTAGACTCGTGGTGGACTTCTCTCAATTTTCTAGGGGGAGCACCCGTGTGCCTTGGCCAAAAATTCGCAGTCCCAACCTCCAATCACTCACCAACCTCCTGTCCTCCAATTTGTCCTGGTTATCGC…
HBV_2X	460	2283	HBsAg_S1_iDNA	89A008_HC.ccs_polish-flnc.fa.algn.srt	m180608_092030_42238_c101464112550000001823290111181801_s1_p0/34310/ccs	ACTCATCCTCAGGCCATGCAGTGGAACTCCACAACATTTCATCAAGCTCTGCAGGATCCCAGAGTACGGGGCCTGTATTTTCCTGCTGGTGGCTCCAGTTCAGGAACATTGAACCCTGTTTCAGAATACTGCCTCTCACATCTCGTCAGTCTTCTCGACGACTGGGGACCCTGCACCGAACATGGAGAACATCACATCAGGATTCCTAGGACCCCTGCTCGTGTTACAGGCGGGGTTTTTTCTTGTTGACAAAAATCCTCACAATACCACAGAGTCTAGACTCGTGGTGGACTTCTCTCAATTTTCTAGGGGGAGCACCCGTGTGCCTTGGCCAAAATTCGCAGTCCCCAACCTCCAATCACTCACCAACCTCCTGTCCTCCAATTTGTCCTGGTTATC…
HBV_2X	460	2311	HBsAg_S1_iDNA	89A008_HC.ccs_polish-flnc.fa.algn.srt	m180608_092030_42238_c101464112550000001823290111181801_s1_p0/35797/ccs	ACTCATCCTCAGGCCATGCAGTGGAATTCCACAACATTTCATCAAGCTCTGCAGGATCCCAGAGTACGGGGCCTGTATTTTCCTGCTGGTGGCTCCAGTTCAGGAACATTGAACCCTGTTCAGAATACTGCCTCTCACATCTCGTCAGTCTTCTCGACGACTGGGGACCCTGCACCGAACATGGAGAACATCACATCAGGATTCCTAGGACCCCTGCTCGTGTTACAGGCGGGGTTTTTCTTGTTGACAAAAATCCTCACAATACCGCAGAGTCTAGACTCGTGGTGGACTTCTCTCAATTTTCTAGGGGGAGCACCCGTGTGCCTTGGCCGAAATTCGCAGTCCCCAACCTCCAATCACTCACCAACCTCCTGTCCTCCAATTTGTCCTGGTTATCGC…
HBV_2X	460	2292	HBsAg_S1_iDNA	89A008_HC.ccs_polish-flnc.fa.algn.srt	m180608_092030_42238_c101464112550000001823290111181801_s1_p0/38609/ccs	GACTCATCCTCAGGCCATGCAGTGGAACTCCACAACATTTCATCAAGCTCTGCAGGATCTCAGAGTACGGGGCCTGTATTTTCCTGCTGGTGGCTCCAGTTCAGGAACATTGAACCCTGTTCAGAATACTGCCTCTCACATCTCGTCAGTCTTCTCGACGACTGGGGACCCTGCACCGAACATGGAGAACATCACATCAGGATTCCTAGGACCCCTGCTCGTGTTACAGGCGGGGTTTTTCTTGTTGACAAAAATCCTCACAATACCGCAGAGTCTAGACTCGTGGTGGACTTCTCTCAATTTTCTAGGGGGAGCACCCGTGTGCCTTGGCCAAAATTCGCAGTCCCCAACCTCCAATCACTCACCAACCTCCTGTCCTCCAATTTGTCCTGGTTATCG…
HBV_2X	460	2284	HBsAg_S1_iDNA	89A008_HC.ccs_polish-flnc.fa.algn.srt	m180608_092030_42238_c101464112550000001823290111181801_s1_p0/52734/ccs	GACTCATCCTCAGGCCATGCAGTGGAACTCCACAACATTTCATCAAGCTCTGCAGGATCCCAGAGTACGGGGCCTGTATTTTCCTGCTGGTGGCTCCAGTTCAGGAACATTGAACCCTGTTCAGAATACTGCCTCTCACATCTCGTCAGTCTTCTCGACGACTGGGGACCCTGCACCGAACATGGAGAACATCACATCAGGATTCCTAGGACCCCTGCTCGTGTTACAGGCGGGGTTTTTCTTGTTGACAAAAATCCTCACAATACCGCAGAGTCTAGACTCGTGGTGGACTTCTCTCAATTTTCTAGGGGGAGCACCCGTGTGCCTTGGCCAAAATTCGCAGTCCCCAACCTCCAATCACTCACCAACCTCCTGTCCTCCAATTTGTCCTGGTTATCG…
HBV_2X	460	2283	HBsAg_S1_iDNA	89A008_HC.ccs_polish-flnc.fa.algn.srt	m180608_092030_42238_c101464112550000001823290111181801_s1_p0/61217/ccs	GACTCATCCTCAGGCCATGCAGTGGAACTCCACAACATTTCATCAAGCTCTGCAGGATCCCAGAGTACGGGGCCTGTATTTTCCTGCTGGTGGCTCCAGTTCAGGAACATTGAACCCTGTTCAGAATACTGCCTCTCACATCTCGTCAGTCTTCTCGACGACTGGGGACCCTGCACCGAACATGGAGAACATCACATCAGGATTCCTAGGACCCCTGCTCGTGTTACAGGCGGGGTTTTTCTTGTTGACAAAAATCCTCACAATACCGCAGAGTCTAGACTCGTGGTGGACTTCTCTCAATTTTCTAGGGGGAGCACCCGTGTGCCTTGGCCAAAATTCGCAGTCCCCAACCTCCAATCACTCACCAACCTCCTGTCCTCCAATTTGTCCTGGTTATCG…
HBV_2X	460	2216	HBsAg_S1_iDNA	89A008_HC.ccs_polish-flnc.fa.algn.srt	m180608_092030_42238_c101464112550000001823290111181801_s1_p0/63020/ccs	GACTCATCCTCAGGCCATGCAGTGGAACTCCACAACATTTCATCAAGCTCTGCAGGATCCTGCTGGTGGCTCCAGTTCAGGAACATTGAACCCTGTTCAGAATACTGCCTCTCACATCTCGTCAGTCTTCTCGACGACTGGGGACCCTGCACCGAACATGGAGAACATCACATCAGGATTCCTAGGACCCCTGCTCGTGTTACAGGCGGGGTTTTTCTTGTTGACAAAAATCCTCACAATACCGCAGAGTCTAGACTCGTGGTGGACTTCTCTCAATTTTCTAGGGGGAGCACCCGTGTGCCTTGGCCAAAATTCGCAGTCCCCAACCTCCAATCACTCACCAACCTCCTGTCCTCCAATTTGTCCTGGTTATCGCTGGATGTGTCTGCGGCGTTTTAT…
HBV_2X	460	2073	HBsAg_S1_iDNA	89A008_HC.ccs_polish-flnc.fa.algn.srt	m180608_092030_42238_c101464112550000001823290111181801_s1_p0/73968/ccs	GACTCATCCTCAGGCCATGCAGTGGAACTCCACAACATTTCATCAAGCTCTGCAGGATCCCAGAGTACGGGGCCTGTATTTTCCTGCTGGTGGCTCCAGTTCAGGAACATTGAACCCTGTTCAGAATACTGCCTCTCACATCTCGTCAGTCTTCTCGACGACTGGGGACCCTGCACCGAACATGGAGAACATCACATCAGGATTCCTAGGACCCCTGCTCGTGTTACAGGCGGGGTTTTTCTTGTTGACAAAAATCCTCACAATACCGCAGAGTCTAGACTCGTGGTGGACTTCTCTCAATTTTCTAGGGGGAGCACCCGTGTGCCTTGGCCAAAATTCGCAGTCCCCAACCTCCAATCACTCACCAACCTCCTGTCCTCCAATTTGTCCTGGTTATCG…
HBV_2X	460	2312	HBsAg_S1_iDNA	89A008_HC.ccs_polish-flnc.fa.algn.srt	m180608_092030_42238_c101464112550000001823290111181801_s1_p0/78975/ccs	GACTCATCCTCAGGCCATGCAGTGGAACTCCACAACATTTCATCAAGCTCTGCAGGATCCCAGAGTACGGGGCCTGTATTTTCCTGCTGGTGGCTCCAGTTCAGAAACATTGAACCCTGTTCAGAATACTGCCTCTCACATCTCGTCAGTCTTCTCGACGACTGGGGACCCTGCACCGAACATGGAGAACATCACATCAGGATTCCTAGGACCCCTGCTCGTGTTACAGGCGGGGTTTTTCTTGTTGACAAAAATCCTCACAATACCGCAGAGTCTAGACTCGTGGTGGACTTCTCTCAATTTTCTAGGGGGAGCACCCGTGTGCCTTGGCCAAAATTCGCAGTCCCCAACCTCCAATCACTCACCAACCTCCTGTCCTCCAATTTGTCCTGGTTATCG…
HBV_2X	460	2403	HBsAg_S1_iDNA	89A008_HC.ccs_polish-flnc.fa.algn.srt	m180608_092030_42238_c101464112550000001823290111181801_s1_p0/82232/ccs	GACTCATCCTCAGGCCATGCAGTGGAACTCCACAACATTTCATCAAGCTCTGCAGGATCCCAGAGTACGGGGCCTGTATTTTCCTGCTGGTGGCTCCAGTTCAGGAACATTGAACCCTGTTCAGAATACTGCCTCTCACATCTCGTCAGTCTTCTCGACGACTGGGGACCCTGCACCGAACATGGAGAACATCACATCAGGATTCCTAGGACCCCTGCTCGTGTTACAGGCGGGGTTTTTCTTGTTGACAAAATCCTCACAATACCGCAGAGTCTAGACTCGTGGTGGACTTCTCTCAATTTTCTAGGGGGAGCACCCGTGTGCCTTGGCCAAAATTCGCAGTCCCCAACCTCCAATCACTCACCAACCTCCTGTCCTCCAATTTGTCCTGGTTATCGC…
HBV_2X	460	2262	HBsAg_S1_iDNA	89A008_HC.ccs_polish-flnc.fa.algn.srt	m180608_092030_42238_c101464112550000001823290111181801_s1_p0/94010/ccs	GACTCATCCTCAGGCCATGCAGTGGAACTCCACAACATTTCTCTCAATTTTCTAGGGGGAGCACCCGTGTGCCTTGGCCAAAATTCGCAGTCCCCAACCTCCAATCACTCACCAACCTCCTGTCCTCCAATTTGTCCTGGTTATCGCTGGATGTGTCTGCGGCGTTTTATCATCTTCCTCTTCATCCTGCTGCTATGCCTCATCTTCTTGTTGGTTCTTCTGGACTATCAAGGTATGTTGCCCGTTTGTCCTCTAATTCCAGGATCCTCGACCACCAGCACGGGACCATGCAAAACTTGCACGACTCCTGCTCAAGGAACCTCTTTGATTCCCTCATGTTGCTGTACAAAACCTTCGGACGGAAATTGCACCTGTATTCCCATCCCATCATCATGGGCT…
HBV_2X	460	2313	HBsAg_S1_iDNA	89A008_HC.ccs_polish-flnc.fa.algn.srt	m180608_092030_42238_c101464112550000001823290111181801_s1_p0/96828/ccs	GACTCATCCTCAGGCCATGCAGTGGAACTCCACAACATTTCATCAAGCTCTGCAGGATCCCAGAGTACGGGGCCTGTATTTTCCTGCTGGTGGCTCCAGTTCAGGAACATTGAACCCTGTTCAGAATACTGCCTCTCACATCTCGTCAGTCTTCTCGACGACTGGGGACCCTGCACCGAACATGGAGAACATCACATCAGGATTCCTAGGACCCCTGCTCGTGTTACAGGCGGGGTTTTTCTTGTTGACAAAAATCCTCACAATACCGCAGAGTCTAGACTCGTGGTGGACTTCTCTCAATTTTCTAGGGGGAGCACCCGTGTGCCTTGGCCAAAATTCGCAGTCCCCAACCTCCAATCACTCACCAACCTCCTGTCCTCCAATTTGTCCTGGTTATCG…
HBV_2X	460	2291	HBsAg_S1_iDNA	89A008_HC.ccs_polish-flnc.fa.algn.srt	m180608_092030_42238_c101464112550000001823290111181801_s1_p0/133225/ccs	GACTCATCCTCAGGCCATGCAGTGGAACTCCACAACATTTCATCAAGCTCTGCAGGATCCCAGAGTACGGGGCCTGTATTTTCCTGCTGGTGGCTCCAGTTCAGGAACATTGAACCCTGTTCAGAATACTGCCTCTCACATCTCGTCAGTCTTCTCGACGACTGGGGACCCTGCACCGAACATGGAGAACATCACATCAGGATTCCTAGGACCCCTGCTCGTGTTACAGGCGGGGTTTTTCTTGTTGACAAAAATCCTCACAATACCGCAGAGTCTAGACTCGTGGTGGACTTCTCTCAATTTTCTAGGGGGAGCACCCGTGTGCCTTGGCCAAAATTCGCAGTCCCCAACCTCCAATCACTCACCAACCTCCTGTCCTCCAATTTGTCCTGGTTATCG…
HBV_2X	460	2293	HBsAg_S1_iDNA	89A008_HC.ccs_polish-flnc.fa.algn.srt	m180608_092030_42238_c101464112550000001823290111181801_s1_p0/139950/ccs	GACTCATCCTCAGGCCATGCAGTGGAACTCCACAACATTTCATCAAGCTCTGCAGGATCCCAGAGTACGGGGCCTGTATTTTCCTGCTGGTGGCTCCAGTTCAGGAACATTGAACCCTGTTCAGAATACTGCCTCTCACATCTCGTCAGTCTTCTCGACGACTGGGGACCCTGCACCGAACATGGAGAACATCACATCAGGATTCCTAGGACCCCTGCTCGTGTTACAGGCGGGGTTTTTCTTGTTGACAAAAATCCTCACAATACCGCAGAGTCTAGACTCGTGGTGGACTTCTCTCAATTTTCTAGGGGGAGCACCCGTGTGCCTTGGCCAAAATTCGCAGTCCCCAACCTCCAATCACTCACCAACCTCCTGTCCTCCAATTTGTCCTGGTTATCG…
HBV_2X	460	2262	HBsAg_S1_iDNA	89A008_HC.ccs_polish-flnc.fa.algn.srt	m180608_092030_42238_c101464112550000001823290111181801_s1_p0/147329/ccs	GACTCATCCTCAGGCCATGCAGTGGAACTCCACAACATTTCATCAAGCTCTGCAGGATCCCAGAGTACGGGGCCTGTATTTTCCTGCTGGTGGCTCCAGTTCAGGAACATTGAACCCTGTTCAGAATACTGCCTCTCACATCTCGTCAGTCTTCTCGACGACTGGGGACCCTGCACCGAACATGGAGAACATCACATCAGGATTCCTAGGACCCCTGCTCGTGTTACAGGCGGGGTTTTTCTTGTTGACAAAAATCCTCACAATACCGCAGAGTCTAGACTCGTGGTGGACTTCTCTCAATTTTCTAGGGGGAGCACCCGTGTGCCTTGGCCAAAATTCGCAGTCCCCAACCTCCAATCACTCACCAACCTCCTGTCCTCCAATTTGTCCTGGTTATCG…
HBV_2X	460	2293	HBsAg_S1_iDNA	89A008_HC.ccs_polish-flnc.fa.algn.srt	m180608_153954_42238_c101464112550000001823290111181802_s1_p0/456/ccs	GACTCATCCTCAGGCCATGCAGTGGAACTCCACAACATTTCATCAAGCTCTGCAGGATCCCAGAGTACGGGGCCTGTATTTTCCTGCTGGTGGCTCCAGTTCAGGAACATTGAACCCTGTTCAGAATACTGCCTCTCACATCTCGTCAGTCTTCTCGACGACTGGGGACCCTGCACCGAACATGGAGAACATCACATCAGGATTCCTAGGACCCCTGCTCGTGTTACAGGCGGGGTTTTTCTTGTTGACAAAAATCCTCACAATTACCGCAGAGTCTAGACTCGTGGTGGACTTCTCTCAATTTTCTAGGGGGAGCACCCGTGTGCCTTGGCCAAAAATTCGCAGTCCCCAACCTCCAATCACTCACCAACCTCCTGTCCTCCAATTTGTCCTGGTTAT…
HBV_2X	460	2246	HBsAg_S1_iDNA	89A008_HC.ccs_polish-flnc.fa.algn.srt	m180608_153954_42238_c101464112550000001823290111181802_s1_p0/4938/ccs	ACTCATCCTCAGGCCATGCAGTGGAACTCCACAACATTTCATCAAGCTCTGCAGGATCCCAGAGTACGGGGCCTGTATTTTCCTGCTGGTGGCTCCAGTTCAGGAACATTGAACCCTGTTCAGAATACTGCCTCTCACATCTCGTCAGTCTTCTCGACGACTGGGGACCCTGCACCGAACATGGAGAACATCACATCAGGATTCCTAGGACCCCTGCTCGTGTTACAGGCGGGGTTTTTCTTGTTGACAAAAATCCTCACAATACCGCAGAGTCTAGACTCGTGGTGGACTTCTCTCAATTTTCTAGGGGAAGCACCCGTGTGCCTTGGCCAAAATTCGCAGTCCCCAACCTCCAATCACTCACCAACCTCCTGTCCTCCAATTTGTCCTGGTTATCGC…
HBV_2X	460	2311	HBsAg_S1_iDNA	89A008_HC.ccs_polish-flnc.fa.algn.srt	m180608_153954_42238_c101464112550000001823290111181802_s1_p0/6839/ccs	GACTCATCCTCAGGCCATGCAGTGGAACTCCACAACATTTCATCAAGCTCTGCAGGATCCCAGAGTACGGGGCCTGTATTTTCCTGCTGGTGGCTCCAGTTCAGGAACATTGAACCCTGTTCAGAATACTGCCTCTCACATCTCGTCAGTCTTCTCGACGACTGGGGACCCTGCACCGAACATGGAGAACATCACATCAGGATTCCTAGGACCCCTGCTCGTGTTACAGGCGGGGTTTTTCTTGTTGACAAAAATCCTCACAATACCGCAGAGTCTAGACTCGTGGTGGACTTCTCTCAATTTTCTAGGGGGAGCACCCGTGTGCCTTGGCCAAAATTCGCAGTCCCCAACCTCCAATCACTCACCAACCTCCTGTCCTCCAATTTGTCCTGGTTATCG…
HBV_2X	460	2396	HBsAg_S1_iDNA	89A008_HC.ccs_polish-flnc.fa.algn.srt	m180608_153954_42238_c101464112550000001823290111181802_s1_p0/10548/ccs	GACTCATCCTCAGGCCATGCAGTGGAACTCCACAACATTTCATCAAGCTCTGCAGGATCCCAGAGTACGGGGCCTGTATTTTCCTGCTGGTGGCTCCAGTTCAGGAACATTGAACCCTGTTCAGAATACTGCCTCTCACATCTCGTCAGTCTTCTCGACGACTGGGGACCCTGCACCGAACATGGAGAACATCACATCAGGATTCCTAGGACCCCTGCTCGTGTTACAGGCGGGGTTTTCCTTGTTGACAAAAATCCTCACAATACCGCAGAGTCTAGACTCGTGGTGGACTTCTCTCAATTTTCTAGGGGGAGCACCCGTGTGCCTTGGCCAAAATTCGCAGTCCCCAACCTCCAATCACTCACCAACCTCCTGTCCTCCAATTTGTCCTGGTTATCG…
HBV_2X	460	2280	HBsAg_S1_iDNA	89A008_HC.ccs_polish-flnc.fa.algn.srt	m180608_153954_42238_c101464112550000001823290111181802_s1_p0/18619/ccs	ACTCATCCTCAGGCCATGCAGTGGAACTCCACAACATTTCATCAAGCTCTGCAGGATCCCAGAGTACGGGGCCTGTATTTCCTGCTGGTGGCTCCAGTTCAGGAACATTGAACCCTGTTCAGAATACTGCCTCTCACATCTCGTCAGTCTTCTCGACGACTGGGGACCCTGCACCGAACATGGAGAACATCACATCAGGATTCCTAGGACCCCTGCTCGTGTTACAGGCGGGGTTTTTCTTGTTGACAAAAATCCTCACAATACCGCAGAGTCTAGACTCGTGGTGGACTTCTCTCAATTTTCTAGGGGGAGCACCCGTGTGCCTTGGCCAAAATTCGCAGTCCCCAACCTCCAATCACTCACCAACCTCCTGTCCTCCAATTTGTCCTGGTTATCGCT…
HBV_2X	460	2283	HBsAg_S1_iDNA	89A008_HC.ccs_polish-flnc.fa.algn.srt	m180608_153954_42238_c101464112550000001823290111181802_s1_p0/22984/ccs	GACTCATCCTCAGGCCATGCAGTGGAACTCCACGACATTTCATCAAGCTCTGCAGGATCCAGAGTACGGGGCCTGTATTTTCCTGCTGGTGGCTCCAGTTCAGGAACATTGAACCCTGTTCAGAATACTGCCTCTGCACATCTCGTCAGTCTTCTCGACGACTGGGGACCCTGCACCGAACATGGAGAACATCACATCAGGATTCCTAGGACCCCTGCTCGTGTTACAGGCGGGGTTTTTCTTGTTGACAAAAATCCCTCACAATACCGCAGAGTCTAGACTCGTGTGGACTTCTCTCAATTTTCTAGGGGAGCACCCGTGTGCCTTGGCCAAAATTCGCAGTCCCCAACCTCCAATCACTCACCAAACCTCTCTGTCCTCCAATTTGTCCTGGTTATC…
HBV_2X	460	2311	HBsAg_S1_iDNA	89A008_HC.ccs_polish-flnc.fa.algn.srt	m180608_153954_42238_c101464112550000001823290111181802_s1_p0/24674/ccs	GACTCATCCTCAGGCCATGCAGTGGAATTCCACAACATTTCATCAAGCTCTGCAGGATCCCAGAGTACGGGGCCTGTATTTTCCTGCTGGTGGCTCCAGTTCAGGAACATTGAACCCTGTTCAGAATACTGCCTCTCACATCTCGTCAGTCTTCTCGACGACTGGGGACCCTGCACCGAACATGGAGAACATCACATCAGGATTCCTAGGACCCCTGCTCGTGTTACAGGCGGGGTTTTTCTTGTTGACAAAAATCCTCACAATACCGCAGAGTCTAGACTCGTGGTGGACTTCTCTCAATTTTCTAGGGGGAGCACCCGTGTGCCTTGGCCGAAATTCGCAGTCCCCAACCTCCAATCACTCACCAACCTCCTGTCCTCCAATTTGTCCTGGTTATCG…
HBV_2X	460	2267	HBsAg_S1_iDNA	89A008_HC.ccs_polish-flnc.fa.algn.srt	m180608_153954_42238_c101464112550000001823290111181802_s1_p0/33169/ccs	ACTCATCCTCAGGCCATGCAGTGGAACTCCACAACATTTCATCAAGCTCTGCAGGATCCCAGAGTACGGGGCCTGTATTTTTCCTGCTGGTGGCTCCAGTTCAGGAACATTGAACCCTGTTCAGAATACTGCCTCTCACATCTCGTCAGTCTTCTCGACGACTGGGGACCCTGCACCGAACATGGAGAACATCACATCAGGATTCCTAAGACCCCTGCTCGTGTTACAGGCGGGGTTTTTTCTTGTTGACAAAAATCCTCACAATACCGCAGAGTCTAGACTCGTGGTGGACTTCTCTCAATTTTCTAGGGGAGCACCCGTGTGCCTTGGCCAAAATTCGCAGTCCCCAACCTCCAATCACTCACCAACCTCCTGTCCTCCAATTTGTCCTGGTTATCG…
HBV_2X	460	2284	HBsAg_S1_iDNA	89A008_HC.ccs_polish-flnc.fa.algn.srt	m180608_153954_42238_c101464112550000001823290111181802_s1_p0/41243/ccs	GACTCATCATCAGGCCATGCAGTGGAACTCCACAACATTTCATCAAGCTCTGCAGGATCCCAGAGTACGGGGCCTGTATTTTCCTGCTGGTGGCTCCAGTTCAGGAACATTGAACCCTGTTCAGAATACTGCCTCTCACATCTCGTCAGTCTTTCTCGACGACTGGGACCCTGCACCGAACATGGAGAACATCACATCAGGATTCCTAGGACCCCTGCTCGTGTTACAGGCGGGGTTTTTCTTGTTGACAAAAAATCCTCACAATACCGCAGAGTCTAGACTCGTGGTGGACTTCTCTCAATTTTCTAGGGGGAGCACCCGTGTGCCTTGGGCCAAAATTCGCAGTCCCCAACCTCCAATCACTCACAACCTCCTGTCCTCCAATTTGTCCTGGTTATC…
HBV_2X	460	2299	HBsAg_S1_iDNA	89A008_HC.ccs_polish-flnc.fa.algn.srt	m180608_153954_42238_c101464112550000001823290111181802_s1_p0/41923/ccs	ACTCATCCTCAGGCCATGCAGTGGAACTCCACAACATTTCATCAAGCTCTGCAGGATCCCAGAGTACGGGGCCTGTATTTTCCTGCTGGTGGCTCCAGTTCAGGAACATTGAACCCTGTTCAGAATACTGCCTCTCACATCTCGTCAGTCTTCTCGACGACTGGGGACCCTGCACCGAACATGGAGAACATCACATCAGGATTCCTAGGACCCCTGCTCGTGTTACAGGCGGGGTTTTTCTTGTTGACAAAAAATCCTCACAATACCGCAGAGTCTAGACTCGTGGTGGACTTCTCTCAATTTTCTAGGGGGAGCACCCGTGTGCCTTGGCCAAAATTCGCAGTCCCCACCTCCAATCACTCACCAACCTCCTGTCCTCCAATTTGTCCTGGTTATCGC…
HBV_2X	460	2267	HBsAg_S1_iDNA	89A008_HC.ccs_polish-flnc.fa.algn.srt	m180608_153954_42238_c101464112550000001823290111181802_s1_p0/49973/ccs	GACTCATCCTCAGGCATCAGTGGAACTCCACAAACATTTCATCAAGCTCTGCAGGATCCAGAGTACGGGGCCTGTATTTTCTGCTGGTGGCTCCAGTTCAGGAACATTGAACCCTGTTCAGAATACTGCCTCTCACATCTCGTCAGTCTTACTCGACGAACTGGGGACCCTGCACCGAACATGGAGAACATCACATCAGGATTCCTAGGACCCCTGCTCGTGTTACAGGCGGGTTTTTTCTTGTGTGACAAAAAATCCTCACAATACCGCAGAGGTCTAGACTCGTGGTGGACTTCTCTCAATTTTCTAGGGGGAGCACCCGTGGCGCTTGGCCAAAATTCGCAGTCCCCAACCTCCAATCACTCACCAACCTCCTGTCCTCCAATTTGTCCTGGTTAT…
HBV_2X	460	2037	HBsAg_S1_iDNA	89A008_HC.ccs_polish-flnc.fa.algn.srt	m180608_153954_42238_c101464112550000001823290111181802_s1_p0/51438/ccs	GACTCATCCTCAGGCCATGCAGTGGAACTCCACAACATTTCATCAAGCTCTGCAGGATCCCAGAGTACGGGGCCTGTATTTTCCTGCTGGTGGCTCCAGTTCAGGAACATTGAACCCTGTTCAGAATACTGCCTCTCACATCTCGTCAGTCTTCTCGACGACTGGGGACCCTGCACCGAACATGGAGAACATCACATCAGGATTCCTAGGACCCCTGCTCGTGTTACAGGCGGGGTTTTTCTTGTTGACAAAAATCCTCACAATACCGCAGAGTCTAGACTCGTGGTGGACTTCTCTCAATTTTCTAGGGGGAGCACCCGTGTGCCTTGGCCAAAATTCGCAGTCCCCAACCTCCAATCACTCACCAACCTCCTGTCCTCCAATTTGTCCTGGTTATCG…
HBV_2X	460	2284	HBsAg_S1_iDNA	89A008_HC.ccs_polish-flnc.fa.algn.srt	m180608_153954_42238_c101464112550000001823290111181802_s1_p0/76049/ccs	ACTCATCCTCAGGCCATGCAGTGGAACTCCACAACATTTCATCAAGCTCTGCAGGATCCCAGAATACGGGGCCTGTATTTTCCTGCTGGTGGCTCCAGTTCACGAACACTGAACCCTGTTCAAAATACTGCCTCTCACATCTCGTCAGTCTTCTCCACGACTGGGAACCCTGCACCGAACATGAAGAACATCACATCAGGATTCCTAGGACCCCTGCTCGTGTTACAGGCGGGGTTTTTCTTGTTGACAAAAATCCTCACAATACCGCAGAGTCTAGACTCGTGGTGGACTTCTCTCAATTTTCTAGGGGGAGCACCCGTGTGCCTTGGCCAAAATTCGCAGTCCCCAACCTCCAATCACTCACCAACCTCCTGTCCTCCAATTTGTCCTGGTTATCGT…
HBV_2X	460	2267	HBsAg_S1_iDNA	89A008_HC.ccs_polish-flnc.fa.algn.srt	m180608_153954_42238_c101464112550000001823290111181802_s1_p0/77191/ccs	GACTCATCCTCAGGCCATGCAGTGGAACTCCACAACATTTCATCAAGCTCTGCAGGATCCCAGAGTACGGGGCCTGTATTTTCCTGCTGGTGGCTCCAGTTCAGGAACATTGAACCCTGTTCAGAATACTGCCTCTCACATCTCGTCAGTCTTCTCGACGACTGGGGACCCTGCACCGGACATGGAGAACATCACATCAGGATTCCTAAGACCCCTGCTCGTGTTACAGGCGGGGTTTTTCTTGTTGACAAAAATCCTCACAATACCGCAGAGTCTAGACTCGTGGTGGACTTCTCTCAATTTTCTAGGGGGAGCACCCGTGTGCCTTGGCCAAAATTCGCAGTCCCCAACCTCCAATCACTCACCAACCTCCTGTCCTCCAATTTGTCCTGGTTATCG…
HBV_2X	460	2270	HBsAg_S1_iDNA	89A008_HC.ccs_polish-flnc.fa.algn.srt	m180608_153954_42238_c101464112550000001823290111181802_s1_p0/80921/ccs	GACTCATCCTCAGGCCATGCAGTGGAACTCCACAACATTTCATCAAGCTCTGCAGGATCCCAGAGTACGGGGCCTGTATTTTCCTGCTGGTGGCTCCAGTTCAGGAACATTGAACCCTGTTCAGAATACTGCCTCTCACATCTCGTCAGTCTTCTCGACGACTGGGGACCCTGCACCGAACATGGAGAACATCACATCAGGATTCCTAGGACCCCTGCTCGTGTTACAGGCGGGGTTTTTCTTGTTGACAAAAATCCTCACAATACCGCAGAGTCTAGACTCGTGGTGGACTTCTCTCAATTTTCTAGGGGGAGCACCCGTGTGCCTTGGCCAAAATTCGCAGTCCCCAACCTCCAATCACTCACCAACCTCCTGTCCTCCAATTTGTCCTGGTTATCG…
HBV_2X	460	2107	HBsAg_S1_iDNA	89A008_HC.ccs_polish-flnc.fa.algn.srt	m180608_153954_42238_c101464112550000001823290111181802_s1_p0/85857/ccs	GACTCATCCTCAGGCCATGCAGTGGAACTCCACAACATTTCATCAAGCTCTGCAGGATCCCAGAGTACGGGGCCTGTATTTTCCTGCTGGTGGCTCCAGTTCAGGAACATTGAAACCCTGTTCAGATACTGCCTCTCACATCTCGTCAGTCTTCTCGACGACTGGGGACCCTGCACCGAACATGGAGAACATCACATCAGGATTCCTAGGACCCCTGCTCGTGTTACAGGCGGGGTTTTTCTTGTTGACAAAAATCCTCACAATACCGCAGAGTCTAGACTCGTGGTGGACTTCTCTCAATTTTCTAGGGGAGCACCCGTGTGCCTTGGCCAAAATTCGCAGTCCCCAACCTCCAATCACTCACCAACCTCCTGTCCTCCAATTTGTCCTGGTTATCGC…
HBV_2X	460	2273	HBsAg_S1_iDNA	89A008_HC.ccs_polish-flnc.fa.algn.srt	m180608_153954_42238_c101464112550000001823290111181802_s1_p0/96986/ccs	GACTCATCCTCAGGCCATGCAGTGGAACTCCACAACATTTCATCAAGCTCTGCAGGATCCCAGAGTACGGGGCCTGTATTTTCCTGCTGGTGGCTCCAGTTCAGGAACATTGAACCCTGTTCAGAATACTGCCTCTCACATCTCGTCAGTCTTCTCGACGACTGGGGACCCTGCACCGAACATGAAGAACATCACATCAGGATTCCTAGGACCCCTGCTCGTGTTACAGGCGGGGTTTTTCTTGTTGACAAAAATCCTCACAATACCGCAGAGTCTAGACTCGTGGTGGACTTCTCTCAATTTTCTAGGGGGAGCACCCGTGTGCCTTGGCCAAAATTCGCAGTCCCCAACCTCCAATCACTCACCAACCTCCTGTCCTCCAATTTGTCCTGGTTATCG…
HBV_2X	460	2272	HBsAg_S1_iDNA	89A008_HC.ccs_polish-flnc.fa.algn.srt	m180608_153954_42238_c101464112550000001823290111181802_s1_p0/123816/ccs	GACTCATCCTCAGGCCATGCAGTGGAACTCCACAACATTTCATCAAGCTCTGCAGGATCCCAGAGTACGGGGCCTGTATTTTCCTGCTGGTGGCTCCAGTTCAGGAACATTGAACCCTGTTCAGAATACTGCCTCTCACATCTCGTCAGTCTTCTCGACGACTGGGGACCCTGCACCGAACATGGAGAACATCACATCAGGATTCCTAGGACCCCTGCTCGTGTTACAGGCGGGGTTTTTCTTGTTGACAAAAATCCTCACAATACCGCAGAGTCTAGACTCGTGGTGGACTTCTCTCAATTTTCTAGGGGGAGCACCCGTGTGCCTTGGCCAAAATTCGCAGTCCCCAACCTCCAATCACTCACCAACCTCCTGTCCTCCAATTTGTCCTGGTTATCG…
HBV_2X	460	2267	HBsAg_S1_iDNA	89A008_HC.ccs_polish-flnc.fa.algn.srt	m180608_153954_42238_c101464112550000001823290111181802_s1_p0/129527/ccs	GACTCATCCTCAGGCCATGCAGTGGAACTCCACAACATTTCATCAAGCTCTGCAGGATCCCAGAGTACGGGGCCTGTATTTTCCTGCTGGTGGCTCCAGTTCAGGAACATTGAACCCTGTTCAGAATACTGCCTCTCACATCTCGTCAGTCTTCTCGACGACTGGGGACCCTGCACCGAACATGGAGAACATCACATCAGGATTCCTAAGACCCCCTGCTCGTGTTACAGGCGGGGTTTTTCTTGTTGACAAAAATCCTCACAATACCGCAGAGTCTAGACTCGTGGTGGACTTCTCTCAATTTTCTAGGGGGAGCACCCGTGTGCCTTGGCCAAAATTCGCAGTCCCCAACCTCCAATCACTCACCAACCTCCTGTCCTCCAATTTGTCCTGGTTATC…
HBV_2X	460	2261	HBsAg_S1_iDNA	89A008_HC.ccs_polish-flnc.fa.algn.srt	m180608_153954_42238_c101464112550000001823290111181802_s1_p0/133890/ccs	ACTCATCCTCAGCCATGCAGTGAACTCCACAACATTCATCAGCTCTGCAGGATCCCAGAGTACGGGGCCTTATTTCCTCTGGTGCTCCAGTTCAGAACATTGAACCCTTTCAGAATACTGCCTCTCACATCTCGTCAGTCTTCTCGACGACTGGACCCTGCACCGAACATGGAAACATCACATCAGGATCCTAGACCCTCTCTGTTACAGCGGGGTTTTCTTGTGACAAAAATCCTCACAATACCGCAGAGTCTAGACTCGTGTGGATCTCTCTCAATTTCTAGGACACCCGTGTCCTTGGCCAAATTCCATCCCCAACCTCCAACACTCACCAACCTCCTGTCCTCCAATTTGTCCTGTTATCGCTGGATGTGTCTGCGCGTTTATCATCTTCCTCTT…
HBV_2X	460	2246	HBsAg_S1_iDNA	89A008_HC.ccs_polish-flnc.fa.algn.srt	m180608_153954_42238_c101464112550000001823290111181802_s1_p0/135210/ccs	GACTCATCCTCAGGCCATGCAGTGGAACTCCACAACATTTCATCAAGCTCTGCAGGATCCCAGAGTACGGGGCCTGTATTTCCTGCTGGTGGCTCCAGTTCAGGAACATTGAACCCTGTTCAGAATACTGCCTCTCACATCTCGTCAGTCTTCTCGACGACTGGGGGACCCTGCACCGACATGGAGAACATCACATCAGGATTCCTAGGACCCCTGCTCGTGTTACAGGCGGGGTTTTTCTTGTTGACAAAAATCCTCACAATACCGCAGAGTCTAGACTCGTGGTGGACTTCTCTCAATTTTCTAGGGGAGCACCCGTGTGCCTTGGCCAAAATTCGCAGTCCCCAACCTCCAATCACTCACCAACCTCCTGTCCTCCAATTTGTCCTGGTTATCGCT…
HBV_2X	460	2267	HBsAg_S1_iDNA	89A008_HC.ccs_polish-flnc.fa.algn.srt	m180608_153954_42238_c101464112550000001823290111181802_s1_p0/137273/ccs	GACTCATCCTCAAGGCCATGCAGTGGAACTCCACAACATTTCATCAAGCTCTGCAGGATCCCAGAGTACGGGGCCTGTATTTTCCTGCTGGTGGCTCCAGTTCAGGAACATTGAACCCTGTTCAGAATACTGCCTCTCACATCTCGTCAGTCTTCTCGACGACTGGGGACCTGCACCGAACATGGAGAACATCACATCAGGATTCCTAAGACCCCTGCTCGTGTTACAGGCGGGGTTTTTCTTGTTGACAAAAATCCTCACAATACCGCAGAGTCTAGACTCGTGGTGGACTTCTCTCAATTTTCTAGGGGGAGCACCCGTGTGCCTTGGCCAAAATTCGCAGTCCCCAACCTCCAATCACTCACCAACCTCCTGTCCTCCAATTTGTCCTGGTTATCG…
HBV_2X	460	2315	HBsAg_S1_iDNA	89A008_HC.ccs_polish-flnc.fa.algn.srt	m180608_153954_42238_c101464112550000001823290111181802_s1_p0/141801/ccs	ACTCATCCTCAGGCCATGCAGTGGAACTCCACAACATTTCATCAAGCTCTGCAGGATCCCAGAGTACGGGGCCTGTATTTTCCTGCTGGTGGCTCCAGTTCAGGAACATTGAACCCTGTTCAGAATACTGCCTCTCACATCTCGTCAGTCTTCTCGACGACTGGGGACCCTGCACCGAACATGGAGAACATCACATCAGGATTCCTAGGACCCCTGCTCGTGTTACAGGCGGGGTTTTTCTTGTTGACAAAAATCCTCACAATACCGCAGAGTCTAGACTCGTGGTGGACTTCTCTCAATTTTCTAGGGGGAGCACCCGTGTGCCTTGGCCAAAATTCGCAGTCCCCAACCTCCAATCACTCACCAACCTCCTGTCCTCCAATTTGGTCCTGGTTATCG…
HBV_2X	460	2274	HBsAg_S1_iDNA	89A008_HC.ccs_polish-flnc.fa.algn.srt	m180608_153954_42238_c101464112550000001823290111181802_s1_p0/150568/ccs	GACTCATCCTCAGGCCATGCAGTGGAACTCCACAACATTTCATCAAGCTCTGCAGGATCCCAGAGTACGGGGCCTGTATTTTCCTGCTGGTGGCTCCAGTTCAGGAACATTGAACCCTGTTCAGAATACTGCCTCTCACATCTCGTCAGTCTTCTCGACGACTGGGGACCCTGCACCGAACATGGAGAACATCACATCAGGATTCCTAGGACCCCTGCTCGTGTTACAGGCGGGGTTTTTCTTGTTGACAAAAATCCTCACAATACCGCAGAGTCTAGACTCGTGGTGGACTTCTCTCAATTTTCTAGGGGGAGCACCCGTGTGCCTTGGCCAAAATTCGCAGTCCCCAACCTCCAATCACTCACCAACCTCCTGTCCTCCAATTTGTCCTGGTTATCG…
HBV_2X	460	2267	HBsAg_S1_iDNA	89A008_HC.ccs_polish-flnc.fa.algn.srt	m180608_153954_42238_c101464112550000001823290111181802_s1_p0/151900/ccs	GACTCATCCTCAGGCCATGCAGTGGAACTCCACAACATTTCATCAAGCTCTGCAGGATCCCAGAGTACGGGGCCTGTATTTTCCTGCTGGTGGCTCCAGTTCAGGAACATTGAACCCTGTTCAGAATACTGCCTCTCACATCTCGTCAGTCTTCTCGACGACTGGGGACCCTGCACCGAACATGGAGAACATCACATCAGGATTCCTAAGACCCCTGCTCGTGTTACAGGCGGGGTTTTTCTTGTTGACAAAAATCCTCACAATACCGCAGAGTCTAGACTCGTGGTGGACTTCTCTCAATTTTCTAGGGGGAGCACCCGTGTGCCTTGGCCAAAATTCGCAGTCCCCAACCTCCAATCACTCACCAACCTCCTGTCCTCCAATTTGTCCTGGTTATCG…
HBV_2X	460	2306	HBsAg_S1_iDNA	89A008_HC.ccs_polish-flnc.fa.algn.srt	m180608_153954_42238_c101464112550000001823290111181802_s1_p0/161567/ccs	ACTCATCCTCAGGCCATGCAGTGGAACTCCACAACATTTCATCAAGCTCTGCAGGATCCCAGAGTACGGGGCCTGTATTTTCCTGCTGGTGGCTCCAGTTCAGGAACATTGAACCCTGTTCAGAATACTGCCCTCTCACATCTCGTCAGTCTTCTCGACGACTGGGGACCCTGCACCGAACATGGAGAACATCACATCAGGATTCCTAGGACCCCTGCTCGTGTTACAGGCGGGGTTTTTCTTGTTGACAAAAAATCCTCACAATACCGCAGAGTCTAGACTCGTGGTGGACTTCTCTCAATTTTCTAGGGAAGCACCCGTGTGCCTTGGCCAAAATTCGCAGTCCCAACCTCCAATCACTCACCAACCTCCTGTCCTCCAATTTGTCCTTGGTTATCG…
HBV_2X	460	2231	HBsAg_S1_iDNA	89A008_HC.ccs_polish-flnc.fa.algn.srt	m180608_153954_42238_c101464112550000001823290111181802_s1_p0/162071/ccs	GACTCATCCTCAGGCCATGCAGTGGAACTCCACAACATTTCATCAAGCTCTGCAGGATCCCAGAGTACGGGGCCTGTATTTTCCTGCTGGTGGCTCCAGTTCAGGAACATTGAACCCTGTTCAGAATACTGCCTCTCACATCTCGTCAGTCTTCTCGACGACTGGGGACCCTGCACCGAACATGGAGAACATCACATCAGGATTCCTAGGACCCCTGCTCGTGTTACAGGCGGGGTTTTTCTTGTTGACAAAAATCCTCACAATACCGCAGAGTCTAGACTCGTGGTGGACTTCTCTCAATTTTCTAGGGGGAGCACCCGTGTGCCTTGGCTAAAATTCGCAGTCCCCAACCTCCAATCACTCACCAACCTCCTGTCCTCCAATTTGTCCTGGTTATCG…
HBV_2X	460	2311	HBsAg_S1_iDNA	89A008_HC.ccs_polish-flnc.fa.algn.srt	m180608_215919_42238_c101464112550000001823290111181803_s1_p0/14546/ccs	ACTCATCCTCAGGCCATGCAGTGGAACTCCACAACATTTCATCAAGCTCTGCAGGATCCCAGAGTACGGGGCCTGTATTTTCCTGCTGGTGGCTCCAGTTCAGGAACATTGAACCCTGTTCAGAATACTGCCTCTCACATCTCGTCAGTCTTCTCGACGACTGGGGACCCTGCACCGAACATGGAGAACATCACATCAGGATTCCTAGGACCCCTGCTCGTGTTACAGGCGGGGTTTTTCTTGTTGACAAAAATCCTCACAATACCGCAGAGTCTAGACTCGTGGTGGACTTCTCTCAATTTTCTAGGGGGAGCACCCGTGTGCCTTGGCCAAAATTCGCAGTCCCCAACCTCCAATCACTCACCAACCTCCTGTCCTCCAATTTGTCCTGGTTATCGC…
HBV_2X	460	2267	HBsAg_S1_iDNA	89A008_HC.ccs_polish-flnc.fa.algn.srt	m180608_215919_42238_c101464112550000001823290111181803_s1_p0/33264/ccs	GACTCATCCTCAGGCCATGCAGTGGAACTCCACAACATTTCATCAAGCTCTGCAGGATCCCAGAGTACGGGGCCTGTATTTTCCTGCTGGTGGCTCCAGTTCAGGAACATTGAACCCTGTTCAGAATACTGCCTCTCACATCTCGTCAGTCTTCTCGACGACTGGGGACCCTGCACCGAACATGGAGAACATCACATCAGGATTCCTAGGACCCCTGCTCGTGTTACAGGCGGGGTTTTTCTTGTTGACAAAAATCCTCACAATACCGCAGAGTCTAGACTCGTGGTGGACTTCTCTCAATTTTCTAGGGGGAGCACCCGTGTGCCTTGGCCAAAATTCGCAGTCCCCAACCTCCAATCACTCACCAACCTCCTGTCCTCCAATTTGTCCTGGTTATCG…
HBV_2X	460	2267	HBsAg_S1_iDNA	89A008_HC.ccs_polish-flnc.fa.algn.srt	m180608_215919_42238_c101464112550000001823290111181803_s1_p0/122618/ccs	GACTCATCCTCAGGCCATGCAGTGGAACTCCACAACATTTCATCAAGCTCTGCAGGATCCCAGAGTACGGGGCCTGTATTTTCCTGCTGGTGGCTCCAGTTCAGGAACATTGAACCCTGTTCAGAATACTGCCTCTCACATCTCGTCAGTCTTCTCGACGACTGGGGACCCTGCACCGAACATGGAGAACATCACATCAGGATTCCTAGGACCCCTGCTCGTGTTACAGGCGGGGTTTTTCTTGTTGACAAAAATCCTCACAATACCGCAGAGTCTAGACTCGTGGTGGACTTCTCTCAATTTTCTAGGGGGAGCACCCGTGTGCCTTGGCCAAAATTCGCAGTCCCCAACCTCCAATCACTCACCAACCTCCTGTCCTCCAATTTGTCCTGGTTATCG…
HBV_2X	460	2311	HBsAg_S1_iDNA	89A008_HC.ccs_polish-flnc.fa.algn.srt	m180608_215919_42238_c101464112550000001823290111181803_s1_p0/138433/ccs	GACTCATCCTCAGGCCATGCAGTGGAACTCCACAACATTTCATCAAGCTCTGCAGGATCCCAGAGTACGGGGCCTGTATTTTCCTGCTGGTGGCTCCAGTTCAGGAACATTGAACCCTGTTCAGAATACTGCCTCTCACATCTCGTCAGTCTTCTCGACGACTGGGGACCCTGCACCGAACATGGAGAACATCACATCAGGATTCCTAGGACCCCTGCTCGTGTTACAGGCGGGGTTTTTCTTGTTGACAAAAATCCTCACAATACCGCAGAGTCTAGACTCGTGGTGGACTTCTCTCAATTTTCTAGGGGGAGCACCCGTGTGCCTTGGCCAAAATTCGCAGTCCCCAACCTCCAATCACTCACCAACCTCCTGTCCTCCAATTTGTCCTGGTTATCG…
HBV_2X	460	2268	HBsAg_S1_iDNA	89A008_HC.ccs_polish-flnc.fa.algn.srt	m180608_215919_42238_c101464112550000001823290111181803_s1_p0/140239/ccs	GACTCATCCTCAGGCCATGCAGTGGAACTCCACAACATTTCATCAAGCTCTGCAGGATCCCAGAGTACGGGGCCTGTATTTTCCTGCTGGTGGCTCCAGTTCAGGAACATTGAACCCTGTTCAGAATACTGCCTCTCACATCTCGTCAGTCTTCTCGACGACTGGGGACCCTGCACCGAACATGGAGAACATCACATCAGGATTCCTAGGACCCCTGCTCGTGTTACCGGCGGGGTTTTTCTTGTTGACAAAAATCCTCACAATACCGCAGAGTCTAGACTCGTGGTGGACTTCTCTCAATTTTCTAGGGGGAGCACCCGTGTGCCTTGGCCAAAATTCGCAGTCCCCAACCTCCAATCACTCACCAACCTCCTGTCCTCCAATTTGTCCTGGTTATCG…
HBV_2X	460	2310	HBsAg_S1_iDNA	89A008_HC.ccs_polish-flnc.fa.algn.srt	m180608_215919_42238_c101464112550000001823290111181803_s1_p0/141824/ccs	GACTCATCCTCAGGCCATGCAGTGGAACTCCACAACATTTCATCAAGCTCTGCAGGATCCCAGAGTACGGGGCCTGTATTTTCCTGCTGGTGGCTCCAGTTCAGGAACATTGAACCCTGTTCAGAATACTGCCTCTCACATCTCGTCAGTCTTCTCGACGACTGGGGACCCTGCACCGAACATGGAGAACATCACATCAGGATTCCTAGGACCCCTGCTCGTGTTACAGGCGGGGTTTTTCTTGTTGACAAAAATCCTCACAATACCGCAGAGTCTAGACTCGTGGTGGACTTCTCTCAATTTTCTAGGGGGAGCACCCGTGTGCCTTGGCCAAAATTCGCAGTCCCCAACCTCCAATCACTCACCAACCTCCTGTCCTCCAATTTGTCCTGGTTATCG…
HBV_2X	460	2235	HBsAg_S1_iDNA	89A008_HC.ccs_polish-flnc.fa.algn.srt	m180608_215919_42238_c101464112550000001823290111181803_s1_p0/162919/ccs	GACTCATCCTCAGGCCATGCAGTGGAACTCCACAACATTTTCATCAAGCTCTGCAGGATCCCAGAGTACGGGGCCTGTATTTTCCTGCTGGTGGCTCCAGTTCAGGAACATTGAACCCTGTTCAGAATACTGCCTCTCACATCTCGTCAGTCTTCTCGACGACTGGGGACCCTGCACCGAACATGGAGAACATCACATCAGGATTCCTAGGACCCCTGCTCGTGTTACAGGCGGGGTTTTTCTTGTTGACAAAAATCCTCACAATACCGCAGAGTCTAGACTCGTGGTGGACTTCTCTCAATTTTCTAGGGGGAGCACCCGTGTGCCTTGGCCAAAAATTCGCAGTCCCCAACCTCCAATCACTCACCAACCTCCTGTCCTCCAATTTTGTCCTGGTTA…
HBV_2X	462	2301	HBsAg_S1_iDNA	89A008_HC.ccs_polish-flnc.fa.algn.srt	m180608_215919_42238_c101464112550000001823290111181803_s1_p0/65388/ccs	ACGTCATCCTCAGGCCATGCAGTGGAAACTCCACAACCATTTCATCAAGCTCTGGCAGGATCCCAGAGTACGGGGCCTGTATTTTCGCTGCTGGTGCTCCAGTTCACGGAACATTGAACCCTGTTCAAGGAATACTGCCTCTTCACATCTCGTCATGTCTTGCTCGACGACCTGGGGGACCCTGCACCCGAACATGGACGAACATCACATCAAGGATTCCTAGACCCTCTGCCTCGTGTTACAGGCGGGCGTTTTTTTCTTGTGACAAGAAATCCTCACAATAACCGCAGTTAGTCTAGACTCGTGGTGGACTTCTCTCAATTTCTAGGGGGGAGCACCCGTGATTGGCCTGGCCAAAAATTCGCAGTCCCCAACCTCCAATCACTCACCAAACCTTCC…
HBV_2X	463	2308	HBsAg_S1_iDNA	89A008_HC.ccs_polish-flnc.fa.algn.srt	m180608_215919_42238_c101464112550000001823290111181803_s1_p0/29398/ccs	GACTCCATCCTCAGGCCATGCAGTGGAACTCCACAACATTTCATCAAGCTCTGCAGGATCCCAGAGTACGGGGCCTGTATTTTCCTGCTGGTGGCTCCAGTTCAGGAACATTGAACCCTGTTTCAGGAATTACTGCCCTCTCACATCTCGTCAGTCTTCTCGACGACTGGGGACCCTGCCACCGAACATGGCGAACATCACATCAGGATTCCTAGGACCCTCTGCTCGTGTTACAGGCGGGGTTTTTCTTTGTTGACAAAAATCCTCACAATAACCGCAGAGTCTAGCACTCGGTGGTGGACTTCTCTCAATTTCTAGGGGGAGGCACCCGTGTGGCCTGGCCAAAATTCCGCAGTCCCCAACCCTGCCATCACTCACCAACCTCCTGTCCTCCCCAAT…
HBV_2X	464	2312	HBsAg_S1_iDNA	89A008_HC.ccs_polish-flnc.fa.algn.srt	m180608_092030_42238_c101464112550000001823290111181801_s1_p0/55086/ccs	ATCCTCAGGCCATGCAGTGGAACTCCACAACATTTCATCAAGCTCTGCAGGATCCCAGAGTACGGGGCCTGTATTTTCCTGCTGGTGGCTCCAGTTCAGGAACATTGAACCCTGTTCAGAATACTGCCTCTCACATCTCGTCAGTCTTCTCGACGACTGGGGACCCTGCACCGAACATGGAGAACATCACATCAGGATTCCTAGGACCCCTGCTCGTGTTACAGGCGGGGTTTTTCTTGTTGACAAAAATCCTCACAATACCGCAGAGTCTAGACTCGTGGTGGACTTCTCTCAATTTTCTAGGGGAAGCACCCGTGTGCCTTGGCCAAAATTCGCAGTCCCCAACCTCCAATCACTCACCAACCTCCTGTCCTCCAATTTGTCCTGGTTATCGCTGGA…
HBV_2X	464	2287	HBsAg_S1_iDNA	89A008_HC.ccs_polish-flnc.fa.algn.srt	m180608_153954_42238_c101464112550000001823290111181802_s1_p0/47608/ccs	GATCCTCAGGCCATGCAGTGGAACTCCACAACATTTCATCAAGCTCTGCAGGATCCCAGAGTACGGGGCCTGTATTTTCCTGCTGGTGGCTCCAGTTCAGGAACATTGAACCCTGTTCAGAATACTGCCTCTCACATCTCGTCAGTCTTCTCGACGACTGGGGACCCTGCACCGAACATGGAGAACATCACATCAGGATTCCTAGGACCCCTGCTCGTGTTACAGGCGGGGTTTTTCTTGTTGACAAAAATCCTCACAATACCGCAGAGTCTAGACTCGTGGTGGACTTCTCTCAATTTTCTAGGGGGAGCACCCGTGTGCCTTGGCCAAAATTCGCAGTCCCCAACCTCCAATCACTCACCAACCTCCTGTCCTCCAATTTGTCCTGGTTATCGCTGG…
HBV_2X	464	2304	HBsAg_S1_iDNA	89A008_HC.ccs_polish-flnc.fa.algn.srt	m180608_153954_42238_c101464112550000001823290111181802_s1_p0/115754/ccs	GATCCTCAGGCCATGCAGTGGAACTCCACAACATTTCATCAAGCTCTGCAGGATCCCAGAGTACGGGGCCTGTATTTTCCTGCTGGTGGCTCCAGTTCAGGAACATTGAACCCTGTTCAGAATACTGCCTCTCACATCTCGTCAGTCTTCTCGACGACTGGGGACCCTGCACCGAACATGGAGAACATCACATCAGGATTCCTAGGACCCCTGCTCGTGTTACAGGCGGGGTTTTTCTTGTTGACAAAAATCCTCACAATACCGCAGAGTCTAGACTCGTGGTGGACTTCTCTCAATTTTCTAGGGGGAGCACCCGTGTGCCTTGGCCAAAATTCGCAGTCCCCAACCTCCAATCACTCACCAACCTCCTGTCCTCCAATTTGTCCTGGTTATCGCTGG…
HBV_2X	464	2246	HBsAg_S1_iDNA	89A008_HC.ccs_polish-flnc.fa.algn.srt	m180608_215919_42238_c101464112550000001823290111181803_s1_p0/61375/ccs	GATCCTCAGGCCATGCAGTGGAACTCCACAACATTTCATCAAGCTCTGCAGGATCCCAGAGTACGGGGCCTGTATTTTCCTGCTGGTGGCTCCAGTTCAGGAACATTGAACCCTGTTCAGAATACTGCCTCTCACATCTCGTCAGTCTTCTCGACGACTGGGGACCCTGCACCGAACATGGAGAACATCACATCAGGATTCCTAGGACCCCTGCTCGTGTTACAGGCGGGGTTTTTCTTGTTGACAAAAATCCTCACAATACCGCAGAGTCTAGACTCGTGGTGGACTTCTCTCAATTTTCTAGGGGGAGCACCCGTGTGCCTTGGCCAAAATTCGCAGTCCCCAACCTCCAATCACTCACCAACCTCCTGTCCTCCAATTTGTCCTGGTTATCGCTGG…
HBV_2X	470	2306	HBsAg_S1_iDNA	89A008_HC.ccs_polish-flnc.fa.algn.srt	m180608_215919_42238_c101464112550000001823290111181803_s1_p0/110019/ccs	CGAGGCCATGAGTGGACTCCCACAACATTTCATCAAGCGGGTTCTTGCAGGATCCCAGAAGTACCGGGGCCTGTAGTTTTCTGCTGGTGGCTCCAGTTCCAGGAACATTGAACCCTGATTCAGAATACTGGCCTCTCACATCTCGTCAGTCTTCTCAGACGACTGGGGGACCCTGCACCGAACCATGGAGAACATCCACATCCAGGATTCCTAGGACCCGCTGCTCGTGTTACAGGCGGGCGTTTTTCTTGTTGACAAAAATGCCTCACCAATACCGCAGGAGTCTTAGACTCGTGGTGGACTTCTCTGCAATTTTTCTAGGGGGAGCACCCGTGCTGCCTTCGGCCAAAATTCGCAGTTCCCCAACCTCCCATCAACTCACCAACCTCCTGTCCTCCC…
HBV_2X	475	2268	HBsAg_S1_iDNA	89A008_HC.ccs_polish-flnc.fa.algn.srt	m180608_153954_42238_c101464112550000001823290111181802_s1_p0/83739/ccs	GATGCAGTGGAACTCCACAACATTTCATCAAGCTCTGCAGGATCCCAGAGTACGGGGCCTGTATTTTCCTGCTGGTGGCTCCAGTTCAGGAACATTGAACCCTGTTCAGAATACTGCCTCTCACATCTCGTCAGTCTTCTCGACGACTGGGGACCCTGCACCGAACATGGAGAACATCACATCAGGATTCCTAGGACCCCTGCTCGTGTTACCGGCGGGGTTTTTCTTGTTGACAAAAATCCTCACAATACCGCAGAGTCTAGACTCGTGGTGGACTTCTCTCAATTTTCTAGGGGGAGCACCCGTGTGCCTTGGCCAAAATTCGCAGTCCCCAACCTCCAATCACTCACCAACCTCCTGTCCTCCAATTTGTCCTGGTTATCGCTGGATGTGTCTGCG…
HBV_2X	478	2253	HBsAg_S1_iDNA	89A008_HC.ccs_polish-flnc.fa.algn.srt	m180608_215919_42238_c101464112550000001823290111181803_s1_p0/95279/ccs	CAGTGGAACTCCACAACATTTCATCAAGCTCTGCAGGATCCCAGAGTACGGGGCCTGTATTTTCCTGCTGGTGGCTCCAGTTCAGGAACATTGAACCCTGTTCAGAATACTGCCTCTCACATCTCGTCAGTCTTCTCGACGACTGGGGACCCTGCACCGAACATGGAGAACATCACATCAGGATTCCTAGGACCCCTGCTCGTGTTACAGGCGGGGTTTTTCTTGTTGACAAAAATCCTCACAATACCGCAGAGTCTAGACTCGTGGTGGACTTCTCTCAATTTTCTAGGGGGAGCACCCGTGTGCCTTGGCCAAAATTCGCAGTCCCCAACCTCCAATCACTCACCAACCTCCTGTCCTCCAATTTGTCCTGGTTATCGCTGGATGTGTCTGCGGCGT…
HBV_2X	479	2306	HBsAg_S1_iDNA	89A008_HC.ccs_polish-flnc.fa.algn.srt	m180608_153954_42238_c101464112550000001823290111181802_s1_p0/84378/ccs	GAGTGGAACTCCACAACATTTCATCAAGCTCTGCAGGATCCCAGAGTACGGGGCCTGTATTTTCCTGCTGGTGGCTCCAGTTCAGGAACATTGAACCCTGTTCAGAATACTGCCTCTCACATCTCGTCAGTCTTCTCGACGACTGGGGACCCTGCACCGAACATGGAGAACATCACATCAGGATTCCTAGGACCCCTGCTCGTGTTACAGGCGGGGTTTTTCTTGTTGACAAAAATCCTCACAATACCGCAGAGTCTAGACTCGTGGTGGACTTCTCTCAATTTCTAGGGGAAGCACCCGTGTGCCTTGGCCAAAATTCGCAGTCCCCAACCTCCAATCACTCACCAACCTCCTGTCCTCCAATTTGTCCTGGTTATCGCTGGATGTGTCTGCGGCGTT…
HBV_2X	479	2253	HBsAg_S1_iDNA	89A008_HC.ccs_polish-flnc.fa.algn.srt	m180608_215919_42238_c101464112550000001823290111181803_s1_p0/24785/ccs	GAGTGGAACTCCACAACATTTCATCAAGCTCATGCAGGATCCCCAGATGTACGGGGCCTGTATTTTCCTGCTGGTGGCTCCAGTTCAGGAACATTGAACCCTGTCAGAATACTGCCTCTCACATCTTCGTCAGTCTCTCGACGACTGGGGACCCTGCACCCGAACATGGAGAACATCACATCAGGATTCCTAGGAACCCCTGCTCGTGTACAGGCGGGTTTTTCTTGTTCTCACAAAATCCTCACAATACCGCAGAGTCTAGACTCGTGGTGGACCTTCTCTCAATTTTCTAGGGGAGCACCCGCTGCCTTGGCCAAAATTCGCAGTCCCCAAACCTCCAATCACTCACCAACCTCCTGTCCTCCAATTTTGTCCTGGTTATCGCCTGGATGTGTCTGC…
HBV_2X	479	2295	HBsAg_S1_iDNA	89A008_HC.ccs_polish-flnc.fa.algn.srt	m180608_092030_42238_c101464112550000001823290111181801_s1_p0/126636/ccs	AGTGGAACTCCACAACATTTCATCAAGCTCTGCAGGATCCCAGAGTACGGGGCCTGTATTTTCCTGCTGGTGGCTCCAGTTCAGGAACATTGAACCCTGTTCAGAATACTGCCTCTCACATCTCGTCAGTCTTCTCGACGACTGGGGACCCTGCACCGAACATGGAGAACATCACATCAGGATTCCTAGGACCCCTGCTCGTGTTACAGGCGGGGTTTTTCTTGTTGACAAAAATCCTCACAATACCGCAGAGTCTAGACTCGTGGTGGACTTCTCTCAATTTTCTAGGGGGAGCACCCGTGTGCCTTGGCCAAAATTCGCAGTCCCCAACCTCCAATCACTCACCAACCTCCTGTCCTCCAATTTGTCCTGGTTATCGCTGGATGTGTCTGCGGCGTT…
HBV_2X	480	2306	HBsAg_S1_iDNA	89A008_HC.ccs_polish-flnc.fa.algn.srt	m180608_092030_42238_c101464112550000001823290111181801_s1_p0/64140/ccs	GGTGGAACTCCACAACATTTCATCAAGCTCTGCAGGATCCCAGAGTACGGGGCCTGTATTTTCCTGCTGGTGGCTCCAGTTCAGGAACATTGAACCCTGTTCAGAATACTGCCTCTCACATCTCGTCAGTCTTCTCGACGACTGGGGACCCTGCACCGAACATGGAGAACATCACATCAGGATTCCTAGGACCCCTGCTCGTGTTACAGGCGGGGTTTTTCTTGTTGACAAAAATCCTCACAATACCGCAGAGTCTAGACTCGTGGTGGACTTCTCTCAATTTTCTAGGGGAAGCACCCGTGTGCCTTGGCCAAAATTCGCAGTCCCCAACCTCCAATCACTCACCAACCTCCTGTCCTCCAATTTGTCCTGGTTATCGCTGGATGTGTCTGCGGCGTT…
HBV_2X	480	2263	HBsAg_S1_iDNA	89A008_HC.ccs_polish-flnc.fa.algn.srt	m180608_153954_42238_c101464112550000001823290111181802_s1_p0/71799/ccs	GGTGGAACTCCACAACATTTCATCAAGCTCTGCAGGATCCCAGAGTACGGGGCCTGTATTTTCCTGCTGGTGGCTCCAGTTCAGGAACATTGAACCCTGTTCAGAATACTGCCTCTCACATCTCGTCAGTCTTCTCGACGACTGGGGACCCTGCACCGAACATGGAGAACATCACATCAGGATTCCTAGGACCCCTGCTCGTGTTACAGGCGGGGTTTTTCTTGTTGACAAAAATCCTCACAATACCGCAGAGTCTAGACTCGTGGTGGACTTCTCTCAATTTTCTAGGGGGGAGCACCCGTGTGCCTTGGCCAAAATTCGCAGTCCCCAACCTCCAATCACTCACCAACCTCCTGTCCTCCAATTTGTCCTGGTTATCGCTGGATGTGTCTGCGGCGT…
HBV_2X	482	2253	HBsAg_S1_iDNA	89A008_HC.ccs_polish-flnc.fa.algn.srt	m180608_092030_42238_c101464112550000001823290111181801_s1_p0/95950/ccs	GGGAACTCCACAACATTTCATCAAGCTCTGCAGGATCCCAGAGTACGGGGCCTGTATTTTCCTGCTGGTGGCTCCAGTTCAGGAACATTGAACCCTGTTCAGAATACTGCCTCTCACATCTCGTCAGTCTTCTCGACGACTGGGGACCCTGCACCGAACATGGAGAACATCACATCAGGATTCCTAGGACCCCTGCTCGTGTTACAGGCGGGGTTTTTCTTGTTGACAAAAATCCTCACAATACCGCAGAGTCTAGACTCGTGGTGGACTTCTCTCAATTTTCTAGGGGGAGCACCCGTGTGCCTTGGCCAAAATTCGCAGTCCCCAACCTCCAATCACTCACCAACCTCCTGTCCTCCAATTTGTCCTGGTTATCGCTGGATGTGTCTGCGGCGTTTT…
HBV_2X	482	2291	HBsAg_S1_iDNA	89A008_HC.ccs_polish-flnc.fa.algn.srt	m180608_092030_42238_c101464112550000001823290111181801_s1_p0/156429/ccs	GGGAACTCCACAACATTTCATCAAGCTCTGCAGGATCCCAGAGTACGGGGCCTGTATTTTCCTGCTGGTGGCTCCAGTTCAGGAACATTGAACCCTGTTCAGAATACTGCCTCTCACATCTCGTCAGTCTTCTCGACGACTGGGGACCCTGCACCGAACATGGAGAACATCACATCAGGATTCCTAGGACCCCTGCTCGTGTTACAGGCGGGGTTTTTTCTTGTTGACAAAAATCCTCACAATACCGCAGAGTCTAGACTCGTGGTGGACTTCTCTCAATTTTCTAGGGGGAGCACCCGTGTGCCTTGGCCAAAATTCGCAGTCCCCAACCTCCAATCACTCACCAACCTCCTGTCCTCCAATTTGTCCTGGTTATCGCTGGATGTGTCTGCGGCGTTT…
HBV_2X	482	2284	HBsAg_S1_iDNA	89A008_HC.ccs_polish-flnc.fa.algn.srt	m180608_153954_42238_c101464112550000001823290111181802_s1_p0/41012/ccs	GGGAACTCCACAACATTTCATCAAGCTCTGCAGGATCCCAGAATACGGGGCCTGTATTTTCCTGCTGGTGGCTCCAGTTCACGAACACTGAACCCTGTTCAAAATACTGCCTCTCACATCTCGTCAGTCTTCTCCACGACTGGGAACCCTGCACCGAACATGAAGAACATCACATCAGGATTCCTAGGACCCCTGCTCGTGTTACAGGCGGGGTTTTTCTTGTTGACAAAAATCCTCACAATACCGCAGAGTCTAGACTCGTGGTGGACTTCTCTCAATTTTCTAGGGGGAGCACCCGTGTGCCTTGGCCAAAATTCGCAGTCCCCAACCTCCAATCACTCACCAACCTCCTGTCCTCCAATTTGTCCTGGTTATCGTTGGATGTGTCTGCGGCGTTTT…
HBV_2X	482	2284	HBsAg_S1_iDNA	89A008_HC.ccs_polish-flnc.fa.algn.srt	m180608_153954_42238_c101464112550000001823290111181802_s1_p0/112868/ccs	GGGAACTCCACAACATTTCATCAAGCTCTGCAGGATCCCAGAATACGGGGCCTGTATTTTCCTGCTGGTGGCTCCAGTTCACGAACACTGAACCCTGTTCAAAATACTGCCTCTCACATCTCGTCAGTCTTCTCCACGACTGGGAACCCTGCACCGAACATGAAGAACATCACATCAGGATTCCTAGGACCCCTGCTCGTGTTACAGGCGGGGTTTTTTCTTGTTGACAAAAATCCTCACAATACCGCAGAGTCTAGACTCGTGGTGGACTTCTCTCAATTTTCTAGGGGGAGCACCCGTGTGCCTTGGCCAAAATTCGCAGTCCCCAACCTCCAATCACTCACCAACCTCCTGTCCTCCAATTTGTCCTGGTTATCGTTGGATGTGTCTGCGGCGTTT…
HBV_2X	482	2315	HBsAg_S1_iDNA	89A008_HC.ccs_polish-flnc.fa.algn.srt	m180608_153954_42238_c101464112550000001823290111181802_s1_p0/127454/ccs	GGAACTCCACAACATTTCATCAAGCTCTGCAGGATCCCAGAGTACGGGGCCTGTATTTTCCTGCTGGTGGCTCCAGTTCAGGAACATTGAACCCTGTTCAGAATACTGCCTCTCACATCTCGTCAGTCTTCTCGACGACTGGGGACCCTGCACCGAACATGGAGAACATCACATCAGGATTCCTAGGACCCCTGCTCGTGTTACAGGCGGGGTTTTTCTTGTTGACAAAAATCCTCACAATACCGCAGAGTCTAGACTCGTGGTGGACTTCTCTCAATTTTCTAGGGGGAGCACCCGTGTGCCTTGGCCAAAATTCGCAGTCCCCAACCTCCAATCACTCACCAACCTCCTGTCCTCCAATTTGTCCTGGTTATCGCTGGATGTGTCTGCGGCGTTTTA…
HBV_2X	482	2308	HBsAg_S1_iDNA	89A008_HC.ccs_polish-flnc.fa.algn.srt	m180608_215919_42238_c101464112550000001823290111181803_s1_p0/105417/ccs	GGGAACTCCACAACATTTCATCAAGCTCTGCAGGATCCCAGAGTACGGGGCCTGTATTTTCCTGCTGGTGGCTCCAGTTCAGGAACATTGAACCCTGTTCAGAATACTGCCTCTCACATCTCGTCAGTCTTCTCGACGACTGGGGACCCTGCACCGAACATGGAGAACATCACATCAGGATTCCTAGGACCCCTGCTCGTGTTACAGGCGGGGTTTTTCTTGTTGACAAAAATCCTCACAATACCGCAGAGTCTAGACTCGTGGTGGACTTCTCTCAATTTTCTAGGGGGAGCACCCGTGTGCCTTGGCCAAAATTCGCAGTCCCCAACCTCCAATCACTCACCAACCTCCTGTCCTCCAATTTGTCCTGGTTATCGCTGGATGTGTCTGCGGCGTTTT…
HBV_2X	483	2239	HBsAg_S1_iDNA	89A008_HC.ccs_polish-flnc.fa.algn.srt	m180608_153954_42238_c101464112550000001823290111181802_s1_p0/77670/ccs	GAACTCCACAACATTTCATCAAGCTCTGCAGGATCCCAGAGTACGGGGCCTGTATTTTCCTGCTGGTGGCTCCAGTTCAGGAACATTGAACCCTGTTCAGAATACTGCCTCTCACATCTCGTCAGTCTTCTCGACGACTGGGGACCCTGCACCGAACATGGAGAACATCACATCAGGATTCCTAGGACCCCTGCTCGTGTTACAGGCGGGGTTTTTCTTGTTGACAAAAATCCTCACAATACCGCAGAGTCTAGACTCGTGGTGGACTTCTCTCAATTTTCTAGGGGGAGCACCCGTGTGCCTTGGCCAAAATTCGCAGTCCCCAACCTCCAATCACTCACCAACCTCCTGTCCTCCAATTTGTCCTGGTTATCGCTGGATGTGTCTGCGGCGTTTTAT…
HBV_2X	490	2235	HBsAg_S1_iDNA	89A008_HC.ccs_polish-flnc.fa.algn.srt	m180608_215919_42238_c101464112550000001823290111181803_s1_p0/18858/ccs	GACAACATTTCATCAAGCTCTGCAGGATCCCAGAGTACGGGGCCTGTATTTTCCTGCTGGTGGCTCCAGTTCAGGAACATTGAACCCTGTTCAGAATACTGCCTCTCACATCTCGTCAGTCTTCTCGACGACTGGGGACCCTGCACCGAACATGGAGAACATCACATCAGGATTCCTAGGACCCCTGCTCGTGTTACAGGCGGGGTTTTTCTTGTTGACAAAAATCCTCACAATACCGCAGAGTCTAGACTCGTGGTGGACTTCTCTCAATTTTCTAGGGGGAGCACCCGTGTGCCTTGGCCAAAATTCGCAGTCCCCAACCTCCAATCACTCACCAACCTCCTGTCCTCCAATTTGTCCTGGTTATCGCTGGATGTGTCTGCGGCGTTTTATCATCTT…
HBV_2X	492	2293	HBsAg_S1_iDNA	89A008_HC.ccs_polish-flnc.fa.algn.srt	m180608_153954_42238_c101464112550000001823290111181802_s1_p0/830/ccs	GAACATTTCATCAAGCTCTGCAGGATCCCAGAGTACGGGGCCTGTATTTTCCTGCTGGTGGCTCCAGTTCAGGAACATTGAACCCTGTTCAGAATACTGGCCTCTCACATCTCGTCAGTCTTCTCGACGACTGGGGACCCTGCACCGAACATGGAGAACATCACATCAGGATTCCTAGGACCCCTGCTCGTGTTACAGGCGGGGTTTTTCTTGTTGACAAAAATCCTCACAATACCGCAGAGTCTAGACTCGTGGTGGACTTCTCTCAATTTTCTAGGGGGAGCACCCGTGTGCCTTGGCCAAAATTCGCAGTCCCCAACCTCCAATCACTCACCAACCTCCTGTCCTCCAATTTGTCCTGGTTATCGCTGGATGTGTCTGCGGCGTTTTATCATCTTC…
HBV_2X	496	2291	HBsAg_S1_iDNA	89A008_HC.ccs_polish-flnc.fa.algn.srt	m180608_153954_42238_c101464112550000001823290111181802_s1_p0/65674/ccs	GATTTTCATCAAGCTCTGCAGGATCCCAGAGTACGGGGCCTGTATTTTCCTGCTGGTGGCTCCAGCTTCAGGAACATTGAAACCCTGTTCCAGAATACCTGCCATCTCACATCTCGTCAGTTCTTCTGCGAGCGACTGGGGACCCTGCACCGAACATGGAGAACATCAATCAGGATTCCTAGGACCCCTGCTCGTGTTTACAGGCCGGGGTTTTTCTTGTTGACAAAATCCTCACAATACCGCAAGAGTCTAGACTCGTGGTGGACTTCTCTCAACTTTTCTAGGGGGAGCACGCCGTGTGCCTTGGCCAAAATTCGCATGTCCCCAACCCTCCAATCACTCACCAACCTCCTGTCCTCCAATTTGTCCTGGGTTATCGCTGTGATGTGTCTGCGGCGT…
HBV_2X	496	2299	HBsAg_S1_iDNA	89A008_HC.ccs_polish-flnc.fa.algn.srt	m180608_153954_42238_c101464112550000001823290111181802_s1_p0/158337/ccs	GATTTTTCATCAAGCTCTGCAGGATCCCAGAGTACGGGGCCTGTATTTTCCTGCTGGTGGCTCCAGTTTCAGGAACATTGAACCCTGTTCAGAATACTGCCTCTCACATCTCGTCAGTCTTCTCGACGACTGGGGACCCTGCACCGAACATGGAGAACATCACATCAGGATTCCTAGGACCCCTGCTCGTGTTACAGGCGGGGTTTTTCTTGTTGACAAAAATCCTCACAATACCGCAGAGTCTAGACTCGTGGTGGACTTCTCTCAATTTTCTAGGGGGAGCACCCGTGTGCCTTGGCCAAAATTCGCAGTCCCCAACCTCCAATCACTCACCAACCTCCTGTCCTCCAATTTGTCCTGGTTATCGCTGGATGTGTCTGCGGCGTTTTATCATCTTCC…
HBV_2X	503	2262	HBsAg_S1_iDNA	89A008_HC.ccs_polish-flnc.fa.algn.srt	m180608_092030_42238_c101464112550000001823290111181801_s1_p0/22760/ccs	GAAGCTCTGCAGGATCCCAGAGTACGGGGCCTGTATTTTCCTGCTGGTGGCTCCAGTTCAGGAACATTGAACCCTGTTCAGAATACTGCCTCTCACATCTCGTCAGTCTTCTCGACGACTGGGGACCCTGCACCGAACATGGAGAACATCACATCAGGATTCCTAGGACCCCTGCTCGTGTTACAGGCGGGGTTTTTCTTGTTGACAAAAATCCTCACAATACCGCAGAGTCTAGACTCGTGGTGGACTTCTCTCAATTTTCTAGGGGGAGCACCCGTGTGCCTTGGCCAAAATTCGCAGTCCCCAACCTCCAATCACTCACCAACCTCCTGTCCTCCAATTTGTCCTGGTTATCGCTGGATGTGTCTGCGGCGTTTTATCATCTTCCTCTTCATCCTG…
HBV_2X	506	2283	HBsAg_S1_iDNA	89A008_HC.ccs_polish-flnc.fa.algn.srt	m180608_215919_42238_c101464112550000001823290111181803_s1_p0/116586/ccs	GAAGCCTCTGCAGGATCCCAGAGTACGGGGCCTGTATTTTCCTGCTGGTGGCTCCAGTTCAGGAACATTGAACCCTGTTCAGAATACTGCCTCTCACATCTCGTCAGTCTTCTCGACGACTGGGGACCCTGCACCGAACATGGAGAACATCACATCAGGATTCCTAGGACCCCTGCTCGTGTTTACAGGCGGGGTTTTTCTTGTTGACAAAAATCCTCACAATACCGCAGAGTCTAGACTCGTGGTGGACTTCTCTCAATTTTCTAGGGGGAGCACCCGTGTGCCTTGGCCAAAATTCGCAGTCCCCAACCTCCAATCACTCACCAACCTCCTGTCCTCCAATTTGTCCTGGTTATCGCTGGATGTGTCTGCGGCGTTTTATCATCTTCCTCTTCATCC…
HBV_2X	512	2267	HBsAg_S1_iDNA	89A008_HC.ccs_polish-flnc.fa.algn.srt	m180608_215919_42238_c101464112550000001823290111181803_s1_p0/53014/ccs	GAGGATCCCAGAGTACGGGGCCTGTATTTTCCTGCTGGTGGCTCCAGTTCAGGAACATTGAACCCTGTTCAGAATACTGCCTCTCACATCTCGTCAGTCTTCTCGACGACTGGGGACCCTGCACCGAACATGGAGAACATCACATCAGGATTCCTAGGACCCCTGCTCGTGTTACAGGCGGGGTTTTTCTTGTTGACAAAAATCCTCACAATACCGCAGAGTCTAGACTCGTGGTGGACTTCTCTCAATTTTCTAGGGGGAGCACCCGTGTGCCTTGGCCAAAATTCGCAGTCCCCAACCTCCAATCACTCACCAACCTCCTGTCCTCCAATTTGTCCTGGTTATCGCTGGATGTGTCTGCGGCGTTTTATCATCTTCCTCTTCATCCTGCTGCTATGC…
HBV_2X	520	2262	HBsAg_S1_iDNA	89A008_HC.ccs_polish-flnc.fa.algn.srt	m180608_092030_42238_c101464112550000001823290111181801_s1_p0/92402/ccs	AGAGTACGGGGCCTGTATTTTCCTGCTGGTGGCTCCAGTTCAGGAACATTGAACCCTGTTCAGAATACTGCCTCTCACATCTCGTCAGTCTTCTCGACGACTGGGGACCCTGCACCGAACATGGAGAACATCACATCAGGATTCCTAGGACCCCTGCTCGTGTTACAGGCGGGGTTTTTCTTGTTGACAAAAATCCTCACAATACCGCAGAGTCTAGACTCGTGGTGGACTTCTCTCAATTTTCTAGGGGGAGCACCCGTGTGCCTTGGCCAAAATTCGCAGTCCCCAACCTCCAATCACTCACCAACCTCCTGTCCTCCAATTTGTCCTGGTTATCGCTGGATGTGTCTGCGGCGTTTTATCATCTTCCTCTTCATCCTGCTGCTATGCCTCATCTTC…
HBV_2X	520	2262	HBsAg_S1_iDNA	89A008_HC.ccs_polish-flnc.fa.algn.srt	m180608_092030_42238_c101464112550000001823290111181801_s1_p0/118357/ccs	GAGAGTACGGGGCCTGTATTTTCCTGCTGGTGGCTCCAGTTCAGGAACATTGAACCCTGTTCAGAATACTGCCTCTCACATCTCGTCAGTCTTCTCGACGACTGGGGACCCTGCACCGAACATGGAGAACATCACATCAGGATTCCTAGGACCCCTGCTCGTGTTACAGGCGGGGTTTTTCTTGTTGACAAAAATCCTCACAATACCGCAGAGTCTAGACTCGTGGTGGACTTCTCTCAATTTTCTAGGGGGAGCACCCGTGTGCCTTGGCCAAAATTCGCAGTCCCCAACCTCCAATCACTCACCAACCTCCTGTCCTCCAATTTGTCCTGGTTATCGCTGGATGTGTCTGCGGCGTTTTATCATCTTCCTCTTCATCCTGCTGCTATGCCTCATCTT…
HBV_2X	520	2267	HBsAg_S1_iDNA	89A008_HC.ccs_polish-flnc.fa.algn.srt	m180608_153954_42238_c101464112550000001823290111181802_s1_p0/120251/ccs	GAGAGTACGGGGCCTGTATTTTCCTGCTGGTGGCTCCAGTTCAGGAACATTGAACCCTGTTCAGAATACTGCCTCTCACATCTCGTCAGTCTTCTCGACGACTGGGGACCCTGCACCGAACATGGAGAACATCACATCAGGATTCCTAGGACCCCTGCTCGTGTTACAGGCGGGGTTTTTCTTGTTGACAAAAATCCTCACAATACCGCAGAGTCTAGACTCGTGGTGGACTTCTCTCAATTTTCTAGGGGGAGCACCCGTGTGCCTTGGCCAAAATTCGCAGTCCCCAACCTCCAATCACTCACCAACCTCCTGTCCTCCAATTTGTCCTGGTTATCGCTGGATGTGTCTGCGGCGTTTTATCATCTTCCTCTTCATCCTGCTGCTATGCCTCATCTT…
HBV_2X	520	2235	HBsAg_S1_iDNA	89A008_HC.ccs_polish-flnc.fa.algn.srt	m180608_215919_42238_c101464112550000001823290111181803_s1_p0/154406/ccs	GAGAGTACGGGGCCTGTATTTTCCTGCTGGTGGCTCCAGTTCAGGAACATTGAACCCTGTTCAGAATACTGCCTCTCACATCTCGTCAGTCTTCTCGACGACTGGGGACCCTGCACCGAACATGGAGAACATCACATCAGGATTCCTAGGACCCCTGCTCGTGTTACAGGCGGGGTTTTTTCTTGTTGACAAAAATCCTCACAATACCGCAGAGTCTAGACTCGTGGTGGACTTCTCTCAATTTTCTAGGGGGAGCACCCGTGTGCCTTGGCCAAAATTCGCAGTCCCCAACCTCCAATCACTCACCAACCTCCTGTCCTCCAATTTGTCCTGGTTATCGCTGGATGTGTCTGCGGCGTTTTATCATCTTCCTCTTCATCCTGCTGCTATGCCTCATCT…
HBV_2X	525	2311	HBsAg_S1_iDNA	89A008_HC.ccs_polish-flnc.fa.algn.srt	m180608_092030_42238_c101464112550000001823290111181801_s1_p0/43108/ccs	GACGGGGCCTGTATTTCCTGCTGGTGGCTCCAGTTCAGGACATTGAACCCTGTTCAGAATACTGCCTCTCACATCTCGTCAGTCTTCTCGACGACTGGGGACCCTGCACCGAACATGGAGAACATCACATCAGGATTCCTAGGACCCCTGCTCGTGTTACAGGCGGGGTTTTTCTTGTTGACAAAAATCCTCACAATACCGCAGAGTCTAGACTCGTGGTGTGACTTCTCTCAATTTTCTAGGGGGAGCACCCGTGTGCCTTGGCCAAAATTCGCAGTCCCCAACCTCCAATCACTCACCAACCTCCTGTCCTCCAATTTGTCCTGGTTATCGCTGGATGTGTCTGCGGCGTTTTATCATCTTCCTCTTCATCCTGCTGCTATGCCTCATCTTCTTGTT…
HBV_2X	525	2291	HBsAg_S1_iDNA	89A008_HC.ccs_polish-flnc.fa.algn.srt	m180608_153954_42238_c101464112550000001823290111181802_s1_p0/14956/ccs	ACGGGGCCTGTATTTTCCTGCTGGTGGCTCCAGTTCAGGAACATTGAACCCTGTTCAGAATACTGCCTCTCACATCTCGTCAGTCTTCTCGACGACTGGGGACCCTGCACCGAACATGGAGAACATCACATCAGGATTCCTAGGACCCCTGCTCGTGTTACAGGCGGGGTTTTTCTTGTTGACAAAAATCCTCACAATACCGCAGAGTCTAGACTCGTGGTGGACTTCTCTCAATTTTCTAGGGGGAGCACCCGTGTGCCTTGGCCAAAATTCGCAGTCCCCAACCTCCAATCACTCACCAACCTCCTGTCCTCCAATTTGTCCTGGTTATCGCTGGATGTGTCTGCGGCGTTTTATCATCTTCCTCTTCATCCTGCTGCTATGCCTCATCTTCTTGTT…
HBV_2X	527	2277	HBsAg_S1_iDNA	89A008_HC.ccs_polish-flnc.fa.algn.srt	m180608_092030_42238_c101464112550000001823290111181801_s1_p0/37842/ccs	GGGGCCTGTATTTTCCTGCTGGTGGCTCCAGTTCAGGAACATTGAACCCTGTTCAGAATACTGCCTCTCACATCTCGTCAGTCTTCTCGACGACTGGGGACCCTGCACCGAACATGGAGAACATCACATCAGGATTCCTAGGACCCCTGCTCGTGTTACAGGCGGGGTTTTTCTTGTTGACAAAAATCCTCACAATACCGCAGAGTCTAGACTCGTGGTGGACTTCTCTCAATTTTCTAGGGGGAGCACCCGTGTGCCTTGGCCAAAATTCGCAGTCCCCAACCTCCAATCACTCACCAACCTCCTGTCCTCCAATTTGTCCTGGTTATCGCTGGATGTGTCTGCGGCGTTTTATCATCTTCCTCTTCATCCTGCTGCTATGCCTCATCTTCTTGTTGG…
HBV_2X	534	2284	HBsAg_S1_iDNA	89A008_HC.ccs_polish-flnc.fa.algn.srt	m180608_153954_42238_c101464112550000001823290111181802_s1_p0/42425/ccs	GGTATTTTCCTGCTGGTGGCTCCAGTTCACGAACACTGAACCCTGTTCAAAATACTGCCTCTCACATCTCGTCAGTCTTCTCCACGACTGGGAACCCTGCACCGAACATGAAGAACATCACATCAGGATTCCTAGGACCCCTGCTCGTGTTACAGGCGGGGTTTTTCTTGTTGACAAAAATCCTCACAATACCGCAGAGTCTAGACTCGTGGTGGACTTCTCTCAATTTTCTAGGGGAGCACCCGTGTGCCTTGGCCAAAATTCGCAGTCCCCAACCTCCAATCACTCACCAACCTCCTGTCCTCCAATTTGTCCTGGTTATCGTTGGATGTGTCTGCGGCGTTTTATCATCTTCCTCTTCATCCTGCTGCTATGCCTCATCTTCTTGTTGGTTCTTCT…
HBV_2X	592	2311	HBsAg_S1_iDNA	89A008_HC.ccs_polish-flnc.fa.algn.srt	m180608_153954_42238_c101464112550000001823290111181802_s1_p0/8138/ccs	GTCTCACATCTCGTCAGTCTTCTCGACGACTGGGGACCCTGCACCGAACATGGAGAACATCACATCAGGATTCCTAGGACCCCTGCTCGTGTTACAGGCGGGGTTTTTCTTGTTGACAAAAATCCTCACAATACCGCAGAGTCTAGACTCGTGGTGGACTTCTCTCAATTTTCTAGGGGGAGCACCCGTGTGCCTTGGCCAAAATTCGCAGTCCCCAACCTCCAATCACTCACCAACCTCCTGTCCTCCAATTTGTCCTGGTTATCGCTGGATGTGTCTGCGGCGTTTTATCATCTTCCTCTTCATCCTGCTGCTATGCCTCATCTTCTTGTTGGTTCTTCTGGACTATCAAGGTATGTTGCCCGTTTGTCCTCTAATTCCAGGATCCTCGACCACCAG…
HBV_2X	596	2282	HBsAg_S1_iDNA	89A008_HC.ccs_polish-flnc.fa.algn.srt	m180608_153954_42238_c101464112550000001823290111181802_s1_p0/161591/ccs	GACATCTACGTCAGTCTTCATCGACGACTGGGGACCCTGCACCGAACATGGAGAACATCACATCAGGATTCCTAGGACCCCTGCTCGTGATTACAGGCGGGGATTTTTCTTGTTGACAAAAATCCTCCACAATACCGCAGAGTCTAGACTCGTGGTGGACTTCTCTCAATTTTCTAGGGGGAGCCACCCGTGTGCCTTGGCCAAAATTCGCAGTCCCCAACTCCAATCACTCACCAACCTCCTGTCCTCCAATTATTGTCCTGGTTATCGCTGGATGTGTCTGCGCGTTTATCATCTTCCTCTTCATCCTGCTGCTATGCTCATCTTCTTGTTGGTTCTTCTGGACTATCAAGGTATGTTGCCCGTTTGTCCTCTAATTCCAGGATCCTCGACCACCAG…
HBV_2X	596	2245	HBsAg_S1_iDNA	89A008_HC.ccs_polish-flnc.fa.algn.srt	m180608_092030_42238_c101464112550000001823290111181801_s1_p0/58119/ccs	GGACATCTCGGTCAGTCTTCTCGACGACTGGGGACCCCTGCACCGAACATGGAGAACATCACATCAGGATTCCTAGGACCCCTGCTCGTGTTACAGGCGGGGTTTTTTCTTGTTGACAAAAATCCTCACAATACCGCAGAGTCTAGACTCGTGGTGGACTTCTCTCAATTTTTCTAGGGGGAGTACCCGTGTGCCTTGGCCAAAATTCGCAGTCCCCCAACCTCCAATCACTCACCAACCTCCTGTCCTCCAATTTTGTCCTGGTTATCGCTGGATGTGTCTGCGGCGTTTTATCATCTTCCTCTTCATCCTGCTGCTATGCCTCATCTTCTTGTTGGTTCTTCTGGACTATCAAGGTATGTTGCCCCGTTTGTCCTCTAATTTCCAGGATCCTCGACC…
HBV_2X	618	2354	HBsAg_S1_iDNA	89A008_HC.ccs_polish-flnc.fa.algn.srt	m180608_092030_42238_c101464112550000001823290111181801_s1_p0/50180/ccs	GGACTGGGGACCCTGCACCGAACATGGAGAACATCACATCAGGATTCCTAGGACCCCTGCTCGTGTTACAGGCGGGGTTTTTCTTGTTGACAAAATCCTCACAATACCGCAGAGTCTAGACTCGTGGTGGACTTCTCTCAATTTTCTAGGGGGAGCACCCGTGTGCCTTGGCCAAATTCGCAGTCCCCAACCTCCAATCACTCACCAACCTCCTGTCCTCCAATTTGTCCTGGTTATCGCTGGATGTGTCTGCGGCGTTTTATCATCTTCCTCTTCATCCTGCTGCTATGCCTCATCTTCTTGTTGGTTCTTCTGGACTATCAAGGTATGTTGCCCGTTTGTCCTCTAATCCAGGATCCTCGACCACCAGCACGGGACCATGCAAAACTTGCACGACTC…
HBV_2X	3642	5600	HBsAg_S2	89A008_HC.ccs_polish-flnc.fa.algn.srt	m180608_092030_42238_c101464112550000001823290111181801_s1_p0/999/ccs	GACTCATCCTCAGGCCATGCAGTGGAACTCCACAACATTTCATCAAGCTCTGCAGGATCCCAGAGTACGGGGACTGTATTTTCCTGCTGGTGGCTCCAGTTCAGCAACATTGAACCCTGTTCAGAATACTGCCTCTCACATCTCGTCAGTCTTCTCGACGACTGGGGACCCTGCACCGAACATGGAGAACATCACATCAGGATTCCTAGGACCCCTGCTCGTGTTACAGGCGGGGTTTTTCTTGTTGACAAAAATCCTCACAATACCGCAGAGTCTAGACTCGTTGTGGACTTCTCTCAATTTTCTAGGGGGAGCACCCGTGTGCCTTGGCCAAAATTCGCAGTCCCCCAACCTCCAATCACTCACCAACCTCCTGTCCTCCAATTTGTCCTGGTTATC…
HBV_2X	3642	5600	HBsAg_S2	89A008_HC.ccs_polish-flnc.fa.algn.srt	m180608_092030_42238_c101464112550000001823290111181801_s1_p0/3487/ccs	GACTCATCCTCAGGCCATGCAGTGGGAACTCCACAACATTTCATCAAGCTCTGCAGGATCCCAGAGTACGGGGCCCTGTATTTTCCTGCTGGTGGCTCCAGTTCAGGAACATTGAACCCTGTTCAGAATACTGCCTCTCACATCTCGTCAGTCCTTCTCGACGACTGGGGACCCTGCACCGAACATGGAGAACATCATCATCAGGATTCCTAGGACCCCTGCTCGTGTTACAGGCGGGGGTTTTTCTTGTTGACAAAAATCCTCACAATACCGCAGAGTCTAGACTCGTGGTGGACTTCTCTCAATTTTCTAGGGGGAGCACCCGTGTGCCTTGGCCAAAATTCGCAGTCCCCAACCTCCAATCACTCACCAACCTCCTGTCCTCCAATTTGTCCTGGT…
HBV_2X	3642	5602	HBsAg_S2	89A008_HC.ccs_polish-flnc.fa.algn.srt	m180608_092030_42238_c101464112550000001823290111181801_s1_p0/3521/ccs	GACTCATCCTCAGGCCATGCAGTGGAACTCCACAACATTTCATCAAGCTCTGCAGGATCCCAGAGTACGGGGCCTGTATTTTCCTGCTGGTGGCTCCAGTTCAGGAACATTGAACCCTGTTCAGAATACTGCCTCTCACATCTCGTCAGTCTTCTCGACGACTGGGGACCCCTGCACCGAACATGGAGAACATCACATCAGGATTCCTAGGACCCCTGCTCGTGTTACAGGCGGGGTTTTTCTTGTTGACAAAAATCCTCACAATACCGCAGAGTCTAGACTCGTGGTGGACTTCTCTCAATTTTCTAGGGGGAGCACCCGTGTGCCTTGGCCAAAATTCGCAGTCCCCAACCTCCAATCACTCACCAACCTCCTGTCCTCCAATTTGTCCTGGTTATC…
HBV_2X	3642	5598	HBsAg_S2	89A008_HC.ccs_polish-flnc.fa.algn.srt	m180608_092030_42238_c101464112550000001823290111181801_s1_p0/4131/ccs	GGACTCATCCTCAGGCCATACAGTGGAACTCCACAACATTTCATCAAGCTCTGCAGGATCCCAGAGTACGGGGCCTGTATTTTCCTGCTGGTGGCTCCAGTTCAGGAACGTTGAACCCTGTTCAGAATACTGCCTCTCACATCTCGTCAGTCTTCTCGACGACTGGGGACCCTGCACCGAACATGGAGAACATCACATCAGGATTCCTAGGACCCCTGCTCGTGTTACAGGCGGGGTTTTTCTTGTTGACAAAAATCCTCACAATACCGCAGAGTCTAGACTCGTTGTGGACTTCTCTCAATTTTCTAGGGGGAGCACCCGTGTGCCTTGGCCAAAATTCGCAGTCCCCAACCTCCAATCACTCACCAACCTCCTGTCCTCCAATTTGTCCTGGTTATC…
HBV_2X	3642	5600	HBsAg_S2	89A008_HC.ccs_polish-flnc.fa.algn.srt	m180608_092030_42238_c101464112550000001823290111181801_s1_p0/7730/ccs	GACTCATCCTCAGGCCATGCAGTGGAACTCCACAACATTTCATCAAGCTCTGCAGGATCCCAGAGTACGGGGCCTGTATTTTCCTGCTGGTGGCTCCAGTTCAGGAACGTTGAACCCTGTTCAGAATACTGCCTCTCACATCTCGTCAGTCTTCTCGACGACTGGGGACCCTGCACCGAACATGGAGAACATCACATCAGGATTCCTAGGACCCCTGCTCGTGTTACAGGCGGGGTTTTTCTTGTTGACAAAAATCCTCACAATACCACAGAGTCTAGACTCGTTGTGGACTTCTCTCAATTTTCTAGGGGGAGCACCCGTGTGCCTTGGCCAAAATTCGCAGTCCCCAACCTCCAATCACTCACCAACCTCCTGTCCTCCAATTTGTCCTGGTTATCG…
HBV_2X	3642	5600	HBsAg_S2	89A008_HC.ccs_polish-flnc.fa.algn.srt	m180608_092030_42238_c101464112550000001823290111181801_s1_p0/13753/ccs	GACTCATCCTCAGGCCATGCAAGTGGAACTCCACAACATTTCATCAAGCTCTGCAGGATCCCAGAGTACGGGGCCTGTATTTCCTGCTGGTGGCTCCAGTTCAGGAACATTGAACCCCTGTTCAAGAATACTGCCTCTCACATCTCGTCAGTCTTCTCGACGACTGGGGACCCTGCAACCGAACATTGGAGAACATCACATCAGGATTCCTAGGACCCCTGCTCGTGTTACAGGCGGGGTTTTTCTTGTTGACAAAAAATCCTCACAATACCGCAGAGTCTAGACTCGTGGTGACTTCTCTCAATTTTCTAGGGGAGCACCCGTGTGCCTTGGCCAAAATTCGCATCCCCAACCTCCCAATCACTCACCAACCTCCTGTCCTCCAATTTGTCCTGGTTA…
HBV_2X	3642	5601	HBsAg_S2	89A008_HC.ccs_polish-flnc.fa.algn.srt	m180608_092030_42238_c101464112550000001823290111181801_s1_p0/17904/ccs	GACTCATCCTCAGGCCATGCAGTGGAACTCCACAACATTTCATCAAGCTCTGCAGGATCCCAGAGTACGGGCCTGTATTTTCCTGCTGGTGGCTCCAGTTCAGGAACGTTGAAACCCTGTTCAGAATACTGCCTCTCACATCTCGTCAGTCTTCTCGACGACTGGGGACCCTGCACCGAACATGGAGAACATCACATCAGGATTCCTAGGACCCCTGCTCGTGTTACAGGCGGGGTTTTTCTTGTTGACAAAAATCCTCACAATACCGCAGAGTCTAGACTCGTTGTGGACTTCTCTCAATTTTCTAGGGGAAGCACCCGTGTGCCTTGGCCAAAATTCGCAGTCCCAACCTCCAATCACTCACCAAACCTCCTGTCCTCCAATTTGTCCTGGTTATCG…
HBV_2X	3642	5599	HBsAg_S2	89A008_HC.ccs_polish-flnc.fa.algn.srt	m180608_092030_42238_c101464112550000001823290111181801_s1_p0/24583/ccs	GACTCATCCTCAGGCCATGCAGTGGAACTCCACAACATTTCATCAAGCTCTGCAGGATCCCAGAGTACAGGGCCTGTATTTTCCTGCTGGTGGCTCCAGTTCAGGAACGTTGAACCCTGTTCAGACTACTGCCTCTCACATCTCGTCAGTCTTCTCGACGACTGGGGACCCTGCACTGAACATGGAGAACATCACATCAGGATTCCTAGGACCCCTGCTCGTGTTACAGGCGGGGTTTTTTCTTGTTGACAAAAATCCTCACAATACCGCAGAGTCTAGACTCGTTGTGGACTTCTCTCAATTTTCTAGGGGGAGCACCCGTGTGCCTTGGCCAAAATTCGCAGTCCCCAACCTCCAATCACTCACCAACCTCCTGTCCTCCAATTTGTCCTGGTTATC…
HBV_2X	3642	5600	HBsAg_S2	89A008_HC.ccs_polish-flnc.fa.algn.srt	m180608_092030_42238_c101464112550000001823290111181801_s1_p0/27648/ccs	GACTCATCCTCAGGCCATGCAGTGGGAACTCCACAACATTTCATCAAGCTCTGCAGGATCCCAGAGTACGGGGCCTGTATTTTCCTGCTGGTGGCTCCAGTTCAGGAACATTGAACCCTGTTCAGAATACTGCCTCTCACATCTCGTCAGTCTTCTCGACGACTGGGGACCCTGCACCGAACATGGAGAACATCACATCAGGATTCCTAGGACCCCTGCTCGTGTTACCGGCGGGGTTTTTCTTGTTGACAAAAATCCTCACAATACCGCAGAGTCTAGACTCGTGGTGGACTTCTCTCAATTTTCTAGGGGGAGCACCCGTGTGCCTTGGCCAAAATTCGCAGTCCCCAACCTCCAATCACTCACCAACCTCCTGTCCTCCAATTTGTCCTGGTTATC…
HBV_2X	3642	5602	HBsAg_S2	89A008_HC.ccs_polish-flnc.fa.algn.srt	m180608_092030_42238_c101464112550000001823290111181801_s1_p0/34235/ccs	GACTCATCCTCAGGCCATGCAGTGGAACTCCACAACATTTCATCAAGCTCTGCAGGATCCCAGAGTACGGGGCCTGTATTTTCCTGCTGGTGGCTCCAGTTCAGGAACATTGAACCCTGTTCAGAATACTGCCTCTCACATCTCGTCAGTCTTCTCGACGACTGGGGACCCTGCACCGAACATGGAGAACATCACATCAGGATTCCTAGGACCCCTGCTCGTGTTACAGGCGGGGTTTTTCTTGTTGACAAAAATCCTCACAATACCGCAGAGTCTAGACTCGTGGTGGACTTCTCTCAATTTTCTAGGGGGAGCACCCGTGTGCCTTGGCCAAAATTCGCAGTCCCCAACCTCCAATCACTCACCAACCTCCTGTCCTCCAATTTGTCCTGGTTATCG…
HBV_2X	3642	5602	HBsAg_S2	89A008_HC.ccs_polish-flnc.fa.algn.srt	m180608_092030_42238_c101464112550000001823290111181801_s1_p0/34260/ccs	GACTCATCATCAGGCCATGCAGTGGAACTCCACAACATTTCATCAAGCTCTGCAGGATCCCAGAGTACGGGGCCTGTATTTTCCTGCTGGTGGCTCCAGTTCAGGAACATTGAACCCTGTTCAGAATACTGCCTCTCACATCTCGTCAGTCTTCTCGACGACTGGGGACCCTGCACCGAACATGGAGAACATCACATCAGGATTCCTAGGACCCCTGCTCGTGTTACAGGCGGGGTTTTTCTTGTTGACAAAAATCCTCACAATACCGCAGAGTCTAGACTCGTGGTGGACTTCTCTCAATTTTCTAGGGGGAGCACCCGTGTGCCTTGGCCAAAATTCGCAGTCCCCAACCTCCAATCACTCACCAACCTCCTGTCCTCCAATTTGTCCTGGTTATCG…
HBV_2X	3642	5602	HBsAg_S2	89A008_HC.ccs_polish-flnc.fa.algn.srt	m180608_092030_42238_c101464112550000001823290111181801_s1_p0/34690/ccs	GACTCATCCTCAGGCCATGCAGTGGAACTCCACAACATTTCATCAAGCTCTGCAGGATCCCAGAGTACGGGGCTGTATTTTCCTGCTGGTGGCTCCAGTTCAGGAACGTTGAACCCTGTTCAGAATACTGCCTCTCACATCTCGTCAGTCTTCTCGACGACTGGGGACCCTGCACCGAACATGGAGAACATCACATCAGGATTCCTAGGACCCTGCTCGTGTTACAGGCGGGGTTTTTCTTGTTGACAAAAATCCTCACAATACCACAGAGTCTAGACTCGTTGTGGACTTCTCTCAATTTTCTAGGGGAGCACCCGTGTGCCTTGGCCAAAATTCGCAGTCCCCAACCTCCAATCACTCACCAACCTCCTGTCCTCCAATTTGTCCTGGTTATCGCTG…
HBV_2X	3642	5602	HBsAg_S2	89A008_HC.ccs_polish-flnc.fa.algn.srt	m180608_092030_42238_c101464112550000001823290111181801_s1_p0/37714/ccs	GACTCATCCTCAGGCCATGCAGTGGAACTCCACAACATTTCATCAAGCTCTGCAGGATCCCAGAGTACGGGGCCTGTATTTTCCTGCTGGTGGCTCCAGTTCAGGAACATTGAACCCTGTTCAGAATACTGCCTCTCACATCTCGTCAGTCTTCTCGACGACTGGGGACCCTGCACCGAACATGGAGAACATCACATCAGGATTCCTAGGACCCCTGCTCGTGTTACAGGAGGGGTTTTTCTTGTTGACAAAAATCCTCACAATACCGCAGAGTCTAGACTCGTGGTGGACTTCTCTCAATTTTCTAGGGGGAGCACACGTGTGCCTTGGCCAAAATTCGCAGTCCCCAACCTCCAATCACTCACCAACCTCCTGTCCTCCAATTTGTCCTGGTTATCG…
HBV_2X	3642	5599	HBsAg_S2	89A008_HC.ccs_polish-flnc.fa.algn.srt	m180608_092030_42238_c101464112550000001823290111181801_s1_p0/40793/ccs	GACTCATCCTCAGGCCATGCAGTGGAACTCCACAACATTTCATCAAGCTCTGCAGGATCCCAGAGTACGGGGCCTGTATTTTCCTGCTGGTGGCTCCAGTTCAGGAACATTGAACCCTGTTCAGAATACTGCCTCTCACATCTCGTCAGTCTTCTCGACGACTGGGGACCCTGCACCGAACATGGAGAACATCACATCAGGATTCCCTAGGACCCCTGCTCGTGTTACAGGCGGGGTTTTTCTTGTTGACAAAAATCCTCACAATTACCGCAGAGTCTAGACTCGTGGTGGACTTCTCTCAATTTTCTAGGGGGAGCACCCGTGTGCCTTGGCCAAAATTCGCAGTCCCCAACCTCCAATCACTCACCAACCTCCTGTCCTCCAATTTGTCCTGGTTAT…
HBV_2X	3642	5602	HBsAg_S2	89A008_HC.ccs_polish-flnc.fa.algn.srt	m180608_092030_42238_c101464112550000001823290111181801_s1_p0/45541/ccs	ACTCATCCTCAGGCCATGCAGTGGAACTCCACAACATTTCATCAAGCTCTGCAGGATCCCAGAGTACGGGGCCTGTATTTTCCTGCTGGTGGCTCCAGTTCAGGAACATTGAACCCTGTTCAGAATACTGCCTCTCACATCTCGTCAGTCTTCTCGACGACTGGGGACCCTGCACCGAACATGGAGAACATCACATCAGGATTCCTAGGACCCCTGCTCGTGTTACAGGCGGGGTTTTTCTTGTTGACAAAAATCCTCACAATACCGCAGAGTCTAGACTCGTGGTGGACTTCTCTCAATTTTCTAGGGGGAGCACCCGTGTGCCTTGGCCAAAATTCGCAGTCCCCAACCTCCAATCACTCACCAACCTCCTGTCCTCCAATTTGTCCTGGTTATCGC…
HBV_2X	3642	5604	HBsAg_S2	89A008_HC.ccs_polish-flnc.fa.algn.srt	m180608_092030_42238_c101464112550000001823290111181801_s1_p0/45707/ccs	GACTCATCCTCAGGCCATGCAGTGGAACTCCACAACATTTCATCAAGCTCTGCAGGATCCCAGAGTACGGGGCCTGTATTTTCCTGCTGGTGGCTCCAGTTCAGGAACATTGAACCCTGTTCAGAATACTGCCTCTCACATCTCGTCAGTCTTCTCGACGACTGGGGACCCTGCACCGAACATGGAGAACATCACATCAGGATTCCTAGGACCCCTGCTCGTGTTACAGGCGGGGTTTTTCTTGTTGACAAAAATCCTCACAATACCGCAGAGTCTAGACTCGTGGTGGACTTCTCTCAATTTTCTAGGGGGAGCACCCGTGTGCCTTGGCCAAAATTCGCAGTCCCCAACCTCCAATCACTCACCAACCTCCTGTCCTCCAATTTGTCCTGGTTATCG…
HBV_2X	3642	5602	HBsAg_S2	89A008_HC.ccs_polish-flnc.fa.algn.srt	m180608_092030_42238_c101464112550000001823290111181801_s1_p0/51091/ccs	ACTCATCCTCAGGCCATGCAGTGGAACTCCACAACATTTCATCAAGCTCTGCAGGATCCCAGAGTACAGGGCCTGTATTTTCCTGCTGGTGGCTCCAGTTCAGGAACGTTGAACCCTGTTCAGAATACTGCCTCTCACATCTCGTCAGTCTTCTCGACGACTGGGGACCCTGCACCGAACATGGAGAACATCACATCAGGATTCCTAGGACCCCTGCTCGTGTTACAGGCGGGGTTTTTCTTGTTGACAAAAATCCTCACAATACCGCAGAGTCTAGACTCGTTGTGGACTTCTCTCAATTTTCTAGGGGGAGCACCCGTGTGCCTTGGCCAAAATTCGCAGTCCCCAACCTCCAATCACTCACCAATCTCCTGTCCTCCAATTTGTCCTGGTTATCGC…
HBV_2X	3642	5600	HBsAg_S2	89A008_HC.ccs_polish-flnc.fa.algn.srt	m180608_092030_42238_c101464112550000001823290111181801_s1_p0/51614/ccs	GACTCATCCTCAGGCCATGCAGTGGAACTCCACAACATTTTCATCAAGCTCTGCAGGATCCCAGAGTACGGGGCCTGTATTTTCCTGCTGGTGGCCTCCAGTTCAGGAACATTGAACCCTGTTCAGAATACTGCCTCTCACATCTCGTCAGTCTTCTCGACGACTGGGGACCCTGCACCGAACATGGAGAACATCACATCAGGATTCCTAGGACCCCTGCTCGTGTTACAGGCGGGGTTTTTCTTGTTGACAAAAATCCTCACAATACCGCAGAGTCTAGACTCGTGGTGGACTTCTCTCAATTTTCTAGGGGGAGCACCCGTGTGCCTTGGCCAAAATTCGCAGTCCCCAACCTCCAATCACTCACCAACCTCCTGTCCTCCAATTTGTCCTGGTTAT…
HBV_2X	3642	5602	HBsAg_S2	89A008_HC.ccs_polish-flnc.fa.algn.srt	m180608_092030_42238_c101464112550000001823290111181801_s1_p0/59271/ccs	ACTCATCCTCAGGCCATGCAGTGGAACTCCACAACATTTCATCAAGCTCTGCAGGATCCCAGAGTACGGGGCCTGTATTTTCCTGCTGGTGGCTCCAGTTCAGGAACATTGAACCCTGTTCAGAATACTGCCTCTCACATCTCGTCAGTCTTCTCGACGACTGGGGACCCTGCACCGAACATGGAGAACATCACATCAGGATTCCTAGGACCCCTGCTCGTGTTACAGGCGGGGTTTTTCTTGTTGACAAAAATCCTCACAATACCGCAGAGTCTAGACTCGTGGTGGACTTCTCTCAATTTTCTAGGGGAGCACCCGTGTGCCTTGGCCAAAATTCGCAGTCCCCAACCTCCAATCACTCACCAACCTCCTGTCCTCCAATTTGTCCTGGTTATCGCT…
HBV_2X	3642	5599	HBsAg_S2	89A008_HC.ccs_polish-flnc.fa.algn.srt	m180608_092030_42238_c101464112550000001823290111181801_s1_p0/59828/ccs	GACTCATCCTCAGGCCATGCAGTGGAACTCCACAACATTTCATCAAGCTCTGCAGGATCCCAGAGTACGGGGCCTGTATTTTCCTGCTGGTGGCTCCAGTTCAGGAACATTGAACCCTGTTCAGAATACTGCCTCTCACATCTCGTCAGTCTTCTCGACGACTGGGGACCCTGCACCGAACATGGAGAACATCACATCAGGATTCCTAGGACCCCTGCTCGTGTTACAGGCGGGGTTTTTCTTGTTGACAAAAATCCTCACAATACCGCAGAGTCTAGACTCGTGGTGGACTTCTCTCAATTTTCTAGGGGGAGCACCCGTGTGCCTTGGCCAAAATTCGCAGTCCCCAACCTCCAATCACTCACCAACCTCCTGTCCTCCAATTTGTCCTGGTTATCG…
HBV_2X	3642	5602	HBsAg_S2	89A008_HC.ccs_polish-flnc.fa.algn.srt	m180608_092030_42238_c101464112550000001823290111181801_s1_p0/60668/ccs	ACTCATCCTCAGGCCATGCAGTGGAACTCCACAACATTTCATCAAGCTCTGCAGGATCCCAGAGTACGGGGCCTGTATTTTCCTGCTGGTGGCTCCAGTTCAGGAACGTTGAACCCTGTTCAGAATACTGCCTCTCACATCTCGTCAGTCTTCTCGACGACTGGGGACCCTGCACCGAACATGGAGAACATCACATCAGGATTCCTAGGACCCCTGCTCGTGTTACAGGCGGGGTTTTTTCTTGTTGACAAAAATCCTCACAATACCACAGAGTCTAGACTCGTTGTGGACTTCTCTCAATTTTCTAGGGGGAGCACCCGTGTGCCTTGGCCAAAATTCGCAGTCCCCAACCTCCAATCACTCACCAACCTCCTGTCCTCCAATTTGTCCTGGTTATCG…
HBV_2X	3642	5605	HBsAg_S2	89A008_HC.ccs_polish-flnc.fa.algn.srt	m180608_092030_42238_c101464112550000001823290111181801_s1_p0/61454/ccs	GACTCATCCTCAGGCCATGCAGTGGAACTCCACAACATTTCATCAAGCTCTGCAGGATCCCAGAGTACGGGGCCTGTATTTTCCTGCTGGTGGCTCCAGTTCAGGAACATTGAACCCTGTTCAGAATACTGCCTCTCACATCTCGTCAGTCTTCTCGACGACTGGGGACCCTGCACCGAACATGGAGAACATCACATCAGGATTCCTAGGACCCCTGCTCGTGTTACAGGCGGGGTTTTTTCTTGTTGATAAAAATCCTCACAATACCGCAGAGTCTAGACTCGTGGTGGACTTCTCTCAATTTTCTAGGGGAAGCACCCGTGTGCCTTGGCCAAAATTCGCAGTCCCCCAACCTCCAATCACTCACCAACCTCCTGTCCTCCAATTTGTCCTGGTTAT…
HBV_2X	3642	5600	HBsAg_S2	89A008_HC.ccs_polish-flnc.fa.algn.srt	m180608_092030_42238_c101464112550000001823290111181801_s1_p0/75877/ccs	ACTCATCCTCAGGCCATGCAGTGGAACTCCACAACATTTCATCAAGCTCTGCAGGATCCCAGAGTACGGGGCCTGTATTTTCCTGCTGGTGGCTCCAGTTCAGGAACACTGAACCCTGTTCAGAATACTGCCTCTCACATCTCGTCAGTCTTCTCGACGACTGGGGACCCTGCACCGAACATGGAGAACATCACATCAGGATTCCTAGGACCCCTGCTCGTGTTACAGGCGGGGTTTTTCTTGTTGACAAAAATCCTCACAATACCGCAGAGTCTAGACTCGTGTGGACTTCTCTCAATTTTCTAGGGGGAGCACCCGTGTGCCTTGGCCAAAATTCGCAGTCCCCAACCTCCAATCACCTCACCAACCTCCTGTCCTCCAATTTGTCCTGGTTATCGC…
HBV_2X	3642	5602	HBsAg_S2	89A008_HC.ccs_polish-flnc.fa.algn.srt	m180608_092030_42238_c101464112550000001823290111181801_s1_p0/77010/ccs	GACTCATCCTCAGGCCATGCAGTGGAACTCCACAACATTTCATCAAGCTCTGCAGGATCCCAGAGTACGGGGCCTGTATTTTCCTGCTGGTGGCTCCAGTTCAGGAACATTGAACCCTGTTCAGAATACTGCCTCTCACATCTCGTCAGTCTTCTCGACGACTGGGGACCCTGCACCGAACATGGAGAACATCACATCAGGATTCCTAGGACCCCTGCTCGTGTTACAGGCGGGGTTTTTCTTGTTGACAAAAATCCTCACAATACCGCAGAGTCTAGACTCGTGGTGGACTTCTCTCAATTTTCTAGGGGAAGCACCCGTGTGCCTTGGCCAAAATTCGCAGTCCCCAACCTCCAATCACTCACCAACCTCCTGTCCTCCAATTTGTCCTGGTTATCG…
HBV_2X	3642	5604	HBsAg_S2	89A008_HC.ccs_polish-flnc.fa.algn.srt	m180608_092030_42238_c101464112550000001823290111181801_s1_p0/78012/ccs	GACTCATCCTCAGGCCATGCAGTGGAACTCCACAACATTTCATCAAGCTCTGCAGGATCCCAGAGTACGGGGCCTGTATTTTCCTGCTGGTGGCTCCAGTTCAGGAACATTGAACCCTGTTCAGAATACTGCCTCTCACATCTCGTCAGTCTTCTCGACGACTTGGGGACCCTGCACCGAACATGGAGAACATCACATCAGGGATTCCTAGGACCCCTGCTCGTGTTACAGGCGGGGTTTTTCTGTTGACAAAATCCTCACAATACCGCAGAGTCTAGACTCGTGGTGGACTTCTCTCAATTTTCTAGGGGGGAGCACCCGTGTGCCTTGGCCCAAAATTCGCAGTCCCCAACCTCCAATCACTCACCAACCTCCTGTCCTCCAATTTGTCCTGGTTAT…
HBV_2X	3642	5601	HBsAg_S2	89A008_HC.ccs_polish-flnc.fa.algn.srt	m180608_092030_42238_c101464112550000001823290111181801_s1_p0/79016/ccs	ACTCATCCTCAGGCCATGCAGTGGAACTCCACAACATTTCATCAAGCTCTGCAGGATCCCAGAGTACGGGGCCTGTATTTTCCTGCTGGTGGCTCCAGTTCAGGAACGTTGAACCCTGTTCAGAATACTGCCTCTCACATCTCGTCAGTCTTCTCGACGACTGGGGACCCTGCACCGAACATGGAGAACATCACATCAGGATTCCTAGGACCCCTGCTCGTGTTACAGGCGGGGTTTTTCTTGTTGACAAAAATCCTCACAATACCGCAGAGTCTAGACTCGTTGTGGACTTCTCTCAATTTTCTAGGGGGAGCACCCGTGTGCCTTGGCCAAAATTCGCAGTCCCCAACCTCCAATCACTCACCAACCTCCTGTCCTCCAATTTGTCCTGGTTATCGC…
HBV_2X	3642	5604	HBsAg_S2	89A008_HC.ccs_polish-flnc.fa.algn.srt	m180608_092030_42238_c101464112550000001823290111181801_s1_p0/79047/ccs	GACTCATCCTCAGGCCATGCAGTGGAACTCCACAACATTTCATCAAGCTCTGCAGGATCCCAGAGTACGGGGCCTGTATTTTCCTGCTGGTGGCTCCAGTTCAGGAACGTTGAACCCTGTTCAGAATACTGCCTCTCACATCTCGTCAGTCTTCTCGACGACTGGGGACCCTGCACCGAACATGGAGAACATCACATCAGGATTCCTAGGACCCCTGCTCGTGTTACAGGCGGGGTTTTTCTTGTTGACAAAAATCCTCACAATACCACAGAGTCTAGACTCGTTGTGGACTTCTCTCAATTTTCTAGGGGGAGCACCCGTGTGCCTTGGCCAAAATTCGCAGTCCCCAACCTCCAATCACTCACCAACCTCCTGTCCTCCAATTTGTCCTGGTTATCG…
HBV_2X	3642	5600	HBsAg_S2	89A008_HC.ccs_polish-flnc.fa.algn.srt	m180608_092030_42238_c101464112550000001823290111181801_s1_p0/85226/ccs	GACTCATCCTCAGGCCATGCAGTGGAACTCCACAACATTTCATCAAGCTCTGCAGGATCCCAGAGTACGGGGCCTGTATTTTCCTGCTGGTGGCTCCAGTTCAGGAACATTGAACCCTGTTCAGAATACTGCCTCTCACATCTCGTCAGTCTTCTCGACGACTGGGGACCCTGCACCGAACATGGAGAACATCACATCAGGATTCCTAGGACCCCTGCTCGTGTTACAGGCGGGGTTTTTCTTGTTGACAAAAATCCTCACAATACCGCAGAGTCTAGACTCGTGGTGGACTTCTCTCAATTTTCTAGGGGGAGCACCCGTGTGCCTTGGCCAAAATTCGCAGTCCCCAACCTCCAATCACTCACCAACCTCCTGTCCTCCAATTTGTCCTGGTTATCG…
HBV_2X	3642	5600	HBsAg_S2	89A008_HC.ccs_polish-flnc.fa.algn.srt	m180608_092030_42238_c101464112550000001823290111181801_s1_p0/89753/ccs	ACTCATCCTCAGGCCATGCAGTGGAACTCCACAACATTTTATCAAGCTCTGCAGGATCCCAGAGTACGGGGCCTGTATTTTCCTGCTGGTGGCTCCAGTTCAGGAACATTGAACCCTGTTCAGAATACTGCCTCTCACATCTCGTCAGTCTTCTCGACGACTGGGGACCCTGCACCGAACATGGAGAACATCACATCAGGATTCCTAGGACCCCTGCTCGTGTTACAGGCGGGGTTTTTCTTGTTGACAAAAATCCTCACAATACCGCAGAGTCTAGACTCGTGGTGGACTTCTCTCAATTTTCTAGGGGGAGCACCCGTGTGCCTTGGCCAAAATTCGCAGTCCCCAACCTCCAATCACTCACCAACCTCCTGTCCTCCAATTTGTCCTGGTTATCGC…
HBV_2X	3642	5602	HBsAg_S2	89A008_HC.ccs_polish-flnc.fa.algn.srt	m180608_092030_42238_c101464112550000001823290111181801_s1_p0/89771/ccs	ACTCATCCTCAGGCCATGCAGTGGAACTCCACAACATTTCATCAAGCTCTGCAGGATCCCAGAGTACGGGGCCTGTATTTTCCTGCTGGTGGCTCCAGTTCAGGAACATTGAACCCTGTTCAGAATACTGCCTCTCACATCTCGTCAGTCTTCTCGACGACTGGGGACCCTGCACCGAACATGGAGAACATCACATCAGGATTCCTAGGACCCCTGCTCGTGTTACAGGCGGGGTTTTTCTTGTTGACAAAAATCCTCACAATACCGCAGAGTCTAGACTCGTGGTGGACTTCTCTCAATTTTCTAGGGGGAGCACCCGTGTGCCTTGGCCAAAATTCGCAGTCCCCAACCTCCAATCACTCACCAACCTCCTGTCCTCCAATTTGTCCTGGTTATCGC…
HBV_2X	3642	5600	HBsAg_S2	89A008_HC.ccs_polish-flnc.fa.algn.srt	m180608_092030_42238_c101464112550000001823290111181801_s1_p0/89932/ccs	ACTCATCCTCAGGCCATGCAGTGGAACTCCACGACATTTCATCAAGCTCTGCAGGATCCCAGAGTACGGGGCCTGTATTTTCCTGCTGGTGGCTCCAGTTCAGGAACATTGAACCCTGTTCAGAATACTGCCTCTCACATCTCGTCAGTCTTCTCGACGACTGGGGACCCTGCACCGAACATGGAGAACATCACATCAGGATTCCTAGGACCCCTGCTCGTGTTACAGGCGGGGTTTTTCTTGTTGACAAAAATCCTAACAATACCGCAGAGTCTAGACTCGTGGTGGACTTCTCTCAATTTTCTAGGGGGAGCACCCGTGTGCCTTGGCCAAAATTCGCAGTCCCCAACCTCCAATCACTCACTAACCTCCTGTCCTCCAATTTGTCCTGGTTATCGC…
HBV_2X	3642	5603	HBsAg_S2	89A008_HC.ccs_polish-flnc.fa.algn.srt	m180608_092030_42238_c101464112550000001823290111181801_s1_p0/91862/ccs	GGACTCATCCTCAGGGCCATGGCCAGTGGGAACTCCACAACATTTCATCAAGCTCGTGCAGGATCCCAGAGTACGGGGCCTGGTTATTTTCCTGCTGGTGGCTCCAGTTTCAAAACATTGAACCCTGTTCAGAATACTGCCTCTCACAATCTCGTGCAGTCTTCCTCCGACGACTGGGCGACCCTGCACCGAACATGGAGAACCATCACATCAGGATTCCTAGGACCCCTGGCTCGTGTTACAGGCGGGGTTTTCTTGTTGACAAAAATCCTCACAATACCGCAGAGTCTAGACTCGTGGTGGACTTCTCTCAATTTTCTAGGGGGAGCACCCGTGTGCCTTGGGGCCCAAAAATTCGCAGTCCCCAAACGTCCAATCAGCTCACCAACCTTCCCTGTC…
HBV_2X	3642	5602	HBsAg_S2	89A008_HC.ccs_polish-flnc.fa.algn.srt	m180608_092030_42238_c101464112550000001823290111181801_s1_p0/96825/ccs	ACTCATCCTCAGGCCATGCAGTGGAACTCCACAACATTTCATCAAGCTCTGCAGGATCCCAGAGTACGGGGCCTGTATTTTCCTGCTGGTGGCTCCAGTTCAGGAACGTTGAACCCTGTTCAGAATACTGCCTCTCACATCTCGTCAGTCTTCTCGACGACTGGGGACCCTGCCACCGAACATGGAGAACATCACATCAGGATTCCTAGGACCCCTGCTCGTGTTACAGGCGGGGTTTTTCTTGTTGACAAAAAATCCTCACAATACCACAGAGTCTAGACTCGTTGTGGACTTCTCTCAATTTTCTAGGGGGAGCACCCGTGTGCCTTGGCCAAAATTCGCAGTCCCCAACCTCCAATCACTCACCAACCTCCTGTCCTCCAATTTGTCCTGATTATC…
HBV_2X	3642	5602	HBsAg_S2	89A008_HC.ccs_polish-flnc.fa.algn.srt	m180608_092030_42238_c101464112550000001823290111181801_s1_p0/98795/ccs	GACTCATCCTCAGGCCATGCAGTGGAACTCCACAACATTTCATCAAGCTCTGCAGGATCCCAGAGTACGGGGCCTGTATTTTCCTGCTGGTGGCTCCAGTTCAGGAACATTGAACCCTGTTCAGAATACTGCCTCTCACATCTCGTCAGTCTTCTCGACGACTGGGGACCCTGCACCGAACATGGAGAACATCACATCAGGATTCCTAGGACCCCTGCTCGTGTTACAGGCGGGGTTTTTCTTGTTGACAAAAATCCTCACAATACCGCAGAGTCTAGACTCGTGGTGGACTTCTCTCAATTTTCTGGGGGAGCACCCGTGTGCCTTGGCCAAAATTCGCAGTCCCCAACCTCCAATCACTCACCAACCTCCTGTCCTCCAATTTGTCCTGGTTATCGC…
HBV_2X	3642	5602	HBsAg_S2	89A008_HC.ccs_polish-flnc.fa.algn.srt	m180608_092030_42238_c101464112550000001823290111181801_s1_p0/103600/ccs	GACTCATCCTCAGGCCATGCAGTGGAACTCCACAACATTTCATCAAGCTCTGCAGGATCCCAGAGTACGGGGCCTGTATTTTCCTGCTGGTGGCTCCAGTTCAGGAACGTTGAACCCTGTTCAGAATACTGCCTCTCACATCTCGTCAGTCTTCTCGACGACTGGGGACCCTGCACCGAACATGGAGAACATCACATCAGGATTCCTAGGACCCCTGCTCGTGTTACAGGCGGGGTTTTTCTTGTTGACAAAAATCCTCACAATACCACAGAGTCTAGACTCGTTGTGGACTTCTCTCAATTTTCTAGGGGGAGCACCCGTGTGCCTTGGCCAAAATTCGCAGTCCCCAACCTCCAATCACTCACCAACCTCCTGTCCTCCAATTTGTCCTGGTTATCG…
HBV_2X	3642	5606	HBsAg_S2	89A008_HC.ccs_polish-flnc.fa.algn.srt	m180608_092030_42238_c101464112550000001823290111181801_s1_p0/106089/ccs	GACTCATCCTCAGGCCATACAGTGGAACTCCACAACATTTCATCAAGCTCTGCAGGATCCCAGAGTACGGGGCCTGTATTTTCCTGCTGGTGGCTCCAGTTCAGGAACACTGAACCCTGTTCAGACTACTGCCTCTCACATCTCGTCAGTCTTCTCGACGACTGGGGACCCTGCACCGAACATGGAGAACATCACATCAGGATTCCTAGGACCCCTGCTCGTGTTACAGGCGGGGTTTTTCTTGTTGACAAAAATCCTCACAATACCGCAGAGTCTAGACTCGTGGTGGACTTCTCTCAATTTTCTAGGGGGAGCACCCGTGTGCCTTGGCCAAAATTCGCAGTCCCCAACCTCCAATCACTCACCAACCTCCTGTCCTCCAATTTGTCCTGGTTATCG…
HBV_2X	3642	5604	HBsAg_S2	89A008_HC.ccs_polish-flnc.fa.algn.srt	m180608_092030_42238_c101464112550000001823290111181801_s1_p0/111474/ccs	GACTCATCCTCAGGCCATGCAGTGGAACTCCACAACATTTCATCAAGCTCTGCAGGATCCCAGAGTACGGGGCCTGTATTTTCCTGCTGGTGGCTCCAGTTCAGGAACATTGAACCCTGTTCAGAATACTGCCTCTCACATCTCGTCAGTCTTCTCGACGACTGGGGACCCTGCACCGAACATGGAGAACATCACATCAGGATTCCTAGGACCCCTGCTCGTGTTACAGGCGGGGTTTTTCTTGTTGACAAAAATCCTCACAATACCGCAGAGTCTAGACTCGTGGTGGACTTCTCTCAATTTTCTAGGGGGAGCACCCGTGTGCCTTGGCCAAAATTCGCAGTCCCCAACCTCCAATCACTCACCAACCTCTTGTCCTCCAATTTGTCCTGGTTATCG…
HBV_2X	3642	5600	HBsAg_S2	89A008_HC.ccs_polish-flnc.fa.algn.srt	m180608_092030_42238_c101464112550000001823290111181801_s1_p0/112871/ccs	GACTCATCCTCAGGCCATGCAGTGGAACTCCACAAACATTTCATCAAGCTCTGCAGGATCCCAGAGTACGGGGCCTGTATTTTCCTGCTGGTGGCTCCAGTTCAGGAACGTTGAACCCTGTTCAGAATACTGCCTCTCACATCTCGTCAGTCTTCTCGACGACTGGGGACCCTGCACCGAACATGGAGAACATCACATCAGGATTCCTAGGACCCCTGCTCGTGTTACAGGCGGGGTTTTTCTTGTTGACAAAAATCCTCACAATACCGCAGAGTCTAGACTCGTTGTGGACTTCTCTCAATTTTCTAGGGGGAGCACCCGTGTGCCTTGGCCAAAATTCGCAGTCCCCAACCTCCAATCACTCACCAACCTCCTGTCCTCCAATTTGTCCTGGTTATC…
HBV_2X	3642	5602	HBsAg_S2	89A008_HC.ccs_polish-flnc.fa.algn.srt	m180608_092030_42238_c101464112550000001823290111181801_s1_p0/114606/ccs	GACTCATCCTCAGGCCATGCAGTGGAACTCCACAACATTTCATCAAGCTCTGCAGGATCCAGAGTACGGGGCCTGTATTTTCCTGCTGGTGGCTCCAGTTCAGGAACATTGAACCCTGTTCAGAATACTGCCTCTCACATCTCGTCAGTCTTCTCGACGACTGGGGACCCTGCACCGAACATGGAGAACATCACATCAGGATTCCTAGGACCCCTGCTCGTGTTACAGGCGGGGTTTTTCTTGTTGACAAAAATCCTCACAATACCGCAGAGTCTAGACTCGTGGTGGACTTCTCTCAATTTTCTAGGGGGAGCACCCGTGTGCCTTGGCCAAAATTCGCAGTCCCCAACCTCCAATCACTCACCAACCTCCTGTCCTCCAATTTGTCCTGGTTATCGC…
HBV_2X	3642	5607	HBsAg_S2	89A008_HC.ccs_polish-flnc.fa.algn.srt	m180608_092030_42238_c101464112550000001823290111181801_s1_p0/118657/ccs	GACTCATCCTCAGGCCATGCAGTGGAACTCCACAACATTTCATCAAGCTCTGCAGGATCCCAGAGTACGGGGCCTGTATTTTCCTGCTGGTGGCTCCAGTTCAGGACCATTGAACCCTGTTCAGAATACTGCCTCTCACATCTCGTCAGTCTTCTCGACGACTGGGGACCCTGCACCGAACATGGAGAACATCACATCAGGATTCCTAGGACCCCTGCTCGTGTTACAGGCGGGGTTTTTCTTGTTGACAAAAATCCTCACAATACCGCAGAGTCTAGACTCGTGGTGGACTTCTCTCAATTTTCTAGGGGGAGCACCCGTGTGCCTTGGCCAAAATTCGCAGTCCCCAACCTCCAATCACTCACCAACCTCCTGTCCTCCAATTTGTCCTGGTTATCG…
HBV_2X	3642	5600	HBsAg_S2	89A008_HC.ccs_polish-flnc.fa.algn.srt	m180608_092030_42238_c101464112550000001823290111181801_s1_p0/119261/ccs	GACTCATCCTCAGGCCATGCAGTGGAACTCCACAACATTTCATCAAGCTCTGCAGGATCCCAGAGTACGGGGCCTGTATTTTCCTGCTGGTGGCTCCAGTTCAGGAACATTGAACCCTGTTCAGAATACTGCCTCTCACATCTCGTCAGTCTTCTCGACGACTGGGGACCCTGCACCGAACATGGAGAACATCACATCAGGATTCCTAGGACCCCTGCTCGTGTTACAGGCGGGGTTTTTCTTGTTGACAAAAATCCTCACAATACCGCAGAGTCTAGACTCGTGGTGGACTTCTCTCAATTTTCTAGGGGGAGCACCCGTGTGCCTTGGCCAAAATTCGCAGTCCCCAACCTCCAATCACTCACCAACCTCCTGTCCTCCAATTTGTCCTGGTTATCG…
HBV_2X	3642	5600	HBsAg_S2	89A008_HC.ccs_polish-flnc.fa.algn.srt	m180608_092030_42238_c101464112550000001823290111181801_s1_p0/119602/ccs	ACTCATCCTCAGGCCATGCAGTGGAACTCCACAACATTTCATCAAGCTCTGCAGGATCCCAGAGTACGGGGCCTGTATTTTCCTGCTGGTGGCTCCAGTTCAGGAACGTTGAACCCTGTTCAGAATACTGCCTCTCACATCTCGTCAGTCTTCTCGACGACTGGGGACCCTGCACCGAACATGGAGAACATCACATCAGGATTCCTAGGACCCCTGCTCGTGTTACAGGCGGGGTTTTTCTTGTTGACAAAAATCCTCACAATACCGCAGAGTCTAGACTCGTGGTGGACTTCTCTCAATTTTCTAGGGGGAGCACCCGTGTGCCTTGGCCAAAATTCGCAGTCCCCAACCTCCAATCACTCACCAACCTCTTGTCCTCCAATTTGTCCTGGTTATCGC…
HBV_2X	3642	5602	HBsAg_S2	89A008_HC.ccs_polish-flnc.fa.algn.srt	m180608_092030_42238_c101464112550000001823290111181801_s1_p0/120947/ccs	GACTCATCTCAGGCCATGCAGTGGAACTCCACAACATTTCATCAAGCTCTGCAGGATCCAGAGTACGGGGCCTGTATTTTCCTGCTGGTGGCTCCAGTTCAGGAACATTGAACCGTTCAGAATACTGCCTCTCAATCTCGTCAGTCTTCTTCGACGACTGGGGACCCTGCACCGAACATGAGAACATCACATCAGGATTCTAGGACCCTGCTCGTGTTACAGGCGGGGTTTTTCTGTTGACAAAAATCCTCACAATACCGCAGAGTCTAGATCGTGGTGGACTTCTCTCAATTTTCTAGGGGGAGCACCCGTGTGCCTTGGCCAAATTCGCAGTCCCCAACCTCCAATCACTCACCAACCTCCTGTCCTCCAATTGTCCTGGTTATCGCTGGATGTGTC…
HBV_2X	3642	5602	HBsAg_S2	89A008_HC.ccs_polish-flnc.fa.algn.srt	m180608_092030_42238_c101464112550000001823290111181801_s1_p0/121929/ccs	GACTCATCCTCAGGCCATGCAGTGGAACTCCACAACATTTCATCAAGCTCTGCAGGATCCCAGAGTACGGGGCCTGTATTTTCCTGCTGGTGGCTCCAGTTCAGGAACGTTGAACCCTGTTCAGAATACTGCCTCTCACATCTCGTCAGTCTTCTCGACGACTGGGGACCCTGCACCGAACATGGAGAACATCACATCAGGATTCCTAGGACCCCTGCTCGTGTTACAGGCGGGGTTTTTCTTGTTGACAAAAATCCTCACAATACCACAGAGTCTAGACTCGTTGTGGACTTCTCTCAATTTTCTAGGGGGAGCACCCGTGTGCCTTGGGCCAAAATTCGCAGTCCCCAACCTCCAATCACTCACCAACCTCCTGTCCTCCAATTTGTCCTGGTTATC…
HBV_2X	3642	5600	HBsAg_S2	89A008_HC.ccs_polish-flnc.fa.algn.srt	m180608_092030_42238_c101464112550000001823290111181801_s1_p0/122247/ccs	GACTCATCCTCAGGCCATGCAGTGGAACTCCACAAACATTTCATCAAGCTCTGCAGGATCCCAGAGTACGGGGCCTGTATTTTCCTGCTGGTGGCTCCAGTTCAGAACATTGAACCCTGTTCAGAATACTGCCTCTCACATCTCGTCAGTCTTCTCGACGACTGGGGACCCCTGCACCGAACATGGAGAACATCACATCAGGATTCCTAGGACCCCTGCTCGTGTTACAGGCGGGGTTTTTCTTGTTGACAAAAATCCTCACAATACCGCAGAGTCTAGACTCGTGGTGGACTTCTCTCAATTTTCTAGGGGGAGCACCCGTGTGCCTTGGCCAAAATTCGCAGTCCCCAACCTCCAATCACTCACAACCTCTCCTGTCCTCCAATTTGTCCTGGTTAT…
HBV_2X	3642	5600	HBsAg_S2	89A008_HC.ccs_polish-flnc.fa.algn.srt	m180608_092030_42238_c101464112550000001823290111181801_s1_p0/123130/ccs	ACTCATCCTCAGGCCATGCAGTGGAACTCCACAACATTTCATCAAGCTCTGCAGGATCCCAGAGTACGGGGCCTGTATTTTCCTGCTGGTGGCTCCAGTTCAGGAACATTGAACCCTGTTCAGAATACTGCCTCTCACATCTCGTCAGTCTTCTCGACGACTGGGGACCCTGCACCGAACATGGAGAACATCACATCAGGATTCCTAGGACCCCTGCTCGTGTTACAGGCGGGGTTTTTCTTGTTGACAAAAATCCTCACAATACCGCAGAGTCTAGACTCGTGGTGGACTTCTCTCAATTTTCTAGGGGGAGCACCCGTGTGCCTTGGCCAAAATTCGCAGTCCCCAACCTCCAATCACTCACCAACCTCCTGTCCTCCAATTTGTCCTGGTTATCGC…
HBV_2X	3642	5599	HBsAg_S2	89A008_HC.ccs_polish-flnc.fa.algn.srt	m180608_092030_42238_c101464112550000001823290111181801_s1_p0/124538/ccs	GACTCATCCTCAGGCCATGCAGTGGAACTCCACAACATTTCATCAAGCTCTGCAGGATCCCAGAGTACGGGGCCTGTATTTTCCTGCTGGTGGCTCCAGTTCAGGAAACGTTGAACCCTGTTCAAGAATACTGCCTCTCACATTCTCGTCAGTCTTCTCGACGACTGGGGGACCCTGCACCGAACATGGAGAACATCACATCAGGATTCCTAGGACCCCTGCTCGTGTTACAGGCGGGGTTTTTCTTGTTGACAAAAATCCTCACAATACCGCAGAGTCTAGACTCGTTGTGGACTTCTCTCAATTTTCTAGGGGAAGCACCCGTGTGCCTTGGCCAAAATTCGCAGTCCCCAACCTCCAATCACTCACAACCTCCTGTCCTCCAATTGTCCTGGTTAT…
HBV_2X	3642	5601	HBsAg_S2	89A008_HC.ccs_polish-flnc.fa.algn.srt	m180608_092030_42238_c101464112550000001823290111181801_s1_p0/128228/ccs	ACTCATCCTCAGGCCATGCAGTGGAACTCACAACATTTCATCAAGCTCTGCAGGATCCCAGAGTACGGGGCCTGTATTTTCCTGCTGGTGGCTCCAGTTCAGGAACATTGAACCCTGTTCAGAATACTGCCTCTCAACATCTCGTCAGTCTTCTCGACGACTGGGGACCCTGCACCGAACATGGAGAACATCAACATCAGGATTCCTAGGACCCCTGCTCGTGTTACAGGCGGGGTTTTTCTTGTTGACAAAAATCCTCACAATACCGCAGAGTCTAGACTCGTGGTGGACTTCTCTCAATTTTCTAGGGGGAGCACCCGTGTGCCTTGGCCAAAATTCGCAGTCCCCAACCTCCAATCACTCACCAACCTCCTGTCCTCCAATTTGTCCCTGGTTATC…
HBV_2X	3642	5600	HBsAg_S2	89A008_HC.ccs_polish-flnc.fa.algn.srt	m180608_092030_42238_c101464112550000001823290111181801_s1_p0/128277/ccs	GACTCATCCTCAGGCCATGCAGTGGAACTCCACAACATTTCATCCAAGCTCTGCAGGATCCCAGAGTACGGGGCCTGTATTTTCCTGCTGGTGGCTCCAGTTCAGGAACATTGAACCCTGTTCAGAATACTGCCTCTCACATCTCGTCAGTCTTCTCGACGACTGGGGACCCTGCACCGAACATGGAGAACATCACATCAGGATTCCTAGGACCCCTGCTCGTGTTACAGGCGGGGTTTTCTGTTGACAAAAAATCCTCACAATACCGCAGAGTCTAGACTCGTGGTGGACTTCTCTCAATTTTCTAGGGGGAGCACCCGTGTGCCTTGGCCAAAATTCGCAGTCCCCAACCTCCAATCACTCACTAACCTCCTGTCCTCCAATTTGTCCTGGTTATCG…
HBV_2X	3642	5600	HBsAg_S2	89A008_HC.ccs_polish-flnc.fa.algn.srt	m180608_092030_42238_c101464112550000001823290111181801_s1_p0/129386/ccs	GACTCATCCTCAGGCCATGCAGTGGAACTCCACAACATTTCATCAAGCTCTGCAGGATCCCAGAGTACGGGGCCTGTATTTTCCTGCTGGTGGCTCCAGTTCAGGAACATTGAACCCTGTTCAGAATACTGCCTCTCACATCTCGTCAGTCTTCTCGACGACTGGGGACCCTGCACCGAACATGGAGAACATCACATCAGGATTCCTAGGACCCCTGCTCGTGTTACAGGCGGGGTTTTTCTTGTTGACAAAATCCTCACAATACCGCAGAGTCTAGACTCGTGGTGGACTTCTCTCAATTTCTAGGGGGAGCACCCGTGTGCCTTGGCCAAAATTCGCAGTCCCCAACCTCCAATCACTCACCAACCTCCTGTCCTCCAATTTGTCCTGGTTATCGCT…
HBV_2X	3642	5602	HBsAg_S2	89A008_HC.ccs_polish-flnc.fa.algn.srt	m180608_092030_42238_c101464112550000001823290111181801_s1_p0/132004/ccs	ACTCATCCTCAGGCCATGCAGTGGAACTCCACAACATTTCATCAAGCTCTGCAGGATCCCAGAGTACGGGGCCTGTATTTTCCTGCTGGTGGCTCCAGTTCAGGAACATTGAACCCTGTTCAGAATACTGCCTCTCACATCTCGTCAGTCTTCTCGACGACTGGGGACCCTGCACCGAACATGGAGAACATCACATCAGGATTCCTAGGACCCCTGCTCGTGTTACAGGCGGGGTTTTTCTTGTTGACAAAAATCCTCACAATACCGCAGAGTCTAGACTCGTGGTGGACTTCTCTCAATTTTCTAGGGGGAGCACCCGTGTGCCTTGGCCAAAATTCGCAGTCCCCAACCTCCAATCACTCACCAACCTCCTGTCCTCCAATTTGTCCTGGTTATCGC…
HBV_2X	3642	5602	HBsAg_S2	89A008_HC.ccs_polish-flnc.fa.algn.srt	m180608_092030_42238_c101464112550000001823290111181801_s1_p0/132539/ccs	ACTCATCCTCAGGCCATGCAGTGGAACTCCACGACATTTCATCAAGCTCTGCAGGATCCCAGAGTACGGGGCCTGTATTTTCCTGCTGGTGGCTCCAGTTCAGGAACATTGAACCCTGTTCAGAATACTGCCTCTCACATCTCGTCAGTCTTCTCGACGACTGGGGACCCTGCCACCGAACATGGAGAACATCACATCAGGATTCCTAGGACCCCTGCTCGTGTTACAGGCGGGGTTTTTCTTGTTGACAAAAATCCTAACAATACCGCAGAGTCTAGACTCGTGGTGGACTTCTCTCAATTTTCTAGGGGGAGCACCCGTGTGCCTTGGCCAAAATTCGCAGTCCCCAACCTCCAATCACTCACTAACCTCCTGTCCTCCAATTTGTCCTGGTTATCG…
HBV_2X	3642	5606	HBsAg_S2	89A008_HC.ccs_polish-flnc.fa.algn.srt	m180608_092030_42238_c101464112550000001823290111181801_s1_p0/132769/ccs	GACTCATCCTCAGGCCATGCAGTGGAACTCCACAACATTTCATCAAGCTCTGCAGGATCCCAGAGTACGGGGCCTGTATTTTCCTGCTGGTGGCTCCAGTTCAGGAACATTGAACCCTGTTCAGAATACTGCCTCTCACATCTCGTCAGTCTTCTCGACGACTGGGGACCCTGCACCGAACATGGAGAACATCACATCAGGATTCCTAGGACCCCTGCTCGTGTTACAGGCGGGGTTTTTCTTGTTGACAAAAATCCTCACAATACCGCAGAGTCTAGACTCGTGGTGGACTTCTCTCAATTTTCTAGGGGGAGCACCCGTGTGCCTTGGCCAAAATTCGCAGTCCCCAACCTCCAATCACTCACCAACCTCCTGTCCTCCAATTTGTCCTGGTTATCG…
HBV_2X	3642	5601	HBsAg_S2	89A008_HC.ccs_polish-flnc.fa.algn.srt	m180608_092030_42238_c101464112550000001823290111181801_s1_p0/132852/ccs	ACTCATCCTCAGGCCATGCAGTGGAACTCCACAACATTTCATCAAGCTCTGCAGGATCCCAGAGTACGGGGCCTGTATTTTCCTGCTGGTGGCTCCAGTTTCAGGAACGTTGAACCCTGTTCAGAATACTGCCTCTCACATCTCGTCAGTCTTCTCGACGACTGGGGACCTGCACCGAACATGGAGAACATCACATCAGGATTCCTAGGACCCCTGCTCGTGTTACAGGCGGGGTTTTTCTTGTTGACAAAAATCCTCACAATACCGCAGAGTCTAGACTCGTTGTGGACTTCTCTCAATTTTCTAGGGGGAGCACCCGTGTGCCTTGGCCAAAATTCGCAGTCCCCAACCTCCAATCACTCACCAACCCCTGTCCTCCAATTTGTCCTGGTTATCGCT…
HBV_2X	3642	5602	HBsAg_S2	89A008_HC.ccs_polish-flnc.fa.algn.srt	m180608_092030_42238_c101464112550000001823290111181801_s1_p0/132994/ccs	GACTCATCCTCAGGCCATGCAGTGGAACTCCACAACATTTCATCAAGCTCTGCAGGATCCCAGAGTACGGGGCCTGTATTTTCCTGCTGGTGGCTCCAGTTCAGAAACATTGAACCCTGTTCAGAATACTGCCTCTCACATCTCGTCAGTCTTCTCGACGACTGGGGACCCTGCACCGAACATGGAGAACATCACATCAGGATTCCTAGGACCCCTGCTCGTGTTACAGGCGGGGTTTTTCTTGTTGACAAAAATCCTCACAATACCGCAGAGTCTAGACTCGTGGTGGACTTCTCTCAATTTTCTAGGGGGAGCACCCGTGTGCCTTGGCCAAAATTCGCAGTCCCCAACCTCCAATCACTCACCAACCTCCTGTCCTCCAATTTGTCCTGGTTATCG…
HBV_2X	3642	5606	HBsAg_S2	89A008_HC.ccs_polish-flnc.fa.algn.srt	m180608_092030_42238_c101464112550000001823290111181801_s1_p0/134355/ccs	GACTCATCCTCAGGCCATGCAGTGGAACTCCACAACATTTCATCAAGCTCTGCAGGATCCCAGAGTACGGGGCCTGTATTTTCCTGCTGGTGGCTCCAGTTCAGGAACATTGAACCCTGTTCAGAATACTGCCTCTCACATCTCGTCAGTCTTCTCGACGACTGGGGACCCTGCACCGAACATGGAGAACATCACATCAGGATTCCTAGGACCCCTGCTCGTGTTACAGGCGGGGTTTTTCTTGTTGACAAAAATCCTCACAATACCGCAGAGTCTAGACTCGTGGTGGACTTCTCTCAATTTTCTAGGGGGAGCACCCGTGTGCCTTGGCCAAAATTCGCAGTCCCCAACCTCCAATCACTCACCAACCTCCTGTCCTCCAATTTGTCCTGGTTATCG…
HBV_2X	3642	5602	HBsAg_S2	89A008_HC.ccs_polish-flnc.fa.algn.srt	m180608_092030_42238_c101464112550000001823290111181801_s1_p0/134447/ccs	GACTCATCCTCAGGCCATGCAGTGGAACTCCACAACATTTCATCAAGCTCTGCAGGATCCCAGAGTACGGGGCCTGTATTTTCCTGCTGGTGGCTCCAGTTCAGGAACGTTGAACCCTGTTCAGAATACTGCCTCTCACATCTCGTCAGTCTTCTCGACGACTGGGGACCCTGCACCGAACATGGAGAACATCACATCAGGATTCCTAGGACCCCTGCTCGTGTTACAGGCGGGGTTTTTCTTGTTGACAAAAATCCTCACAATACCACAGAGTCTAGACTCGTTGTGGACTTCTCTCAATTTTCTAGGGGGAGCACCCGTGTGCCTTGGCCAAAATTCGCAGTCCCCAACCTCCAATCACTCACCAACCTCCTGTCCTCCAATTTGTCCTGGTTATCG…
HBV_2X	3642	5602	HBsAg_S2	89A008_HC.ccs_polish-flnc.fa.algn.srt	m180608_092030_42238_c101464112550000001823290111181801_s1_p0/136470/ccs	GAACTCATCCTCAGGCCATGCAGTGGAACTCCACAACATTTCATCAAGCTCTGCAGGATCCCAGAGTACGGGGCCTGTATTTTCCTGCTGGTGGCTCCAGTTCAGGAACATTGAACCCTGTTCAGAATACTGCCTCTCACATCTCGTCAGTCTTCTCGACGACTGGGGACCCTGCACCGAACATGGAGAACATCACATCAGGATTCCTAGGACCCCTGCTCGTGTTACAGGCGGGGTTTTTCTTGTTGACAAAAATCCTCACCAATACCGCAGAGTCTAGACTCGTGGTGGACTTCTCTCAATTTTCTAGGGGGAGCACCCGTGTGCCTTGGCCAAAATTCGCAGTCCCCAACCTCCAATCACTCACCAACCTCCTGTCCTCCAATTTGTCCTTGGTTA…
HBV_2X	3642	5602	HBsAg_S2	89A008_HC.ccs_polish-flnc.fa.algn.srt	m180608_092030_42238_c101464112550000001823290111181801_s1_p0/140354/ccs	ACTCATCCTCAGGCCATGCAGTGGAACTCCACAACATTTCATCAAGCTCTGCAGGATCCCAGAGTACGGGGCCTGTATTTTCCTGCTGGTGGCTCCAGTTCAGGAACATTGAACCCTGTTCAGAATACTGCCTCTCACATCTCGTCAGTCTTCTCGACGACTGGGGACCCTGCACCGAACATGGAGAACATCACATCAGGATTCCTAGGACCCCTGCTCGTGTTACAGGCGGGGTTTTTCTTGTTGACAAAAATCCTCACAATACCGCAGAGTCTAGACTCGTGGTGGACTTCTCTCAATTTTCTAGGGGGAGCACCCGTGTGCCTTGGCCAAAATTCGCAGTCCCCAACCTCCAATCACTCACCAACCTCCTGTCCTCCAATTTGTCCTGGTTATCGC…
HBV_2X	3642	5598	HBsAg_S2	89A008_HC.ccs_polish-flnc.fa.algn.srt	m180608_092030_42238_c101464112550000001823290111181801_s1_p0/140715/ccs	GACTCATCCTCAGGCCATGCAGTGGAACTCCACAACATTTCATCAAGCTCTGCAGGATCCCAGAGTACGGGCCTGTATTTTCCTGCTGGTGGCTCCAGTTCAGGAACATTGAACCCTGTTCAGAATAACTGCCTCTCACATCTCGTCAGTCTTCTCGACGACTGGGGACCCTGCACCGAACATGGAGGAACATCACATCAGGGATTCCTAGGACCCCTGCTCGTGTTACAGGCGGGGTTTTTTCTTGTTGACAAAAATCCTCACAATACCGCAGGAGTCTAGACTCGTGGTGGACTTCTCTCAATTTTCTAGGGGGAGCACCCGTGTGCCTTGGCCAAAAATTCGCAGTCCCCAACCTCCAATCACTCACCAACCTCCTGTCCTCCCAATTTGTCCTGG…
HBV_2X	3642	5598	HBsAg_S2	89A008_HC.ccs_polish-flnc.fa.algn.srt	m180608_092030_42238_c101464112550000001823290111181801_s1_p0/141264/ccs	ACTCATCCTCAGGCCATGCAGTGGAACTCCACAACATTTCATCAAGCTCTGCAGGATCCCAGAGTACGGGGCCTGTATTTTCCTGCTGGTGGCTCCAGTTCAGGAACATTGAACCCTGTTCAGAATACTGCCTCTCACATCTCGTCAGTCTTCTCGACGACTGGGGACCCTGCACCGAACATGGAGAACATCACATCAGGATTCCTAGGACCCCTGCTCGTGTTACAGGCGGGGTTTTTCTTGTTGACAAAAATCCTCACAATACCGCAGAGTCTAGACTCGTGGTGGACTTCTCTCAATTTTCTAGGGGGAGCACCCGTGTGCCTTGGCCAAAATTCGCAGTCCCCAACCTCCAATCACTCACCAACCTCCTGTCCTCCAATTTGTCCTGGTTATCGC…
HBV_2X	3642	5606	HBsAg_S2	89A008_HC.ccs_polish-flnc.fa.algn.srt	m180608_092030_42238_c101464112550000001823290111181801_s1_p0/144495/ccs	ACTCATCCTCAGGCCATGCAGTGGAACTCCACAACATTTCATCAAGCTCTGCAGGATCCCAGAGTACGGGGCCTGTATTTCCTGCTGGTGGCTCCAGTTCAGGAACATTGAACCCTGTTCAGAATACTGCCTCTCACATCTCGTCAGTCTTCTCGACGACTGGGGACCCTGCACCGAACATGGAGAACATCACATCAGGATTCCTAGGACCCCTGCTCGTGTTACAGGCGGGGTTTTTCTTGTTGACAAAAATCCTCACAATACCGCAGAGTCTAGACTCGTGGTGGACTTCTCTCAATTTTCTAGGGGGAGCACCCGTGTGCCTTGGCCAAAATTCGCAGTCCCCAACCTCCAATCACTCACTAACCTCCTGTCCTCCAATTTGTCCTGGTTATCGCT…
HBV_2X	3642	5600	HBsAg_S2	89A008_HC.ccs_polish-flnc.fa.algn.srt	m180608_092030_42238_c101464112550000001823290111181801_s1_p0/147435/ccs	GACTCATCCTCAGGCCATGCAGTGGAACTCCACAACATTTCATCAAGCTCTGCAGGATCCCAGAGTACGGGGCCTGTATTTTCCTGCTGGTGGCTCCAGTTCAGGAACATTGAACCCTGTTCAGAATACTGCCTCTCACATCTCGTCAGTCTTCTCGACGACTGGGGACCCTGCACCGAACATGGAGAACATCACATCAGGATTCCTAGGACCCCTGCTCGTGTTACAGGCGGGGTTTTTCTTGTTGACAAAAATCCTCAGAATACCGCAGAGTCTAGACTCGTGGTGGACTTCTCTCAATTTTCTAGGGGGAGCACCCGTGTGCCTTGGCCAAAATTCGCAGTCCCCAACCTCCAATCACTCACCAACCTCCTGTCCTCCAATTTGTCCTGGTTATCG…
HBV_2X	3642	5599	HBsAg_S2	89A008_HC.ccs_polish-flnc.fa.algn.srt	m180608_092030_42238_c101464112550000001823290111181801_s1_p0/152225/ccs	GAACTCATCCTCAGGCCATGCAGTGGAACTCACAACATTTCATCAAGCTCTGCAGGATCCCAGAGTACGGCGGGCCTGTATTTTCCTGCTGGTGGCTCCAGTTCAGGAACGTTGAACCCTGTCAGAATACTGCCTTCACATCTCGTCATCTTCTCGACGACTGGGGACCCTGCACCGAAATGGAGAACATCACATCAGGATTCCTAGGACCCTGCTCGTGTTACAGGCGGTGGGTTTTTCTTGTTGACAAAAATCTCACAATACCACAGAGTCTAGACTCGTTGTGGACTTCTCTCATTTTCTAGGGGAGACCCGTGTGCCTTGGCCAAAATTTCGCAGTCCCCAACCTCCATCACTCACCAACCTCCTGTCCTCCAATTGTCCTGGTTATCGCTGGAT…
HBV_2X	3642	5598	HBsAg_S2	89A008_HC.ccs_polish-flnc.fa.algn.srt	m180608_092030_42238_c101464112550000001823290111181801_s1_p0/152260/ccs	GACTCATCCTCAGGCCATGCTGGAACTCCACAACATATTACATCAAGCTCTGCAGGATCCAGCAGTAACGGGGCCCTGTATTTTCCTGCTGGTGGCTCCAGTTCAGGAAACATTGAACCTCTGTTCAGAATACTGCTCTCAACATCGTCTAGTCTTTCTCGACGACTGGGGACCCTGCCACGAACATGGAGAAAATCACACTCAGGATTCCTAGGGACCCCTGCTCCGTGTTACAGGCGGAGTTTTTCTTGTTGACAAAAATCCTACACAATACCGCAAGATCTAGAACTCAGTGGTGGACTTCTCTCAATTTTCTAAGGGGAGCACCCGTGTGCACTTGGACCAAAAATTCGCAGTACCCCAACCTCCAATCACTCACCAACCTCCTGTCCTCCAAAT…
HBV_2X	3642	5607	HBsAg_S2	89A008_HC.ccs_polish-flnc.fa.algn.srt	m180608_092030_42238_c101464112550000001823290111181801_s1_p0/154854/ccs	GACTCATCCTCAGGCCATGCAGTGGAACTCCACAACATTTCATCAAGCTCTGCAGGATCCCAGAGTACGGGGCCTGTATTTTCCTGCTGGTGGCTCCAGTTCAGGAACATTGAACCCTGTTCAGAATACTGCCTCTCACATCTCGTCAGTCTTCTCGACGACTGGGGACCCTGCACCGAACATGGAGAACATCACATCAGGATTCCTAGGACCCCTGCTCGTGTTACCGGCGGGGTTTTTCTTGTTGACAAAAATCCTCACAATACCGCAGAGTCTAGACTCGTGGTGGACTTCTCTCAATTTTCTAGGGGGAGCACCCGTGTGCCTTGGCCAAAATTCGCAGTCCCCAACCTCCAATCACTCACCAACCTCCTGTCCTCCAATTTGTCCTGGTTATCG…
HBV_2X	3642	5600	HBsAg_S2	89A008_HC.ccs_polish-flnc.fa.algn.srt	m180608_092030_42238_c101464112550000001823290111181801_s1_p0/156514/ccs	ACTCATCCTCAGGCCATGCAGTGGAACTCCACAACATTTCATCAAGCTCTGCAGGATCCCAGAGTACGGGGCCTGTATTTTCCTGCTGGTGGCTCCAGTTCAGGAACATTGAACCCTGTTCAGAATACTGCCTCTCACATCTCGTCAGTCTTCTCGACGACTGGGGACCCTGCACCGAACATGGAGAACATCACATCAGGATTCCTAGGACCCCTGCTCGTGTTACAGGCGGGGTTTTTTCTTGTTGACAAAAATCCTCACAATACCGCAGAGTCTAGACTCGTGGTGGACTTCTCTCAATTTTCTAGGGGGAGCACCCGTGTGCCTTGGCCAAAATTCGCAGTCCCCAACCTCCAATCACTCACCAACCTCCTGTCCTCCAATTTGTCCTGGTTATCG…
HBV_2X	3642	5600	HBsAg_S2	89A008_HC.ccs_polish-flnc.fa.algn.srt	m180608_092030_42238_c101464112550000001823290111181801_s1_p0/157844/ccs	ACTCATCCTCAGGCCATGCAGTGGAACTCCACAACATTTCATCAAGCTCTGCAGGATCCCAGAGTACGGGGCCTGTATTTTCCTGCTGGTGGCTCCAGTTCAGAAACATTGAACCCTGTTCAGAATACTGCCTCTCACATCTCGTCAGTCTTCTCGACGACTGGGGACCCTGCACCGAACATGGAGAACATCACATCAGGATTCCTAGGACCCCTGCTCGTGTTACAGGCGGGGTTTTTCTTGTTGACAAAAATCCTCACAATACCACAGAGTCTAGACTCGTGGTGGACTTCTCTCAATTTTCTAGGGGGAGCACCCGTGTGCCTTGGCCAAAATTCGCAGTCCCCAACCTCCAATCACTCACCAACCTCCTGTCCTCCAATTTGTCCTGGTTATCGC…
HBV_2X	3642	5606	HBsAg_S2	89A008_HC.ccs_polish-flnc.fa.algn.srt	m180608_092030_42238_c101464112550000001823290111181801_s1_p0/161304/ccs	GACTCATCCTCAGGCCATGCAGTGGACGTCCACAACATTTCATCAAGCTCTGCAGGATCCCAGAGTACGGGGCCTGTAGTTTCCTGCTGGTGGCTCCAGTTCAGGAACATTGAACCCTGTTCAGAATACTGCCTCTCACATCTCGTCAGTCTTCTCGACGACTGGGGACCCTGCACCGAACATGGAGAACATCACATCAGGATTCCTAGGACCCCTGCTCGTGTTACAGGCGGGGTTTTTCTTGTTGACAAAAATCCTCACAATACCGCAGAGTCTAGACTCGTGGTGGACTTCTCTCAATTTTCTAGGGGGAGCACCCGTGTGCCTTGGCCAAAATTCGCAGTCCCCAACCTCCAATCACTCACCAACCTCCTGTCCTCCAATTTGTCCTGGTTATCG…
HBV_2X	3642	5607	HBsAg_S2	89A008_HC.ccs_polish-flnc.fa.algn.srt	m180608_092030_42238_c101464112550000001823290111181801_s1_p0/161688/ccs	GACTCATCCTCAGGCCATGCAGTGGAACTCCACAACATTTCATCAAGCTCTGCAGGATCCCAGAGTACGGGGCCTGTATTTTCCTGCTGGTGGCTCCAGTTCAGGAACATTGAACCCTGTTCAGAATACTGCCTCTCACATCTCGTCAGTCTTCTCGACGACTGGGGACCCTGCACCGAACATGGAGAACATCACATCAGGATTCCTAGGACCCCTGCTCGTGTTACAGGCGGGGTTTTTCTTGTTGACAAAAATCCTCACAATACCGCAGAGTCTAGACTCGTGGTGGACTTCTCTCAATTTTCTAGGGGGAGCACCCGTGTGCCTTGGCCAAAATTCGCAGTCCCCAACCTCCAATCACTCACCAACCTCCTGTCCTCCAATTTGTCCTGGTTATCG…
HBV_2X	3642	5602	HBsAg_S2	89A008_HC.ccs_polish-flnc.fa.algn.srt	m180608_092030_42238_c101464112550000001823290111181801_s1_p0/161740/ccs	ACTCATCCTCAGGCCATGCAGTGGAACTCCACAACATTTCATCAAGCTCTGCAGGATCCCAGAGTACGGGGCCTGTATTTTCCTGCTGGTGGCTCCAGTTCAGGAACATTGAACCCTGTTCAGAATACTGCCTCTCACATCTCGTCAGTCTTCTCGACGACTGGGGACCCTGCACCGAACATGGAGAACATCACATCAGGATTCCTAGGACCCCTGCTCGTGTTACAGGCGGGGTTTTTCTTGTTGATAAAAATCCTCACAATACCGCAGAGTCTAGACTCGTGGTGGACTTCTCTCAATTTTCTAGGGGGAGCACCCGTGTGCCTTGGCCAAATTCGCAGTCCCCAACCTCCAATCACTCACCAACCTCCTGTCCTCCAATTTGTCCTGGTTATCGCT…
HBV_2X	3642	5602	HBsAg_S2	89A008_HC.ccs_polish-flnc.fa.algn.srt	m180608_092030_42238_c101464112550000001823290111181801_s1_p0/162290/ccs	GACTCATCCTCAGGCCATGCAGTGGAAACTCCACAACATTTCATCAAGCTCTGCAGGAATCCCAGAGTACGGGGCCTGTATTTTCCTGCTGGTGGCTCCAGTTCAGGAACATTGAACGCCTGTTCAGAATACTGCCTCTCACATCTCGTCAGTCTTCTCGACGAACTGGGACCCTGCACCGAACATGGAGAACATCACATCAGGATTCCTAGGACCCCTGCTCGTGTTAGCAGGCGGGGTTTTTCTTGTTGACAAAAAATCCTCACAATACCGCAGAGTCTAGACTCGTGGTGGACTTCTCTCAATTTTCTAGGGGGAGCACCCGTGTTGCCCTTGGCCAAAATTCGCAGTCCCCAACCTCCAAATCACTCACCAACCTGCCTGTCCTCCCAATTTGTC…
HBV_2X	3642	5600	HBsAg_S2	89A008_HC.ccs_polish-flnc.fa.algn.srt	m180608_092030_42238_c101464112550000001823290111181801_s1_p0/162733/ccs	GACTCATCCTCAGGCCATGCAGTGGAACTCCACAACATTTCATCAAGCTCTGCAGGATCCCAGAGTACGGGGCCTGTATTTTCCTGCTGGTGGCTCCAGTTCAGGAACATTGAACCCTGTTCAGAATACTGCCTCTCACATCTCGTCAGTCTTCTCGACGACTGGGGACCCTGCACCGAACATGGAGAACATCACATCAGGATTCCTAGGACCCCTGCTCGTGTTACAGGCGGGGTTTTTCTTGTTGACAAAAATCCTCACAATACCGCAGAGTCTAGACTCGTGGTGGACTTCTCTCAATTTTCTAGGGGGAGCACCCGTGTGCCTTGGCCAAAATTCGCAGTCCCCAACCTCCAATCACTCACCAACCTCCTGTCCTCCAATTTGTCCTGGTTATCG…
HBV_2X	3642	5617	HBsAg_S2	89A008_HC.ccs_polish-flnc.fa.algn.srt	m180608_153954_42238_c101464112550000001823290111181802_s1_p0/8161/ccs	GACTCATCCTCAGGCCATGCAGTGGAACTCCACAACATTTCATCAAGCTCTGCAGGATCCCAGAGTACGGGGCCTGTATTTTCCTGCTGGTGGCTCCAGTTCAGGAACATTGAACCCTGTTCAGAATACTGCCTCTCACATCTCGTCAGTCTTCTCGACGACTGGGGACCCTGCACCGAACATGGAGAACATCACATCAGGATTCCTAGGACCCCTGCTCGTGTTACAGGCGGGGTTTTTCTTGTTGACAAAAATCCTCACAATACCGCAGAGTCTAGACTCGTGGTGGACTTCTCTCAATTTTCTAGGGGGAGCACCCGTGTGCCTTGGCCAAAATTCGCAGTCCCCAACCTCCAATCACTCACCAACCTCCTGTCCTCTAATTTGTCCTGGTTATCG…
HBV_2X	3642	5604	HBsAg_S2	89A008_HC.ccs_polish-flnc.fa.algn.srt	m180608_153954_42238_c101464112550000001823290111181802_s1_p0/51117/ccs	GACTCATCCTCAGGCCATGCAGTGGAACTCCACAACATTTCATCAAGCTCTGCAGGATCCCAGAGTACGGGGCCTGTATTTTCCTGCTGGTGGCTCCAGTTCAGGAACATTGAACCCTGTTCAGAATACTGCCTCTCACATCTCGTCAGTCTTCTCGACGACTGGGGACCCTGCACCGAACATGGAGAACATCACATCAGGATTCCTAGGACCCCTGCTCGTGTTACAGGCGGGGTTTTTCTTGTTGACAAAAATCCTCACAATACCGCAGAGTCTAGACTCGTGGTGGACTTCTCTCAATTTTCTAGGGGGAGCACCCGTGTGCCTTGGCCAAAATTCGCAGTCCCCAACCTCCAATCACTCACCAACCTCCTGTCCTCCAATTTGTCCTGGTTATCG…
HBV_2X	3642	5602	HBsAg_S2	89A008_HC.ccs_polish-flnc.fa.algn.srt	m180608_153954_42238_c101464112550000001823290111181802_s1_p0/91051/ccs	GACTCATCCTCAGGCCATGCAGTGGAACTCCACAACATTTCATCAAGCTCTGCAGGATTCCAGAGTACGGGGCCTGTATTTTCCTGCTGGTGGCTCCAGTTCAGGAACATTGAACCCTGTTCAGAATACTGCCTCTCACATCTCGTCAGTCTTCTCGACGACTGGGGACCCTGCACCGAACATGGAGAACATCACATCAGGATTCCTAGGACCCCTGCTCGTGTTACAGGCGGGGTTTTTCTTGTTGACAAAAATCCTCACAATACCGCAGAGTCTAGACTCGTGGTGGACTTCTCTCAATTTTCTAGGGGGAGCACCCGTGTGCCTTGGCCAAAATTCGCAGTCCCCAACCTCCAATCACTCACCAACCTCCTGTCCTCCAATTTGTCCTGGTTATCG…
HBV_2X	3642	5600	HBsAg_S2	89A008_HC.ccs_polish-flnc.fa.algn.srt	m180608_153954_42238_c101464112550000001823290111181802_s1_p0/100001/ccs	GACTCATCTCAGGGCCATGCAGTGGAACTCCACAACATTTCATCAAGCTCTGCAGGATCCAGAGTACGGGGCCTGTATTTTCCTTGCTGGTGGCTCCAGTTCAGGAACATTGAACCCTGTTCAGAATACTGCCTCTCACATCTCGTCAGTCTTCTCGACGACTGGGGACCTGCCACCGAACATGGAGAACATCACATCAGGATTCCTAGGACCCCTGCTCGTGTTACAGGCGGGTTTTTCTTGTTGACAAAAATCCTCACAATACCGCAGAGTCTAGACTCGTGGTGGACTTCTCTCAATTTTCTAGGGGGAGCACCCGTGTGCCTTGGCCAAAATTCGCAGTCCCCAACCTCCAATCACTCACCAACCTCCTGTCCCTCCAATTTGTCCTGTTATCGC…
HBV_2X	3642	5614	HBsAg_S2	89A008_HC.ccs_polish-flnc.fa.algn.srt	m180608_153954_42238_c101464112550000001823290111181802_s1_p0/129131/ccs	GACTCATCCTCAGGCCATGCAGTGGAACTCCACAACATTTCATCAAGCTTCTGCAGGATCCCAGAGTACGGGGCCTGTATTTCCTGCTGGTGGCTCCAGTTCAGGAACGTTGAACCCTGTTCAGAATACTGCCTCTCACATCTCGTCAGTCTTCTCGACGACTGGGGACCCTGCACCGACATGGAGAACATCACATCAGGATTCCTAGGACCCCTGCTCGTGTTACAGGCGGGTTTTTCTTGTTGACAAAATCCTCACAATACCACAGAGTCTAGACTCGTTGTGGACTTCTCTCAATTTTCTAGGGGAGCACCCGTGTGCCTTGGCCAAAATTCGCAGTCCCCAACCTCCAATCACTCACCAACCTCCTGTCCTCCAATTTGTCCTGGTTATCGCTGG…
HBV_2X	3642	5600	HBsAg_S2	89A008_HC.ccs_polish-flnc.fa.algn.srt	m180608_215919_42238_c101464112550000001823290111181803_s1_p0/125554/ccs	GACTCATCCTCAGGCCATGCAGTGGAACTCCACAACATTTCATCAAGCTCTGCAGGATCCCAGAGTACGGGGCCTGTATTTTCCTGCTGGTGGCTCCAGTTCAGGAACATTGAACCCTGTTCAGAATACTGCCTCTCACATCTCGTCAGTCTTCTCGACGACTGGGGACCCTGCACCGAACATGGAGAACATCACATCAGGATTCCTAGGACCCCTGCTCGTGTTACAGGCGGGGTTTTTCTTGTTGACAAAAATCCTCACAATACCGCAGAGTCTAGACTCGTGGTGGACTTCTCTCAATTTTCTAGGGGGAGCACCCGTGTGCCTTGGCCAAAATTCGCAGTCCCCAACCTCCAATCACTCACCAACCTCCTGTCCTCCAATTTGTCCTGGTTATCG…
HBV_2X	3644	5602	HBsAg_S2	89A008_HC.ccs_polish-flnc.fa.algn.srt	m180608_092030_42238_c101464112550000001823290111181801_s1_p0/80550/ccs	GATCATCCTCAGGCCATGCCAGTGGAACTCCACAACATTTCATCAAGCCTCGTGCAGGATCCCAGAGGTACCGGGGCCTGTATTTTCCGTGCCTGGTTGGCTCCATGTTCACGGAACATTGAACCCTGTTCAGAATACTCGCCGTCGTCACATCCTCGTCAAGTCTTCTCGGACGACTGGGGACCCTGCACCGAACATGGAGAACCATCACCATCAGGGATTCCGTACGGACCCCTGCTCGTGTTACAGGCGGGTTTTTCTTCGTTTGACAAAAATCCTCAAAATACCGCATGAGTCTTAGACTCGTGGTGGGACTTCTCTCAATTTTCTAGGGGGAGCACCCGTGTGCCTTGGCCAAAATTCGCAGTCCCCAACCGTCCAATCACTCCACCAACCTCC…
HBV_2X	3646	5598	HBsAg_S2	89A008_HC.ccs_polish-flnc.fa.algn.srt	m180608_092030_42238_c101464112550000001823290111181801_s1_p0/8963/ccs	GATCCTCAGGCCATGCAGTGGAACTCCACAACATTTCATCAAGCTCTGCAGGATCCCAGAGTACGGGGCCTGTATTTTCCTGCTGGTGGCTCCAGTTCAGGAACATTGAACCCTGTTCAGAATACTGCCTCTCACATCTCGTCAGTCTTCTCGACGACTGGGGACCCTGCACCGAACATGGAGAACATCACATCAGGATTCCTAGGACCCCTGCTCGTGTTACAGGCGGGGTTTTTCTTGTTGACAAAAATCCTCACAATACCGCAGAGTCTAGACTCGTGGTGGACTTCTCTCAATTTTCTAGGGGGAGCACCCGTGTGCCTTGGCCAAAATTCGCAGTCCCCAACCTCCAATCACTCACCAACCTCCTGTCCTCCAATTTGTCCTGGTTATCGCTGG…
HBV_2X	3646	5599	HBsAg_S2	89A008_HC.ccs_polish-flnc.fa.algn.srt	m180608_092030_42238_c101464112550000001823290111181801_s1_p0/25897/ccs	ATCCTCAGGCCATGCAGTGGAACTCCACAACATTTCATCAAGCTCTGCAGGATCCCAGAGTACGGGGCCTGTATTTTCCTGCTGGTGGCTCCAGTTCAGGAACGTTGAACCCTGTTCAGAATACTGCCTCTCACATCTCGTCAGTCTTCTCGACGACTGGGGACCCTGCACCGAACATGGAGAACATCACATCAGGATTCCTAGGACCCCTGCTCGTGTTACAGGCGGGGTTTTTCTTGTTGACAAAAATCCTCACAATACCACAGAGTCTAGACTCGTTGTGGACTTCTCTCAATTTTCTAGGGGGAGCACCCGTGTGCCTTGGCCAAAATTCGCAGTCCCCAACCTCCAATCACTCACCAACCTCCTGTCCTCCAATTTGTCCTGGTTATCGCTGGA…
HBV_2X	3646	5602	HBsAg_S2	89A008_HC.ccs_polish-flnc.fa.algn.srt	m180608_092030_42238_c101464112550000001823290111181801_s1_p0/41005/ccs	GATCCTCAGGCCATGCAGTGGAACTCCACAACATTTCATCAAGCTCTGCAGGATCCCAGAGTACGGGGCCTGTATTTTCCTGCTGGTGGCTCCAGTTCAGGAATATTGAACCCTGTTCAGAATACTGCCTCTCACATCTCGTCAGTCTTCTCGACGACTGGGGACCCTGCACCGAACATGGAGAACATCACATCAGGATTCCTAGGACCCCTGCTCGTGTTACAGGCGGGGTTTTTCTTGTTGACAAAAATCCTCACAATACCGCAGAGTCTAGACTCGTGGTGGACTTCTCTCAATTTTCTAGGGGGAGCACCCGTGTGCCTTGGCCAAAATTCGCAGTCCCCAACCTCCAATCACTCACCAACCTCCTGTCCTCCAATTTGTCCTGGTTATCGCTGG…
HBV_2X	3646	5600	HBsAg_S2	89A008_HC.ccs_polish-flnc.fa.algn.srt	m180608_092030_42238_c101464112550000001823290111181801_s1_p0/42325/ccs	GATCCTCAGGCCATGCAGTGGAACTCCACAACATTTCATCAAGCTCTGCAGGATCCCAGAGTACGGGGCCTGTATTTTCCTGCTGGTGGCTCCAGTTCAGGAACATTGAACCCTGTTCAGAATACTGCCTCTCACATCTCGTCAGTCTTCTCGACGACTGGGGACCCTGCACCGAACATGGAGAACATCACATCAGGATTCCTAGGACCCCTGCTCGTGTTACAGGCGGGGTTTTTCTTGTTGACAAAAATCCTCACAATACCGCAGAGTCTAGACTCGTGGTGGACTTCTCTCAATTTTCTAGGGGGAGCACCCGTGTGCCTTGGCCAAAATTCGCAGTCCCCAACCTCCAATCACTCACCAACCTCCTGTCCTCCAATTTGTCCTGGTTATCGCTGG…
HBV_2X	3646	5600	HBsAg_S2	89A008_HC.ccs_polish-flnc.fa.algn.srt	m180608_092030_42238_c101464112550000001823290111181801_s1_p0/45269/ccs	ATCCTCAGGCCATGCAGTGGAACTCCACAACATTTCATCAAGCTCTGCAGGATCCCAGAGTACGGGGCCTGTATTTCCTGCTGGTGGCTCAGTTCAGGAACGTTGAACCCTGTTCAGAATACTGCCTCTCACATCTCGTCAGTCTTCTCGACGACTGGGGACCCTGCACCGAACATGGAGAACATCAATCAGGATTCCTAGGACCCCTGCTCGTGTTACAGGCGGGGTTTTTCTTGTTGACAAAAATCCTCACAATACCGGCAGAGTCTAGACTCGTTGTGGACTTCTCTCAATTTTCTAGGGGGAGCACCCGTGTGCCTTGGCCAAATTCGCAGTCCCAACCTCCAATCACTCACCAACCTCCTGTCCTCCAATTTGTCCTGGTTATCGCTGGATTGT…
HBV_2X	3646	5598	HBsAg_S2	89A008_HC.ccs_polish-flnc.fa.algn.srt	m180608_092030_42238_c101464112550000001823290111181801_s1_p0/45412/ccs	ATCCTCAGGCCATGCAGTGGAACTCCACAACATTTCATCAAGCTCTGCAGGATCCCAGAGTACGGGGACTGTATTTTCCTGCTGGTGGCTCCAGTTCAGGAACGTTGAACCCTGTTCAGAATACTGCCTCTCACATCTCGTCAGTCTTCTCGACGACTGGGGACCCTGCACCGAACATGGAGAACATCACATCAGGATTCCTAGGACCCCTGCTCGTGTTACAGGCGGGGTTTTTCTTGTTGACAAAAATCCTCACAATACCGCAGAGTCTAGACTCGTTGTGGACTTCTCTCAATTTTCTAGGGGGAGCACCCGTGTGCCTTGGCCAAAATTCGCAGTCCCCAACCTCCAATCACTCACCAACCTCCTGTCCTCCAATTTGTCCTGGTTATCGCTGGA…
HBV_2X	3646	5599	HBsAg_S2	89A008_HC.ccs_polish-flnc.fa.algn.srt	m180608_092030_42238_c101464112550000001823290111181801_s1_p0/115478/ccs	ATCCTCAGGCCATGCAGTGGAACTCCACAACATTTCATCAAGCTCTGCAGGATCCCAGAGTACGGGGCCTGTATTTTCCTGCTGGTGGCTCCAGTTCAGGAACATTGAACCCTGTTCAGAATACTGCCTCTCACATCTCGTCAGTCTTCTCGACGACTGGGGACCCTGCACCGAACATGGAGAACATCACATCAGGATTCCTAGGACCCCTGCTCGTGTTACAGGCGGGGTTTTTCTTGTTGACAAAAATCCTCACAATACCGCAGAGTCTAGACTCGTGGTGGACTTCTCTCAATTTTCTAGGGGGAGCACCCGTGTGCCTTGGCCAAAATTCGCAGTCCCCAACCTCCAATCACTCACCAACCTCCTGTCCTCCAATTTGTCCTGGTTATCGCTGGA…
HBV_2X	3646	5600	HBsAg_S2	89A008_HC.ccs_polish-flnc.fa.algn.srt	m180608_092030_42238_c101464112550000001823290111181801_s1_p0/118358/ccs	ATCCTCAGGCCATGCAGTGGAACTCCACAACATTTCATCAAGCTCTGCAGGATCCCAGAGTACGGGGCCTGTATTTTCCTGCTTGGGGCTCCAGTTCAGGAACATTGAACCCTGTTCAGAATACTGCCTCTCACATCTCGTCAGTCTTCTCGACGACTGGGACCCTGCACCGAACATGGAGAACATCACATCAGGATTCCTAGGACCCCTGCTCGTGTTACAGCGGGTTTTTCTTGTTGACAAAAATCCTCACAATACCGCAGAGTCTAGACTCGTGGTGGACTTCTCTCAATTTTCTAGGGGAGCACCCGTGTGCCTTGGCCAAAATTCGCAGTCCCCCAACCTCCCAATCACTCACCAACCTCCTGTCCTCCAATTTGTCCTGGTTATCGCTGGATG…
HBV_2X	3646	5602	HBsAg_S2	89A008_HC.ccs_polish-flnc.fa.algn.srt	m180608_153954_42238_c101464112550000001823290111181802_s1_p0/23934/ccs	GATCCTCAGGCCATGCAGTGGAACTCCACAACATTTCATCAAGCTCTGCAGGATCCCAGAGTACGGGGCCTGTATTTTCCTGCTGGTGGCTCCAGTTCAGGAACGTTGAACCCTGTTCAGAATACTGCCTCTCACATCTCGTCAGTCTTCTCGACGACTGGGGACCCTGCACCGAACATGGAGAACATCACATCAGGATTCCTAGGACCCTGCTCGTGTTACAGGCGGGGTTTTTCTTGTTGACAAAAATCCTCACAATACCGCAGAGTCTAGACTCGTTGTGGACTTCTCTCAATTTTCTAGGGGGAGCACCCGTGTGCCTTGGCCAAAATTCGCAGTCCCCAACCTCCAATCACTCACCAACCTCCTGTCCTCCAATTTGTCCTGGTTATCGCTGGA…
HBV_2X	3646	5602	HBsAg_S2	89A008_HC.ccs_polish-flnc.fa.algn.srt	m180608_153954_42238_c101464112550000001823290111181802_s1_p0/42517/ccs	GATCCTCAGGCCATGCAGTGGAACTCCACAACATTTCATCAAACTCTGCAGGATCCCAGAGTACGGGGCCTGTATTTTCCTGCTGGTGGCTCCAGTTCAGGAACATTGAACCCTGTTCAGAATACTGCCTCTCACATCTCGTCAGTCTTCTCGACGACTGGGGACCCTGCACCGAACATGGAGAACATCACATCAGGATTCCTAGGACCCCTGCTCGTGTTACAGGCGGGGTTTTTCTTGTTGACAAAAATCCTCACAATACCGCAGAGTCTAGACTCGTGGTGGACTTCTCTCAATTTTCTAGGGGGAGCACCCGTGTGCCTTGGCCAAAAATTCGCAGTCCCCAACCTCCAATCACTCACCAACCTCCTGTCCTCCAATTTGTCCTGGTTATCGCTG…
HBV_2X	3646	5602	HBsAg_S2	89A008_HC.ccs_polish-flnc.fa.algn.srt	m180608_153954_42238_c101464112550000001823290111181802_s1_p0/45561/ccs	GATCCTCAGGCCATGCAGTGGAACTCCACAACATTTCATCAAGCTCTGCAGGATCCCAGAGTACGGGGCCTGTATTTTCCTGCTGGTGGCTCCAGTTCAGGAACGTTGAACCCTGTTCAGAATACTGCCTCTCACATCTCGTCAGTCTTCTCGACGACTGGGGACCCTGCACCGAACATGGAGAACATCACATCAGGATTCCTAGGACCCCTGCTCGTGTTACAGGCGGGGTTTTTCTTGTTGACAAAAATCCTCACAATACCGCAGAGTCTAGACTCGTTGTGGACTTCTCTCAATTTTCTAGGGGGAGCACCCGTGTGCCTTGGCCAAAATTCGCAGTCCCCAACCTCCAATCACTCACCAACCTCTTGTCCTCCAATTTGTCCTGGTTATCGCTGG…
HBV_2X	3646	5602	HBsAg_S2	89A008_HC.ccs_polish-flnc.fa.algn.srt	m180608_153954_42238_c101464112550000001823290111181802_s1_p0/76121/ccs	GATCCTCAGGCCATGCAGTGGAACTCCACAACATTTCATCAAGCTCTGCAGGATCCCAGAGTACGGGGCCTGTATTTTCCTGCTGGTGGCTCCAGTTCAGGAACGTTGAACCCTGTTCAGAATACTGCCTCTCACATCTCGTCAGTCTTCTCGACGACTGGGGACCCTGCACCGAACATGGAGAACATCACATCAGGATTCCTAGGACCCCTGCTCGTGTTACAGGCGGGGTTTTTCTTGTTGACAAAAATCCTCACAATACCACAGAGTCTAGACTCGTTGTGGACTTCTCTCAATTTTCTAGGGGGAGCACCCGTGTGCCTTGGCCAAAATTCGCAGTCCCCAACCTCCAATCACTCACCAACCTCCTGTCCTCCAATTTGTCCTGGTTATCGCTGG…
HBV_2X	3648	5596	HBsAg_S2	89A008_HC.ccs_polish-flnc.fa.algn.srt	m180608_092030_42238_c101464112550000001823290111181801_s1_p0/157643/ccs	GAACTCAATTCCCTCAGGCCATGGCAGTGGAACTCCAACAAACATTTCAATCAAGCTCTGCAGGGATCCCGAGAGTACGGGGCCACTGTAATTTTCCTGGCTGGTTGGCTCCAGTTCAAGGCCCAACATTGAACCCCTGTTCAGAATACTGCCCTCTCACATCTCGTTCAGTCCTTTCTCGACGACTGGGGAACTCCTCTGCACCGAACATTTGGAGAACATCACATCCATGGATTCCTAGGACCCCTTGCTCGTGTTACAGGCGGGGTTTTTCTTGTTTGACAAAAATCCTCACCAATACCGCAGAAGTCCTAGACTCGTGGTGGACTTTCTCTTCAAATTTTCTAGGGGGAGCACCCGTGTTGCCTTGGCCAAAATTACGCAAGTCCCCCAACCTTC…
HBV_2X	3652	5602	HBsAg_S2	89A008_HC.ccs_polish-flnc.fa.algn.srt	m180608_092030_42238_c101464112550000001823290111181801_s1_p0/3377/ccs	GAGGCCATGCAGTGGAACTCCACAACATTTCATCAAGCTCTGCAGGATCCCAGAGTACGGGGCCTGTATTTTCCTGCTGGTGGCTCCAGTTCAGGAACATTGAACCCTGTTCAGAATACTGCCTCTCACATCTCGTCAGTCTTCTCGACGACTGGGGACCCTGCACCGAACATGGAGAACATCACATCAGGATTCCTAGGACCCCTGCTCGTGTTACAGGCGGGGTTTTTCTTGTTGACAAAAATCCTCACAATACCGCAGAGTCTAGACTCGTGGTGGACTTCTCTCAATTTTCTAGGGGGAGCACCCGTGTGCCTTGGCCAAAATTCGCAGTCCCCAACCTCCAATCACTCACCAACCTCCTGTCCTCCAATTTGTCCTGGTTATCGCTGGATGTGT…
HBV_2X	3652	5600	HBsAg_S2	89A008_HC.ccs_polish-flnc.fa.algn.srt	m180608_092030_42238_c101464112550000001823290111181801_s1_p0/3556/ccs	GAGGCCATGCAGTGGAACTCCACAACATTTCATCAAGCTCTGCAGGATCCCAGAGTACGGGGCCTGTATTTTCCTGCTGGTGGCTCCAGTTCAAGAACATTGAACCCTGTTCAGAATACTGCCTCTCACATCTCGTCAGTCTTCTCGACGACTGGGGACCCTGCACCGAACATGGAGAACATCACATCAGGATTCCTAGGACCCCTGCTCGTGTTACAGGCGGGGTTTTTCTTGTTGACAAAAATCCTCACAATACCGCAGAGTCTAGACTCGTGGTGGACTTCTCTCAATTTTCTAGGGGGAGCACCCGTGTGCCTTGGCCAAAATTCGCAGTCCCCAACCTCCAATCACTCACCAACCTCCTGTCCTCCAATTTGTCCTGGTTATCGCTGGATGTGT…
HBV_2X	3652	5599	HBsAg_S2	89A008_HC.ccs_polish-flnc.fa.algn.srt	m180608_092030_42238_c101464112550000001823290111181801_s1_p0/15441/ccs	AGGCCATGCAGTGGAACTCCACAACATTTCATCAAGCTCTGCAGGATCCCAGAGTACGGGGCCTGTATTTTCCTGCTGGTGGCTCCAGTTCAGGAACGTTGAACCTGTTCAGAATACTGCCTCTCACATCTCGTCAGTCTTCTCGACGACTGGGGACCCTGCACCGAACATGGAGAACATCACATCAGGGATTCCTAGGACCCTGCTCGTGTTACAGGCGGGGTTTTTCTTGTTGACAAAAATCCTCACAATACCACAGAGTCTAGACTCGTTGTGGACTTCCTCTCAATTTTCTAGGGGGAGCACCCGTGTGCCTTGGCCAAAATTCGCAGTCCCCAACCTCCAATCACTCACCAACCTCCTGTCCTCCAATTTGTCCTGGTTATCGCTGGATGTTGT…
HBV_2X	3652	5600	HBsAg_S2	89A008_HC.ccs_polish-flnc.fa.algn.srt	m180608_215919_42238_c101464112550000001823290111181803_s1_p0/846/ccs	GAGGCCATGCAGTGGAACTCCACAACATTTCATCAAGCTCTGCAGGATCCCAGAGTACGGGGCCTGTATTTTCCTGCTGGTGGCTCCAGTTCAGGAACATTGAACCCTGTTCAGAATACTGCCTCTCACATCTCGTCAGTCTTCTCGACGACTGGGGACCCTGCACCGAACATGGAGAACATCACATCAGGATTCCTAGGACCCCTGCTCGTGTTACAGGCGGGGTTTTTCTTGTTGACAAAAATCCTCACAATACCGCAGAGTCTAGACTCGTGGTGGACTTCTCTCAATTTTCTAGGGGGAGCACCCGTGTGCCTTGGCCAAAATTCGCAGTCCCCAACCTCCAATCACTCACCAACCTCCTGTCCTCCAATTTGTCCTGGTTATCGCTGGATGTGT…
HBV_2X	3653	5602	HBsAg_S2	89A008_HC.ccs_polish-flnc.fa.algn.srt	m180608_092030_42238_c101464112550000001823290111181801_s1_p0/61465/ccs	TCTCATCGGCCATGCAGTGGAACTCCACAACATTTCCATCAAGCTCTGCAGGATCCCAGAGTACAGGGCCTGTATTTCTCCTGCTGGTGGCTCCAGTTCAGGAACGTTGAACCCTGTTCAGAATACTGCTCTCACATTCTCGTCAGTCTTTCTCGACGACTGGGGACCTGCACCGAACATGGAGAACATCACATCAGGATTCCTAGGACCCCTGCTCGTGTTACAGGCGGGGTTTTCTTGTTGACAAAACATCCTCACAATACCCGCAGAGTCTAAGGACTCGTTGGTGGGACCTCTCTCAATTTTCTAGGGGGAGCACCCGTGTGCCCTTGGGCCAAAATTCGCAGTCCCCCAACCTCCAATCACTCACCAACCCTCCGTCTCTCCAATTTGTCCTGG…
HBV_2X	3656	5601	HBsAg_S2	89A008_HC.ccs_polish-flnc.fa.algn.srt	m180608_092030_42238_c101464112550000001823290111181801_s1_p0/122274/ccs	CATGCAGTGGAACTCCACAACATTTCATCAAGCTCTGCAGGATCCCAGAGTACGGGGCCTGTATTTTCCTGCTGGTGGCTCCAGTTCAGGAACGTTGAACCCTGTTCAGAATACTGCCTCTCACATCTCGTCAGTCTTCTCGACGACTGGGGACCCTGCACCGAACATGGAGAACATCACATCAGGATTCCTAGGACCCCTGCTCGTGTTACAGGCGGGGTTTTTCTTGTTGACAAAAATCCTCACAATACCGCAGAGTCTAGACTCGTTGTGGACTTCTCTCAATTTTCTAGGGGGAGCACCCGTGTGCCTTGGCCAAAATTCGCAGTCCCCAACCTCCAATCACTCACCAACCTCCTGTCCTCCAATTTGTCCTGGTTATCGCTGGATGTGTCTGCG…
HBV_2X	3661	5599	HBsAg_S2	89A008_HC.ccs_polish-flnc.fa.algn.srt	m180608_092030_42238_c101464112550000001823290111181801_s1_p0/25186/ccs	GGAGTGGAACTCCACAACATTTCATCAAGCTCTGCAGGATCCCAGAGTACGGGGCCTGTATTTTCCTGCTGGTGGCTCCAGTTCAGGAACATTGAACCCTGTTCAGAATACTGCCTCTCACATCTCGTCAGTCTTCTCGACGACTGGGGACCCTGCACCGAACATGGAGAACATCACATCAGGATTCCTAGGACCCCTGCTCGTGTTACAGGCGGGGTTTTTCTTGTTGACAAAAATCCTCACAATACCGCAGAGTCTAGACTCGTGGTGGACTTCTCTCAATTTTCTAGGGGGAGCACCCGTGTGCCTTGGCCAAAATTCGCAGTCCCCAACCTCCAATCACTCACCAACCTCCTGTCCTCCAATTTGTCCTGGTTATCGCTGGATGTGTCTGCGGCG…
HBV_2X	3661	5609	HBsAg_S2	89A008_HC.ccs_polish-flnc.fa.algn.srt	m180608_092030_42238_c101464112550000001823290111181801_s1_p0/136171/ccs	GAGTGGAACTCCACAACATTTCATCAAGCTCTGCAGGATCCCAGAGTACGGGGCCTGTATTTTCCTGCTGGTGGCTCCAGTTCAGGAACATTGAACCCTGTTCAGAATACTGCCTCTCACATCTCGTCAGTCTTCTCGACGACTGGGGACCCTGCACCGAACATGGAGAACATCACATCAGGATTCCTAGGACCCCTGCCTCGTGTTACAGGCGGGGTTTTTCTTGTTGACAAAAATCCTCACAATACCGCAGAGTCTAGACTCGTGGTGGACTTCTCTCAATTTTCTAGGGGGAGCACCGTGTGCCTTGGCCAAAATTCGCAGTCCCCAACCTCCAATCACTCACCAACCTCCTGTCCTCCAATTTGTCCTGGTTATCGCTGGATGTGTCTGCGGGCG…
HBV_2X	3664	5602	HBsAg_S2	89A008_HC.ccs_polish-flnc.fa.algn.srt	m180608_092030_42238_c101464112550000001823290111181801_s1_p0/18867/ccs	GGAACTCCACAACATTTCATCAAGCTCTGCAGGATCCCAGAGTACGGGGCCTGTATTTTCCTGCTGGTGGCTCCAGTTCAGGAACGTTGAACCCTGTTCAGAATACTGCCTCTCACATCTCGTCAGTCTTCTCGACGACTGGGGACCCTGCACCGAACATGGAGAACATCACATCAGGATTCCTAGGACCCCTGCTCGTGTTACAGGCGGGGTTTTTCTTGTTGACAAAAATCCTCACAATACCGCAGAGTCTAGGACTCGTTGTGGACTTCTCTCAATTTTCTAGGGGAGCACCCGTGTGCCTTGGCCAAAATTCGCAGTCCCCAACCTCCAATCACTCACCAACCTCCTGTCCTCCAATTTGTCCTGGTTATCGCTGGATGTGTCTGCGGCGTTTTA…
HBV_2X	3664	5602	HBsAg_S2	89A008_HC.ccs_polish-flnc.fa.algn.srt	m180608_092030_42238_c101464112550000001823290111181801_s1_p0/44034/ccs	GGGAACTCCACAACATTTCATCAAGCTCTGCAGGATCCCAGAGTACGGGGCCTGTATTTTCCTGCTGGTGGCTCCAGTTCAGGAACATTGAACCCTGTTCAGAATACTGCCTCTCACATCTCGTCAGTCTTCTCGACGACTGGGGACCCTGCACCGAACATGGAGAACATCACATCAGGATTCCTAGGACCCCTGCTCGTGTTACAGGCGGGGTTTTTCTTGTTGACAAAAATCCTCACAATACCGCAGAGTCTAGACTCGTGGTGGACTTCTCTCAATTTTCTAGGGGGAGCACCCGTGTGCCTTGGCCAAAATTCGCAGTCCCCAACCTCCAATCACTCACCAACCTCCTGTCCTCCAATTTGTCCTGGTTATCGCTGGATGTGTCTGCGGCGTTTT…
HBV_2X	3664	5599	HBsAg_S2	89A008_HC.ccs_polish-flnc.fa.algn.srt	m180608_092030_42238_c101464112550000001823290111181801_s1_p0/141174/ccs	GGGAACTCCACAACATTTCATCAAGCTCTGCAGGATCCCAGAGTACGGGGCCTGTATTTTCCTGCTGGTGGCTCCAGTTCAGGAACATTGAACCCTGTTCAGAATACTGCCTCTCACATCTCGTCAGTCTTCTCGACGACTGGGGACCCTGCACCGAACATGGAGAACATCACATCAGGATTCCTAGGACCCCTGCTCGTGTTACAGGCGGGGTTTTTCTTGTTGACAAAAATCCTCACAATACCGCAGAGTCTAGACTCGTGGTGGACTTCTCTCAATTTTCTAGGGGGAGCACCCGTGTGCCTTGGCCAAAATTCGCAGTCCCCAACCTCCAATCACTCACCAACCTCCTGTCCTCCAATTTGTCCTGGTTATCGCTGGATGTGTCTGCGGCGTTTT…
HBV_2X	3664	5602	HBsAg_S2	89A008_HC.ccs_polish-flnc.fa.algn.srt	m180608_153954_42238_c101464112550000001823290111181802_s1_p0/142024/ccs	GGAACTCCACAACATTTCATCAAGCTCTGCAGGATCCCAGAGTACGGGGCCTGTATTTTCCTGCTGGTGGCTCCAGTTCAGGAACATTGAACCCTGTTCAGAATACTGCCTCTCACATCTCGTCAGTCTTCTCGACGACTGGGGACCCTGCACCGAACATGGAGAACATCACATCAGGATTCCTAGGACCCCTGCTCGTGTTACAGGCGGGGTTTTTCTTGTTGACAAAAATCCTCACAATACCGCAGAGTCTAGACTCGTGGTGGACTTCTCTCAGTTTTCTAGGGGGAGCACCCGTGTGCCTTGGCCAAAATTCGCAGTCCCCAACCTCCAATCACTCACCAACCTCCTGTCCTCCAATTTGTCCTGGTTATCGCTGGATGTGTCTGCGGCGTTTTA…
HBV_2X	3665	5602	HBsAg_S2	89A008_HC.ccs_polish-flnc.fa.algn.srt	m180608_092030_42238_c101464112550000001823290111181801_s1_p0/3436/ccs	GAACTCCACAACATTTCATCAAGCTCTGCAGGATCCCAGAGTACGGGGCCTGTATTTTCCTGCTGGTGGCTCCAGTTCAGGAACATTGAACCCTGTTCAGAATACTGCCTCTCACATCTCGTCAGTCTTCTCGACGACTGGGGACCCTGCACCGAACATGGAGAACATCACATCAGGATTCCTAGGACCCCTGCTCGTGTTACAGGCGGGGTTTTTCTTGTTGACAAAAATCCTCACAATACCGCAGAGTCTAGACTCGTGGTGGACTTCTCTCAATTTTCTAGGGGGAGCACCCGTGTGCCTTGGCCAAAATTCGCAGTCCCCAACCTCCAATCACTCACCAACCTCCTGTCCTCCAATTTGTCCTGGTTATCGCTGGATGTGTCTGCGGCGTTTTAT…
HBV_2X	3671	5602	HBsAg_S2	89A008_HC.ccs_polish-flnc.fa.algn.srt	m180608_092030_42238_c101464112550000001823290111181801_s1_p0/77479/ccs	CACAACATTTCATCAAGCTCTGCAGGATCCCAGAGTACGGGGCCTGTATTTTCCTGCTGGTGGCTCCAGTTCAGGAACGTTGAACCCTGTTCAGAATACTGCCTCTCACATCTCGTCAGTCTTCTCGACGACTGGGGACCCTGCACCGAACATGGAGAACATCACATCGGGATTCCTAGGACCCCTGCTCGTGTTACAGGCGGGGTTTTTCTTGTTGACAAAAATCCTCACAATACCACAGAGTCTAGACTCGTTGTGGACTTCTCTCAATTTTCTAGGGGGAGCACCCGTGTGCCTTGGCCAAAATTCGCAGTCCCCAACCTCCAATCACTCACCAACCTCCTGTCCTCCAATTTGTCCTGGTTATCGCTGGATGTGTCTGCGGCGTTTTATCATCTT…
HBV_2X	3672	5602	HBsAg_S2	89A008_HC.ccs_polish-flnc.fa.algn.srt	m180608_092030_42238_c101464112550000001823290111181801_s1_p0/34203/ccs	ACAACATTTCATCAAGCTCTGCAGGATCCCAGAGTACGGGGCCTGTATTTTCCTGCTGGTGGCTCCAGTTCAGGAACATTGAACCCTGTTCAGAATACTGCCTCTCACATCTCGTCAGTCTTCTCGACGACTGGGGACCCTGCACCGAACATGGAGAACATCACATCAGGATTCCTAGGACCCCTGCTCGTGTTACAGGCGGGGTTTTTCTTGTTGACAAAAATCCTCACAATACCGCAGAGTCTAGACTCGTGGTGGACTTCTCTCAATTTTCTAGGGGGAGCACCCGTGTGCCTTGGCCAAAATTCGCAGTCCCCAACCTCCAATCACTCACCAACCTCCTGTCCTCCAATTTGTCCTGGTTATCGCTGGATGTGTCTGCGGCGTTTTATCATCTTC…
HBV_2X	3672	5601	HBsAg_S2	89A008_HC.ccs_polish-flnc.fa.algn.srt	m180608_092030_42238_c101464112550000001823290111181801_s1_p0/99765/ccs	ACAACATTTCATCAAGCTCTGCAGGATCCCAGAGTACGGGGCCTGTATTTTCCTGCTGGTGGCTCCAGTTCAGGAACATTGAACCCTGTTCAGAATACTGCCTCTCACATCTCGTCAGTCTTCTCGACGACTGGGGACCCTGCACCGAACATGGAGAACATCACATCAGGATTCCTAGGACCCCTGCTCGTGTTACAGGCGGGGTTTTTCTTGTTGACACAAATCCTCACAATACCGCAGAGTCTAGACTCGTGGTGGACTTCTCTCAATTTTCTAGGGGGAGCACCCGTGTGCCTTGGCCAAAATTCGCAGTCCCCAACCTCCAATCACTCACCAACCTCCTGTCCTCCAATTTGTCCTGGTTATCGCTGGATGTGTCTGCGGCGTTTTATCATCTTC…
HBV_2X	3678	5593	HBsAg_S2	89A008_HC.ccs_polish-flnc.fa.algn.srt	m180608_092030_42238_c101464112550000001823290111181801_s1_p0/53521/ccs	GATTTTCATCAAGCTCTGCAGGATCCCAGAGTACGGGGCCTGTATTTTCCTGCTGGTGGCTCCAGTTCAGGAACATTGAACCCTGTTCAGAATACTGCCTCTCACAGTCTCGTCAGTGACTTCTCCGACGACTGGGACCCTGCACCCGAACATGGAGAACATCCACATTCAGGATTCCTAGGGACCGCCGTGGCCTCGTGTTACAGGCGGGTTTTTCTTTGACAAAAATCCTCAAAATACGCAGAGTCTAGACTCGTGGGGACTTCTCTCAATTTCTAGGGGGAGCACCCCGTGTGCCTTGGCCAAAATTCGCAGTCCCCCAACCTCCCAATCACTCACCAACCTCCATGTCCCTCCAATTTGTCCTGGGTTATCGCTGGAATGTGTTGCGGCGTTTTT…
HBV_2X	3685	5602	HBsAg_S2	89A008_HC.ccs_polish-flnc.fa.algn.srt	m180608_092030_42238_c101464112550000001823290111181801_s1_p0/14888/ccs	AAGCTCTGCAGGATCCCAGAGTACGGGGCCTGTATTTTCCTGCTGGTGGCTCCAGTTCAGGAACATTGAACCCTGTTCAGAATACTGCCTCTCACATCTCGTCAGTCTTCTCGACGACTGGGGACCCTGCACCGAACATGGAGAACATCACATCAGGATTCCTAGGACCCCTGCTCGTGTTACAGGCGGGGTTTTTCTTGTTGACAAAAATCCTCACAATACCGCAGAGTCTAGACTCGTGGTGGACTTCTCTCAATTTTCTAGGGGGAGCACCCGTGTGCCTTGGCCAAAATTCGCAGTCCCCAACCTCCAATCACTCACCAACCTCCTGTCCTCCAATTTGTCCTGGTTATCGCTGGATGTGTCTGCGGCGTTTTATCATCTTCCTCTTCATCCTGC…
HBV_2X	3685	5599	HBsAg_S2	89A008_HC.ccs_polish-flnc.fa.algn.srt	m180608_153954_42238_c101464112550000001823290111181802_s1_p0/134167/ccs	GAAGCTCTGCAGGATCCCAGAGTACGGGGCCTGTATTTTCCTGCTGGTGGCTCCAGTTCAGGAACATTGAACCCTGTTCAGAATACTGCCTCTCACATCTCGTCAGTCTTCTCGACGACTGGGGACCCTGCACCGAACATGGAGAACATCACATCAGGATTCCTAGGACCCCTGCTCGTGTTACAGGCGGGGTTTTTCTTGTTGACAAAAATCCTCACAATACCGCAGAGTCTAGACTCGTGGTGGACTTCTCTCAATTTTCTAGGGGGAGCACCCGTGTGCCTTGGCCAAAATTCGCAGTCCCCAACCTCCAATCACTCACCAACCTCCTGTCCTCCAATTTGTCCTGGTTATCGCTGGATGTGTCTGCGGCGTTTTATCATCTTCCTCTTCATCCTG…
HBV_2X	3692	5600	HBsAg_S2	89A008_HC.ccs_polish-flnc.fa.algn.srt	m180608_092030_42238_c101464112550000001823290111181801_s1_p0/14373/ccs	GGCAGGAATCCCAGAGTACGGGGCCTGTATTTTCCTGCTGGTGGCTCCAGTTCAGGAACATTGAAACCCTGTTCAGAATACTGTCTCTCACATCTCGTCAGTCTTCTCGACGACTGGGGACCCTGCACCGAACATGGAGAACATCACATCAGGATTCCTAGGACCCCTGCTCGTGTTTACAGGCGGGGTTTTTCTTGTTGACAAAAAATCCTCACAATACCGCAGAGTCTAGAACTCGTGGTGGACTTCTCTCAATTTTTCTAGGGGAAGCACCCGTGTGCCTTGGCCAAAATTCGCAGTCCCCAACCCTCCAATCACTCACTAACCTCCTGTCCTCCAATTTGTCCTGGTTATCGCTGGATGTGTCTGCGGCGTTTTATCATCTTCCTCTTCATCCTG…
HBV_2X	3692	5600	HBsAg_S2	89A008_HC.ccs_polish-flnc.fa.algn.srt	m180608_153954_42238_c101464112550000001823290111181802_s1_p0/46710/ccs	GCAGGATCCCAGAGTACGGGGCCTGTATTTTCCTGCTGGTGGCTCCAGTTCAGGAACATTGAACCCTGTTCAGAATACTGCCTCTCACATCTCGTCAGTCTTCTCGACGACTGGGGACCCTGCACCGAACATGGAGAACATCACATCAGGATTCCTAGGACCCCTGCTCGTGTTACCAGGGCGGGGTTTTTCTTGTTGACAAAAATCCTCACAATACCGCAGAGTCTAGACTCGTGGTGGACTTCTCTCAATTTTCTAGGGGAGCACCCGTGTGCCTTGGCCAAAATTCGCAGTCCCCAACCTCCAATCACTCACCAACCTCCTGTCCTCCAATTTGTTCCTGGTTATCGCTGGATGTGTCTGCGGCGTTTTATCATCTTCCTCTTCATCCTGCTGCTA…
HBV_2X	3694	5600	HBsAg_S2	89A008_HC.ccs_polish-flnc.fa.algn.srt	m180608_092030_42238_c101464112550000001823290111181801_s1_p0/104257/ccs	AGGATCCCAGAGTACGGGGCCTGTATTTTCCTGCTGGTGGCTCCAGTTCAGGAACATTGAACCCTGTTCAGAATACTGCCTCTCACATCTCGTCAGTCTTCTCGACGACTGGGGACCCTGCACCGAACATGGAGAACATCACATCAGGATTCCTAGGACCCCTGCTCGTGTTACAGGCGGGGTTTTTCTTGTTGACAAAAATCCTCACAATACCGCAGAGTCTAGACTCGTGGTGGACTTCTCTCAATTTTCTAGGGGGAGCACCCGTGTGCCTTGGCCAAAATTCGCAGTCCCCAACCTCCAATCACTCACCAACCTCCTGTCCTCCAATTTGTCCTGGTTATCGCTGGATGTGTCTGCGGCGTTTTATCATCTTCCTCTTCATCCTGCTGCTATGCC…
HBV_2X	3709	5600	HBsAg_S2	89A008_HC.ccs_polish-flnc.fa.algn.srt	m180608_092030_42238_c101464112550000001823290111181801_s1_p0/129752/ccs	GGGGCCTGTATTTTCCTGCTGGTGGCTCCAGTTCAGGAACATTGAACCCTGTTCAGAATACTGCCTCTCACATCTCGTCAGTCTTCTCGACGACTGGGGACCCTGCACCGAACATGGAGAACATCACATCAGGATTCCTAGGACCCCTGCTCGTGTTACAGGCGGGGTTTTTCTTGTTGACAAAAATCCTCACAATACCGCAGAGTCTAGACTCGTGGTGGACTTCTCTCAATTTTCTAGGGGGAGCACCCGTGTGCCTTGGCCAAAATTCGCAGTCCCCAACCTCCAATCACTCACCAACCTCCCTGTCCTCCAATTTGTCCTGGTTATCGCTGGATGTGTCTGCGGCGTTTTATCATCTTCCTCTTCATCCTGCTGCTATGCCTCATCTTCTTGTTG…
HBV_2X	3714	5602	HBsAg_S2	89A008_HC.ccs_polish-flnc.fa.algn.srt	m180608_092030_42238_c101464112550000001823290111181801_s1_p0/146773/ccs	GCTGTATTTTCCTGCTGGTGGCTCCAGTTCAGGAACATTGAACCCTTTCAGATACTGCCTCTCACATCTCGTCAGTCTTCTCGACGACTGGGGACCCTGCACCGAACATGGAGAACATCACATCAGGATTCCTAGGACCCCTGCTCGTGTTACAGGCGGGGTTTTTCTTGTTGACAAAAATCCTCACAATACCGCAGAGTCTAGACTCGTGGTGGACTTCTCTCAATTTTCTAGGGGGAGCACCCGTGTGCCTTGGCCAAAATTCGCAGTCCCCAACCTCCAAATCACTCACCAACCTCCTGTCCTCCAATTTGTCCTGGTTATTCGCTGGATGTGTTGCGGCATTTTATCATCTTCCTCTTCATCCTGCTGCTATGCCTCATCTTCTTGTTGGTTCTT…
HBV_2X	3778	5602	HBsAg_S2	89A008_HC.ccs_polish-flnc.fa.algn.srt	m180608_092030_42238_c101464112550000001823290111181801_s1_p0/154806/ccs	GACATCTCGTCAGTCTTCTCGACGACTGGGGACCCTGCACCGAACATGGAGAACATCACATCAGGATTCCTAGGACCCCTGCTCGTGTTACAGGCGGGGTTTTTCTTGTTGACAAAAATCCTCACAATACCGCAGAGTCTAGACTCGTGGTGGACTTCTCACAATTTTCTAGGGGGAGCACCCGTGTGCCTTGGCCAAAATTCGCAGTCCCCAACCTCCAATCACTCACCAACCTCCTGTCCTCCAATTTGTCCTGGTTATCGCTGGATGTGTCTGCGGCGTTTTATCATCTTCCTCTTCATCCTGCTGCTATGCCTCATCTTCTTGTTGGTTCCTCTGGACTATCAAGGTATGTTTGCCCGTTTGTCCTCTAATTCCAGGATCCTCGACCACCAGCAC…
HBV_2X	3778	5602	HBsAg_S2	89A008_HC.ccs_polish-flnc.fa.algn.srt	m180608_092030_42238_c101464112550000001823290111181801_s1_p0/20054/ccs	GACATCTCGTCAGTCTTCTCGACGACTGGGGACCCTGCACCGAACATGGAGAACATCACATCAGGATTCCTAGGACCCCTGCTCGTGTTACAGGCGGGGTTTTTCTTGTTGACAAAAATCCTCACAATACCGCAGAGTCTAGACTCGTGGTGGACTTCTCTCAATTTTCTAGGGGGAGCACCCGTGTGCCTTGGCCAAAATTCGCAGTCCCCAACCTCCAATCACTCACCAACCTCCTGTCCTCCAATTTGTCCTGGTTATCGCTGGATGTGTCTGCGGCGTTTTATCATCTTCCTCTTCATCCTGCTGCTATGCCTCATCTTCTTGTTGGTTCTTCTGGACTATCAAGGTATGTTGCCCGTTTGTCCTCTAATTCCAGGATCCTCGACCACCAGCACG…
HBV_2X	3642	5308	HBsAg_S2_iDNA	89A008_HC.ccs_polish-flnc.fa.algn.srt	m180608_215919_42238_c101464112550000001823290111181803_s1_p0/66393/ccs	GACTCATCCTCAGGCCATGCAGTGGAACTCCACAACATTTCATCAAGCTCTGCAGGATCCCAGAGTACGGGGCCTGTATTTTCCTGCTGGTGGCTCCAGTTCAGGAACATTGAACCCTGTTCAGAATACTGCCTCTCACATCTCGTCAGTCTTCTCGACGACTGGGGGACCCTGCACCGAACATGGAGAACATCACATCAGGATTCCTAGGACCCCTGCTCGTGTTACAGGCGGGGTTTTTCTTGTTGACAAAAATCCTCACAATACCGCAGAGTCTAGACTCGTGGTGGACTTCTCTCAATTTTCTAGGGGGAGCACCCGTGTGCCTTGGCCAAAATTCGCAGTCCCCAACCTCCAATCACTCACCAACCTCCTGTCCTCTAATTTGTCCTGGTTATC…
HBV_2X	3642	5450	HBsAg_S2_iDNA	89A008_HC.ccs_polish-flnc.fa.algn.srt	m180608_215919_42238_c101464112550000001823290111181803_s1_p0/7827/ccs	GACTCATCCTCAGGCCATGCAGTGGAACTCCACAACATTTCATCAAGCTCTGCAGGATCCCAGAGTACGGGGCCTGTATTTTCCTGCTGGTGGCTCCAGTTCAGGAACATTGAACCCTGTTCAGAATACTGCCTCTCACATCTCGTCAGTCTTCTCGACGACTGGGGACCCTGCACCGAACATGGAGAACATCACATCAGGATTCCTAGGACCCCTGCTCGTGTTACCGGCGGGGTTTTTCTTGTTGACAAAAATCCTCACAATACCGCAGAGTCTAGACTCGTGGTGGACTTCTCTCAATTTTCTAGGGGAGCACCCGTGTGCCTTGGCCAAAATTCGCAGTCCCCAACCTCCAATCACTCACCAACCTCCTGTCCTCCAATTTGTCCTGGTTATCGC…
HBV_2X	3642	5493	HBsAg_S2_iDNA	89A008_HC.ccs_polish-flnc.fa.algn.srt	m180608_092030_42238_c101464112550000001823290111181801_s1_p0/36435/ccs	GACTCATCCTCAGGCCATGCAGTGGAACTCCACAACATTTCATCAAGCTCTGCAGGATCCCAGAGTACGGGGCCTGTATTTTCCTGCTGGTGGCTCCAGTTCAGGAACATTGAACCCTGTTCAGAATACTGCCTCTCACATCTCGTCAGTCTTCTCGACGACTGGGGACCCTGCACCGAACATGGAGAACATCACATCAGGATTCCTAGGACCCCTGCTCGTGTTACAGGCGGGGTTTTTCTTGTTGACAAAAATCCTCACAATACCGCAGAGTCTAGACTCGTGGTGGACTTCTCTCAATTTTTCTAGGGGGAGCACCCGTGTGCCTTGGCCAAAATTCGCAGTCCCCAACCTCCAATCACTCACCAACCTCCTGTCCTCCATTTGTCCTGGTTATCG…
HBV_2X	3642	5473	HBsAg_S2_iDNA	89A008_HC.ccs_polish-flnc.fa.algn.srt	m180608_092030_42238_c101464112550000001823290111181801_s1_p0/41910/ccs	ACTCATCCTCAGGCCATGCAGTGGAACTCCACAACATTTCATCAAGCTCTGCAGGATCCCAGAGTACGGGGCCTGTATTTTCCTGCTGGTGGCTCCAGTTCAGGAACATTGAACCCTGTTCAGAATACTGCCTCTCACATCTCGTCAGTCTTCTCGACGACTGGGGACCCTGCACCGAACATGGAGAACATCACATCAGGATTCCTAGGACCCCTGCTCGTGTTACAGGCGGGGTTTTTCTTGTTGACAAAAATCCTCACAATACCGCAGAGTCTAGACTCGTGGTGGACTTCTCTCAATTTTCTAGGGGGAGCACCCGTGTGCCTTGGCCAAAATTCGCAGTCCCCAACCTCCAATCACTCACCAACCTCCTGTCCTCCAATTTGTCCTGGTTATCGC…
HBV_2X	3642	5473	HBsAg_S2_iDNA	89A008_HC.ccs_polish-flnc.fa.algn.srt	m180608_092030_42238_c101464112550000001823290111181801_s1_p0/42932/ccs	GACTCATCCTCAGGCCATGCAGTGGAACTCCACAACATTTCATCAAGCTCTGCAGGATCCCAGAGTACGGGGCCTGTATTTTCCTGCTGGTGGCTCCAGTTCAGGAACATTGAACCCTGTTCAGAATACTGCCTCTCACATCTCGTCAGTCTTCTCGACGACTGGGGACCCTGCACCGAACATGGAGAACATCACATCAGGATTCCTAGGACCCCTGCTCGTGTTACAGGCGGGGTTTTTCTTGTTGACAAAAATCCTCACAATACCGCAGAGTCTAGACTCGTGGTGGACTTCTCTCAATTTTCTAGGGGGAGCACCCGTGTGCCTTGGCCAAAATTCGCAGTCCCCAACCTCCAATCACTCACCAACCTCCTGTCCTCCAATTTGTCCTGGTTATCG…
HBV_2X	3642	5096	HBsAg_S2_iDNA	89A008_HC.ccs_polish-flnc.fa.algn.srt	m180608_092030_42238_c101464112550000001823290111181801_s1_p0/67564/ccs	ACTCATCCTCAGGCCATGCAGTGGAACTCCACAACATTTCATCAAGCTCTGCAGGATCCCAGAGTACGGGGCCTGTATTTTCCTGCTGGTGGCTCCAGTTCAGGAACATTGAACCCTGTTCAGAATACTGCCTCTCACATCTCGTCAGTCTTCTCGACGACTGGGGACCCTGCACCGAACATGGAGAACATCACATCAGGATTCCTAGGACCCCTGCTCGTGTTACAGGCGGGGTTTTTCTTGTTGACAAAAATCCTCACAATACCGCAGAGTCTAGACTCGTGGTGGACTTCTCTCAATTTTCTAGGGGGAGCACCCGTGTGCCTTGGCCAAAATTCGCAGTCCCCAACCTCCAATCACTCACCAACCTCCTGTCCTCCAATTTGTCCTGGTTATCGC…
HBV_2X	3642	5458	HBsAg_S2_iDNA	89A008_HC.ccs_polish-flnc.fa.algn.srt	m180608_092030_42238_c101464112550000001823290111181801_s1_p0/93183/ccs	GACTCATCCTCAGGCCATGCAGTGGAACTCCACAACATTTCATCAAGCTCTGCAGGATCCCAGAGTACGGGGCCTGTATTTTCCTGCTGGTGGCTCCAGTTCAGGAACATTGAACCCTGTTCAGAATACTGCCTCTCACATCTCGTCAGTCTTCTCGACGACTGGGGACCCTGCACCGAACATGGAGAACATCACATCAGGATTCCTAGGACCCCTGCTCGTGTTACAGGCGGGGTTTTTCTTGTTGACAAAAATCCTCACAATACCGCAGAGTCTAGACTCGTGGTGGACTTCTCTCAATTTTCTAGGGGGAGCACCCGTGTGCCTTGGCCAAAATTCGCAGTCCCCAACCTCCAATCACTCACCAACCTCCTGTCCTCCAATTTGTCCTGGTTATCG…
HBV_2X	3642	5494	HBsAg_S2_iDNA	89A008_HC.ccs_polish-flnc.fa.algn.srt	m180608_092030_42238_c101464112550000001823290111181801_s1_p0/99111/ccs	GACTCATCCTCAGGCCATGCAGTGGAACTCCACAACATTTCATCAAGCCTCTGCAGGATCCCAGAGTACGGGGCCTGTATTTTCCTGCTGGTGGCTCCAGTTCAGGAAACATTGAACCCTGTTCAGAATACTGCCTCTCACATCTCGTCAGTCTTCTCGACGACTGGGGACCCTGCACCGAACATGGAGAACATCACATCAGGATTCCTAGGACCCCTGCTCGTGTTACAGGCGGGGTTTTTCTTGTTGACAAAAATCCTCACAATACCGCAGAGTCTAGACTCGTGGTGGACTTCTCTCAATTTTCTAGGGGGAGCACCCGTGTGCCTTGGCCAAAATTCGCAGTCCCCAACCTCCAATCACTCACCAACCTCCTGTCCTCCAATTTGTCCTGGTTAT…
HBV_2X	3642	5478	HBsAg_S2_iDNA	89A008_HC.ccs_polish-flnc.fa.algn.srt	m180608_092030_42238_c101464112550000001823290111181801_s1_p0/110629/ccs	GACTCATCCTCAGGCCATGCAGTGGAACTCCACAACATTTCATCAAGCTCTGCAGATCCCAGAGTACGGGGCCTGTATTTTCCTGCTGGTGGCTCAGTTCAGGACATTGAACCCTGTTCAGAATACTGCCTCTCACATCTCGTCAGTCTTCTCGACGACTGGGGACCCCTGCACCGAACAGGAGAACATCACATCAGGATTCCTAGGACCCCTGCTCGTGTTACAGGCGGGGTTTTTCTTGTTGACAAAAATCCTCACAATACCGCAGAGTCTAGACTCGTGGTGGACTTCTCTCAATTTTCTAGGGGGAGCACCCGTGTGCCTTGGCCAAAATTCGCAGTTCCCAACCTCCAATCACTCACCAACCTCCTGTCCTCCAATTTGTCCTGGTTATCGCTG…
HBV_2X	3642	5464	HBsAg_S2_iDNA	89A008_HC.ccs_polish-flnc.fa.algn.srt	m180608_092030_42238_c101464112550000001823290111181801_s1_p0/119591/ccs	GACTCATCCTCAGGCCATGCAGTGGAACTCCACAACATTTCATCAAGCTCTGCAGGATCCCAGAGTACGGGGCCTGTATTTTCCTGCTGGTGGCTCCAGTTCAGGAACATTGAACCCTGTTCAGAATACTGCCTCTCACATCTCGTCAGTCTTCTCGACGACTGGGGACCCTGCACCGAACATGGAGAACATCACATCAGGATTCCTAGGACCCCTGCTCGTGTTACAGGCGGGGTTTTTCTTGTTGACAAAAATCCTCACAATACCGCAGAGTCTAGACTCGTGGTGGACTTCTCTCAATTTTCTAGGGGGAGCACCCGTGTGCCTTGGCCAAAATTCGCAGTCCCCAACCTCCAATCACTCACCAACCTCCTGTCCTCCAATTTGTCCTGGTTATCG…
HBV_2X	3642	5463	HBsAg_S2_iDNA	89A008_HC.ccs_polish-flnc.fa.algn.srt	m180608_092030_42238_c101464112550000001823290111181801_s1_p0/126189/ccs	GACTCATCCTCAGGCCATGCAGTGGAACTCCACAACATTTCATCAAGCTCTGCAGGATCCCAGAGTACGGGGCCTGTATTTTCCTGCTGGTGGCTCCAGTTCAGGAACATTGAACCCTGTTCAGAATACTGCCTCTCACATCTCGTCAGTCTTCTCGACGACTGGGGACCCTGCACCGAACATGGAGAACATCACATCAGGATTCCTAGGACCCCTGCTCGTGTTACAGGCGGGGTTTTTCTTGTTGACAAAAATCCTCACAATACCGCAGAGTCTAGACTCGTGGTGGACTTCTCTCAATTTTCTAGGGGGAGCACCCGTGTGCCTTGGCCAAAATTCGCAGTCCCCAACCTCCAATCACTCACTAACCTCCTGTCCTCCAATTTGTCCTGGTTATCA…
HBV_2X	3642	5425	HBsAg_S2_iDNA	89A008_HC.ccs_polish-flnc.fa.algn.srt	m180608_092030_42238_c101464112550000001823290111181801_s1_p0/134901/ccs	GACTCATCCTCAGGCCATGCAGTGGAACTCCACAACATTTCATCAAGCTCTGCAGGATCCCAGAGTACGGGGCCTGTATTTTCCTGCTGGTGGCTCCAGTTCAGGAACATTGAACCCTGTTCAGAATACTGCCTCTCACATCTCGTCAGTCTTCTCGACGACTGGGGACCCTGCACCGAACATGGAGAACATCACATCAGGATTCCTAGGACCCCTGCTCGTGTTACAGGCGGGGTTTTTCTTGTTGACAAAAATCCTCACAATACCGCAGAGTCTAGACTCGTGGTGGACTTCTCTCAATTTTCTAGGGGGAGCACCCGTGTGCCTTGGCCAAAATTCGCAGTCCCCAACCTCCAATCACTCACCAACCTCCTGTCCTCCAATTTGTCCTGGTTATCG…
HBV_2X	3642	5585	HBsAg_S2_iDNA	89A008_HC.ccs_polish-flnc.fa.algn.srt	m180608_092030_42238_c101464112550000001823290111181801_s1_p0/145299/ccs	GACTCATCCTCAGGCCATGCAGTGGAACTCCACAACATTTCATCAAGCTCTGCAGGATCCCAGAGTACGGGGCCTGTATTTTCCTGCTGGTGGCTCCAGTTCAGGAACATTGAACCCTGTTCAGAATACTGCCTCTCACATCTCGTCAGTCTTCTCGACGACTGGGGACCCTGCACCGAACATGGAGAACATCACATCAGGATTCCTAGGACCCCTGCTCGTGTTACAGGCGGGGTTTTTCTTGTTGACAAAAATCCTCACAATACCGCAGAGTCTAGACTCGTGGTGGACTTCTCTCAATTTTCTAGGGGGAGCACCCGTGTGCCTTGGCCAAAATTCGCAGTCCCCAACCTCCAATCACTCACCAACCTCCTGTCCTCCAATTTGTCCTGGTTATCG…
HBV_2X	3642	5493	HBsAg_S2_iDNA	89A008_HC.ccs_polish-flnc.fa.algn.srt	m180608_092030_42238_c101464112550000001823290111181801_s1_p0/151905/ccs	GACTCATCCTCAGGCCATGCAGTGGAACTCCACAACATTTCATCAAGCTCTGCAGGATCCCAGAGTACGGGGCCTGTATTTTCCTGCTGGTGGCTCCAGTTCAGGAACATTGAACCCTGTTCAGAATACTGCCTCTCACATCTCGTCAGTCTTCTCGACGACTGGGGACCCTGCACCGAACATGGAGAACATCACATCAGGATTCCTAGGACCCCTGCTCGTGTTACAGGCGGGGTTTTTCTTGTTGACAAAAATCCTCACAATACCGCAGAGTCTAGACTCGTGGTGGACTTCTCTCAGTTTTTCTAGGGGGAGCACCCGTGTGCCTTGGCCAAAATTCGCAGTCCCCAACCTCCAATCACTCACCAACCTCCTGTCCTCCAATTTGTCCTGGTTATC…
HBV_2X	3642	5467	HBsAg_S2_iDNA	89A008_HC.ccs_polish-flnc.fa.algn.srt	m180608_092030_42238_c101464112550000001823290111181801_s1_p0/156556/ccs	GACTCATCCTCAGGCCATGCAGTGGAACTCCACAACATTTCATCAAGCTCTGCAGGATCCCAGAGTACGGGGCCTGTATTTTCCTGCTGGTGGCTCCAGTTCAGGAACATTGAACCCTGTTCAGAATACTGCCTCTCACATCTCGTCAGTCTTCTCGACGACTGGGGACCCTGCACCGAACATGGAGAACATCACATCAGGATTCCTAGGACCCCTGCTCGTGTTACAGGCGGGGTTTTTCTTGTTGACAAAAATCCTCACAATACCGCAGAGTCTAGACTCGTGGTGGACTTCTCTCAATTTTCTAGGGGGAGCACCCGTGTGCCTTGGCCAAAATTCGCAGTCCCCAACCTCCAATCACTCACCAACCTCCTGTCCTCTAATTTGTCCTGGTTATCG…
HBV_2X	3642	5255	HBsAg_S2_iDNA	89A008_HC.ccs_polish-flnc.fa.algn.srt	m180608_092030_42238_c101464112550000001823290111181801_s1_p0/161611/ccs	ACTCATCCTCAGGCCATGCAGTGGAACTCCACAACATTTCATCAAGCTCTGCAGGATCCCAGAGTACGGGGCCTGTATTTTCCTGCTGGTGGCTCCAGTTCAGGAACATTGAACCCTGTTCAGAATACTGCCTCTCACATCTCGTCAGTCTTCTCGACGACTGGGGACCCTGCACCGAACATGGAGAACATCACATCAGGATTCCTAGGACCCCTGCTCGTGTTACAGGCGGGGTTTTTCTTGTTGACAAAAATCCTCACAATACCGCAGAGTCTAGACTCGTGGTGGACTTCTCTCAATTTTCTAGGGGGAGCACCCGTGTGCCTTGGCCAAAATTCGCAGTCCCCAACCTCCAATCACTCACCAACCTCCTGTCCTCCAATTTGTCCTGGTTATCGC…
HBV_2X	3642	5247	HBsAg_S2_iDNA	89A008_HC.ccs_polish-flnc.fa.algn.srt	m180608_153954_42238_c101464112550000001823290111181802_s1_p0/3514/ccs	GACTCATCCTCAGGCCATGCAGTGGAACTCCACAACATTTCATCAAGCTCTGCAGGATCCCAGAGTACGGGGCCTGTATTTTCCTGCTGGTGGCTCCAGTTCAGGAACGTTGAACCCTGTTCAGAATACTGCCTCTCACATCTCGTCAGTCTTCTCGACGACTGGGGACCCTGCACCGAACATGGAGAACATCACATCAGGATTCCTAGGACCCCTGCTCGTGTTACAGGCGGGGTTTTTCTTGTTGACAAAAATCCTCACAATACCGCAGAGTCTAGACTCGTTGTGGACTTCTCTCAATTTTCTAGGGGGAGCACCCGTGTGCCTTGGCCAAAATTCGCAGTCCCCAACCTCCAATCACTCACCAACCTCCTGTCCTCCAATTTGTCCTGGTTATCG…
HBV_2X	3642	5473	HBsAg_S2_iDNA	89A008_HC.ccs_polish-flnc.fa.algn.srt	m180608_153954_42238_c101464112550000001823290111181802_s1_p0/19484/ccs	GACTCATCCTCAGGCCATGCAGTGGAACTCCACAACATTTCATCAAGCTCTGCAGGATCCCAGAGTACGGGGCCTGTATTTTCCTGCTGGTGGCTCCAGTTCAGGAACATTGAACCCTGTTCAGAATACTGCCTCTCACATCTCGTCAGTCTTCTCGACGACTGGGGACCCTGCACCGAACATGGAGAACATCACATCAGGATTCCTAGGACCCCTGCTCGTGTTACAGGCGGGGTTTTTCTTGTTGACAAAAATCCTCACAATACCGCAGAGTCTAGACTCGTGGTGGACTTCTCTCAATTTTCTAGGGGGAGCACCCGTGTGCCTTGGCCAAAATTCGCAGTCCCCAACCTCCAATCACTCACCAACCTCCTGTCCTCCAATTTGTCCTGGTTATCG…
HBV_2X	3642	5497	HBsAg_S2_iDNA	89A008_HC.ccs_polish-flnc.fa.algn.srt	m180608_153954_42238_c101464112550000001823290111181802_s1_p0/19823/ccs	GGACTCATCCTCAGGCCATGCAGTGGAACTCCACAACATTTCATCAAGCTCTGCAGGATCCCAGAGTACGGGGCCTGTATTTTCCTGCTGGTGGCTCCAGTTCAGGAACATTGAACCCTGTTCAGAATACTGCCTCTCACATCTCGTCAGTCTTCTCGACGACTGGGGACCCTGCACCGAACATGGAGAACATCACATCAGGATTCCTAGGACCCCTGCTCGTGTTACAGGCGGGGTTTTTCTTGTTGACAAAAATCCTCACAATACCGCAGAGTCTAGACTCGTGGTGGACTTCTCTCAATTTTCTAGGGGGAGCACCCGTGTGCCTTGGCCAAAATTCGCAGTCCCCAACCTCCAATCACTCACCAACCTCCTGTCCTCCAATTTGTCCTGGTTATC…
HBV_2X	3642	5450	HBsAg_S2_iDNA	89A008_HC.ccs_polish-flnc.fa.algn.srt	m180608_153954_42238_c101464112550000001823290111181802_s1_p0/22861/ccs	ACTCATCCTCAGGCCATGCAGTGGAACTCCACAACATTTCATCAAGCTCTGCAGGATCCCAGAGTACGGGGCCTGTATTTTCCTGCTGGTGGCTCCAGTTCAGGAACATTGAACCCTGTTCAGAATACTGCCTCTCACATCTCGTCAGTCTTCTCGACGACTGGGGACCCTGCACCGAACATGGAGAACATCACATCAGGATTCCTAGGACCCCTGCTCGTGTTACCGGCGGGGTTTTTCTTGTTGACAAAAATCCTCACAATACCGCAGAGTCTAGACTCGTGGTGGACTTCTCTCAATTTTCTAGGGGGAGCACCCGTGTGCCTTGGCCAAAATTCGCAGTCCCCCAACCTCCAATCACTCACCAACCTCCTGTCCTCCAATTTGTCCTGGTTATCG…
HBV_2X	3642	5435	HBsAg_S2_iDNA	89A008_HC.ccs_polish-flnc.fa.algn.srt	m180608_153954_42238_c101464112550000001823290111181802_s1_p0/23513/ccs	ACTCATCCTCAGGCCATGCAGTGGAACTCCACAACATTTCATCAAGCTCTGCAGGATCCCAGAGTACGGGGCCTGTATTTTCCTGCTGGTGGCTCCAGTTCAGGAACATTGAACCCTGTTCAGAATACTGCCTCTCACATCTCGTCAGTCTTCTCGACGACTGGGGACCCTGCACCGAACATGGAGAACATCACATCAGGATTCCTAGGACCCCTGCTCGTGTTACAGGCGGGGTTTTTCTTGTTGACAAAAATCCTCACAATACCGCAGAGTCTAGACTCGTGGTGGACTTCTCTCAATTTCTAGGGGGAGCACCCGTGTGCCTTGGCCAAAATTCGCAGTCCCCAACCTCCAATCACTCACCAACCTCCTGTCCTCCAATTTGTCCTGGTTATCGCT…
HBV_2X	3642	5473	HBsAg_S2_iDNA	89A008_HC.ccs_polish-flnc.fa.algn.srt	m180608_153954_42238_c101464112550000001823290111181802_s1_p0/24592/ccs	GACTCATCCTCAGGCCATGCAGTGGAACTCCACAACATTTCATCAAGCTCTGCAGGATCCCAGAGTACGGGGCCTGTATTTTCCTGCTGGTGGCTCCAGTTCAGGAACATTGAACCCTGTTCAGAATACTGCCTCTCACATCTCGTCAGTCTTCTCGACGACTGGGGACCCTGCACCGAACATGGAGAACATCACATCAGGATTCCTAGGACCCCTGCTCGTGTTACAGGCGGGGTTTTTCTTGTTGACAAAAATCCTCACAATACCGCAGAGTCTAGACTCGTGGTGGACTTCTCTCAATTTTCTAGGGGGAGCACCCGTGTGCCTTGGCCAAAATTCGCAGTCCCCAACCTCCAATCACTCACCAACCTCCTGTCCTCCAATTTGTCCTGGTTATCG…
HBV_2X	3642	5491	HBsAg_S2_iDNA	89A008_HC.ccs_polish-flnc.fa.algn.srt	m180608_153954_42238_c101464112550000001823290111181802_s1_p0/35828/ccs	GACTCATCCTCAGGCCATGCAGTGGAACTCCACAACATTTCATCAAGCTCTGCAGGATCCCAGAGTACGGGGCCTGTATTTTCCTGCTGGTGGCTCCAGTTCAGGAACATTGAACCCTGTTCAGAATACTGCCTCTCACATCTCGTCAGTCTTCTCGACGACTGGGGACCCTGCACCGAACATGGAGAACATCACATCAGGATTCCTAGGACCCCTGCTCGTGTTACAGGCGGGGTTTTTCTTGTTGACAAAAATCCTCACAATACCGCAGAGTCTAGACTCGTGGTGGACTTCTCTCAATTTTCTAGGGGGAGCACCCGTGTGCCTTGGCCAAAATTCGCAGTCCCCAACCTCCAATCACTCACCAACCTCCTGTCCTCCAATTTGTCCTGGTTATCG…
HBV_2X	3642	5493	HBsAg_S2_iDNA	89A008_HC.ccs_polish-flnc.fa.algn.srt	m180608_153954_42238_c101464112550000001823290111181802_s1_p0/38693/ccs	GACTCATCCTCAGGCCATGCAGTGGAACTCCACAACATTTCATCAAGCTCTGCAGGATCCCAGAGTACGGGGCCTGTATTTTCCTGCTGGTGGCTCCAGTTCAGGAACATTGAACCCTGTTCAGAATACTGCCTCTCACATCTCGTCAGTCTTCTCGACGACTGGGGACCCTGCACCGAACATGGAGAACATCACATCAGGATTCCTAGGACCCCTGCTCGTGTTACAGGCGGGGTTTTTCTTGTTGACAAAATCCTCACAATACCGCAGAGTCTAGACTCGTGGTGGACTTCTCTCAATTTTCTAGGGGGAGCACCCGTGTGCCTTGGCCAAAATTCGCAGTCCCCAACCTCCAATCACTCACCAACCTCCTGTCCTCTAATTTGTCCTGGTTATCGC…
HBV_2X	3642	5492	HBsAg_S2_iDNA	89A008_HC.ccs_polish-flnc.fa.algn.srt	m180608_153954_42238_c101464112550000001823290111181802_s1_p0/49191/ccs	ACTCATCCTCAGGCCATGCAGTGGAACTCCACAACATTTCATCAAGCTCTGCAGGATCCCAGAGTACGGGGCCTGTATTTTCCTGCTGGTGGCTCCAGTTCAGGAACATTGAACCCTGCTCAGAATACTGCCTCTCACATCTCGTCAGTCTTCTCGACGACTGGGGACCCTGCACCGAACATGGAGAACATCACATCAGGATTCCTAGGACCCCTGCTCGTGTTACAGGCGGGGTTTTTCTTGTTGACAAAAATCCTCACAATACCGCAGAGTCTAGACTCGTGGTGGACTTCTCTCAATTTTCTAGGGGGAGCACCCGTGTGCCTTGGCCAAAATTCGCAGTCCCCAACCTCCAATCACTCACCAACCTCCTGTCCTCCAATTTGTCCTGGTTATCGC…
HBV_2X	3642	5450	HBsAg_S2_iDNA	89A008_HC.ccs_polish-flnc.fa.algn.srt	m180608_153954_42238_c101464112550000001823290111181802_s1_p0/50816/ccs	GACTCATCCTCAGGCCATGCAGTGGAACTCCACACATTTCATCAAGCTCTGCAGGATCCCAGAGTACGGGGCCTGTATTTTCCTGCTGGTGGCTCCAGTTCAGGAACATTGAACCCTGTTCAGAATACTGCCTCTCACATCTCGTCAGTCTTCTCGACGACTGGGGACCCTGCACCGAACATGGAGAACATCACATCAGGATCCTAGGACCCCTGCTCGTGTTACCGGCGGGGTTTTTCTTGTTGACAAAAATCCTCACAATACCGCAGAGTCTAGACTCGTGGTGGACTTCTCTCAATTTTCTAGGGGAGCACCCGTGTGCCTTGGCCAAAAATTCGCAGTCCCCAACCTCCAATCACTCACCAACCTCCTGTCCTCCAATTTGTCCTGGTTATCGCT…
HBV_2X	3642	5460	HBsAg_S2_iDNA	89A008_HC.ccs_polish-flnc.fa.algn.srt	m180608_153954_42238_c101464112550000001823290111181802_s1_p0/54941/ccs	ACTCATCCTCAGGCCATGCCAGTGGAACTCCCACAACATTTCATCAAGCTCTGCAGGATCCCAGAGTACGGTGGCCTGTATTTTCTGCTGGTGGCTCCAGTTCAGGAACATTTGAACCCTGTTCAGAATACTGCCTCTCACATCTCGTCAGTCTTCTCGACGACTGGGGCCCTGCACCGAACATGGAGAACATCACATCAGGATTCCTAGGACCCCTGCTCGTGTTACAGGCGGGGTTTTTCTTGTTGACAAAAAATCCTCACAATACCGCAGAGTCCTAGACTCGTGGTGGACTTCTCTCAATTTTCTAGGGGGAGCACCCGTGTGCCTTGGCCAAAATTCGCAGTCCCCAACCTCCAAATCACTCACCAACCTCCTGTCCTCCAATTTGTCCTGGGT…
HBV_2X	3642	5445	HBsAg_S2_iDNA	89A008_HC.ccs_polish-flnc.fa.algn.srt	m180608_153954_42238_c101464112550000001823290111181802_s1_p0/69887/ccs	GACTCATCCTCAGGCCATGCAGTGGAACTCCACAACATTTCATCAAGCTCTGCAGGATCCCAGAGTACGGGGCCTGTATTTTCCTGCTGGTGGCTCCAGTTCAGGAACATTGAACCCTGTTCAGAATACTGCCTCTCACATCTCGTCAGTCTTCTCGACGACTGGGGACCCTGCACCGAACATGGAGAACATCACATCAGGATTCCTAGGACCCCTGCTCGTGTTACAGGCGGGGTTTTTCTTGTTGACAAAAATCCTCACAATACCGCAGAGTCTAGACTCGTGGTGGACTTCTCTCAATTTTCTAGGGGGAGCACCCGTGTGCCTTGGCCAAAATTCGCAGTCCCCAACCTCCAATCACTCACCAACCTCCTGTCCTCCAATTTGTCCTGGTTATCG…
HBV_2X	3642	5449	HBsAg_S2_iDNA	89A008_HC.ccs_polish-flnc.fa.algn.srt	m180608_153954_42238_c101464112550000001823290111181802_s1_p0/71401/ccs	GACTCATCCTCAGGCCATGCAGTGGAACTCCACAACATTTCATCAAGCTCTGCAGGATCCCAGAGTACGGGGCCTGTATTTTCCTGCTGGTGGCTCCAGTTCAGGAACATTGAACCCTGTTCAGAATACTGCCTCTCACATCTCGTCAGTCTTCTCGACGACTGGGGACCCTGCACCGAACATGGAGAACATCACATCAGGATTCCTAAGACCCCTGCTCGTGTTACAGGCGGGGTTTTTCTTGTTGACAAAAATCCTCACAATACCGCAGAGTCTAGACTCGTGGTGGACTTCTCTCAATTTTCTAGGGGAGCACCCGTGTGCCTTGGCCAAAATTCGCAGTCCCCAACCTCCAATCACTCACCAACCTCCTGTCCTCCAATTTGTCCTGGTTATCGC…
HBV_2X	3642	5467	HBsAg_S2_iDNA	89A008_HC.ccs_polish-flnc.fa.algn.srt	m180608_153954_42238_c101464112550000001823290111181802_s1_p0/72211/ccs	ACTCATCCTCAGGCCATGCAGTGGAACTCCACAACATTTCATCAAGCTCTGCAGGATCCCAGAGTACGGGGCCTGTATTTTCCTGCTGGTGGCTCCAGTTCAGGAACATTGAACCCTGTTCAGAATACTGCCTCTCACATCTCGTCAGTCTTCTCGACGACTGGGGACCCTGCACCGAACATGGAGAACATCACATCAGGATTCCTAGGACCCCTGCTCGTGTTACAGGCGGGGTTTTTCTTGTTGACAAAAATCCTCACAATACCGCAGAGTCTAGACTCGTGGTGGACTTCTCTCAATTTTCTAGGGGAAGCACCCGTGTGCCTTGGCCAAAATTCGCAGTCCCCAACCTCCAATCACTCACCAACCTCCTGTCCTCCAATTTGTCCTGGTTATCGC…
HBV_2X	3642	5457	HBsAg_S2_iDNA	89A008_HC.ccs_polish-flnc.fa.algn.srt	m180608_153954_42238_c101464112550000001823290111181802_s1_p0/72359/ccs	ACTCATCCTCAGGCCATGCAGTGGAACTCCACAACATTTCATCAAGCTCTGCAGGATCCCAGAGTACGGGGCCTGTATTTTCCTGCTTGGTGGCTCCAGTTCAGGAACATTGAACCCTGTTTCAGAATACTGCCATCTCACATCTCGTCAGTCTTCTCGACGACTGGGGACCCTGCACCGAACATGGAGAACATCACATCAGGATTCCTAGGACCCCTGCTCGTGTTACAGGCGGGGTTTTTCTTGTTGACAAAAATCCTCACAATACCGCAGAGTCTAGACTCGTGGTGGACTTCTCTCAATTTTCTAGGGGGAGCACCCGTTGTGCCTTGGCCAAAATTCGCAGTCCCCAACCTCCAATCACTCACCAAACCTCCTGTCCTCCAATTTGTCCTGGTT…
HBV_2X	3642	5497	HBsAg_S2_iDNA	89A008_HC.ccs_polish-flnc.fa.algn.srt	m180608_153954_42238_c101464112550000001823290111181802_s1_p0/72627/ccs	GACTCATCCTCAGGCCATGCAGTGGAACTCCACAACATTTCATCAAGCTCTGCAGGATCCCAGAGTACGGGGCCTGTATTTTCCTGCTGGTGGCTCCAGTTCAGGAACATTGAACCCTGTTCAGAATACTGCCTCTCACATCTCGTCAGTCTTCTCGACGACTGGGGACCCTGCACCGAACATGGAGAACATCACATCAGGATTCCTAGGACCCCTGCTCGTGTTACAGGCGGGGTTTTTCTTGTTGACAAAAATCCTCACAATACCGCAGAGTCTAGACTCGTGGTGGACTTCTCTCAATTTTCTAGGGGGAGCACCCGTGTGCCTTGGCCAAAATTCGCAGTCCCCAACCTCCAATCACTCACCAACCTCCTGTCCTCCAATTTGTCCTGGTTATCG…
HBV_2X	3642	5449	HBsAg_S2_iDNA	89A008_HC.ccs_polish-flnc.fa.algn.srt	m180608_153954_42238_c101464112550000001823290111181802_s1_p0/75837/ccs	GACTCATCCTCAGGCCATGCAGTGGAACTCCACAACATTTCATCAAGCTCTGCAGGATCCCAGAGTACGGGGCCTGTATTTTCCTGCTGGTGGCTCCAGTTCAGGAACATTGAACCCTGTTCAGAATACTGCCTCTCACATCTCGTCAGTCTTCTCGACGACTGGGGACCCTGCACCGAACATGGAGAACATCACATCAGGATTCCTAAGACCCCTGCTCGTGTTACAGGCGGGGTTTTTCTTGTTGACAAAAATCCTCACAATACCGCAGAGTCTAGACTCGTGGTGGACTTCTCTCAATTTTCTAGGGGGAGCACCCGTGTGCCTTGGCCAAAATTCGCAGTCCCCAACCTCCAATCACTCACCAACCTCCTGTCCTCCAATTTGTCCTGGTTATCG…
HBV_2X	3642	5493	HBsAg_S2_iDNA	89A008_HC.ccs_polish-flnc.fa.algn.srt	m180608_153954_42238_c101464112550000001823290111181802_s1_p0/79210/ccs	ACTCATCCTCAGGCCATGCAGTGGAACTCCACAACATTTCATCAAGCTCTGCAGGATCCCAGAGTACGGGGCCTGTATTTTCCTGCTGGTGGCTCCAGTTCAGGAACATTGAACCCTGTTCAGAATACTGCCTCTCACATCTCGTCAGTCTTCTCGACGACTGGGGACCCTGCACCGAACATGGAGAACATCACATCAGGATTCCTAGGACCCCTGCTCGTGTTACAGGCGGGGTTTTTCTTGTTGACAAAAATCCTCACAATACCGCAGAGTCTAGACTCGTGGTGGACTTCTCTCAATTTTCTAGGGGGAGCACCCGTGTGCCTTGGCCAAAATTCGCAGTCCCCAACCTCCAATCACTCACCAACCTCCTGTCCTCCAATTTGTCCTGGTTATCGC…
HBV_2X	3642	5421	HBsAg_S2_iDNA	89A008_HC.ccs_polish-flnc.fa.algn.srt	m180608_153954_42238_c101464112550000001823290111181802_s1_p0/80761/ccs	GACTCATCCTCAGGCCATGCAGTGGAACTCCCACAACATTTCATCAAGCTCTGCAGGATCCCAGAGTACGGGGGCTGTATTTTCCTGCTGGTGGCTCCCCGTTCAGGAACATTGAACGCCTGTTGCAGAATACTGCCTCTCACATCCCAGTCTTCTCGACGGACTGGGGACCCTGCACCGAACATGGCAGAACATCACATCAGGATTCCTAGGACCCCTGCTCGGTTACAGGACGGGGTTTTTCTTGTTGACAAAATCCTCACAATACCGCAGAGTCTAGACTCGTGGTGGACTTCTCTCAATTTTTCTAGGGGAGCACCCGTGTGCCTTGGCCAAAAATTCGCAGTCCCCAACCTCCAATCACTCACCAACCTCCTGTCCTCCAATTTGTCCTGTTAT…
HBV_2X	3642	5413	HBsAg_S2_iDNA	89A008_HC.ccs_polish-flnc.fa.algn.srt	m180608_153954_42238_c101464112550000001823290111181802_s1_p0/87607/ccs	GACTCATCCTCAGGCCATGCAGTGGAACTCCACAACATTTCATCAAGCTCTGCAGGATCCCAGAGTACGGGGCCTGTATTTTCCTGCTGGTGGCTCCAGTTCAGGAACATTGAACCCTGTTCAGAATACTGCCTCTCACATCTCGTCAGTCTTCTCGACGACTGGGGACCCTGCACCGAACATGGAGAACATCACATCAGGATTCCTAGGACCCCTGCTCGTGTTACAGGCGGGGTTTTTCTTGTTGACAAAAATCCTCACAATACCGCAGAGTCTAGACTCGTGGTGGACTTCTCTCAATTTTCTAGGGGGAGCACCCGTGTGCCTTGGCCAAAATTCGCAGTCCCCAACCTCCAATCACTCACCAACCTCCTGTCCTCCAATTTGTCCTGGTTATCG…
HBV_2X	3642	5460	HBsAg_S2_iDNA	89A008_HC.ccs_polish-flnc.fa.algn.srt	m180608_153954_42238_c101464112550000001823290111181802_s1_p0/93232/ccs	GACTCATCCTCAGGCCATGCAGTGGAACTCCACAACATTTCATCAAGCTCTGCAGGATCCCAGAGTACGGGGCCTGTATTTTCCTGCTGGTGGCTCCAGTTCAGGAACATTGAACCCTGTTCAGAATACTGCCTCTCACATCTCGTCAGTCTTCTCGACGACTGGGGACCCTGCACCGAACATGGAGAACATCACATCAGGATTCCTAGGACCCCTGCTCGTGTTACAGGCGGGGTTTTTCTTGTTGACAAAAATCCTCACAATACCGCAGAGTCTAGACTCGTGGTGGACTTCTCTCAATTTTCTAGGGGGAGCACCCGTGTGCCTTGGCCAAAATTCGCAGTCCCCAACCTCCAATCACTCACCAACCTCCTGTCCTCCAATTTGTCCTGGTTATCG…
HBV_2X	3642	5460	HBsAg_S2_iDNA	89A008_HC.ccs_polish-flnc.fa.algn.srt	m180608_153954_42238_c101464112550000001823290111181802_s1_p0/96173/ccs	GACTCATCCTCAGGCCATGCAGTGGAACTCCACAACATTTCATCAAGCTCTGCAGGATCCCAGAGTACGGGGCCTGTATTTCCTGCTGGTGGCTCCAGTTCAGGAACATTGAACCCTGTTCAGAATACTGCCTCTCACATCTCGTCAGTCTTCTCGACGACTGGGGACCCTGCACCGAACATGGAGAACATCACATCAGGATTCCTAGGACCCCTGCTCGTGTTACAGGCGGGGTTTTTCTTGTTGACAAAAATCCTCACAATACCGCAGAGTCTAGACTCGTGGTGGACTTCTCTCAATTTTCTAGGGGGAGCACCCGTGTGCCTTGGCCAAAATTCGCAGTCCCCAACCTCCAATCACTCACCAACCTCCTGTCCTCCAATTTGTCCTGGTTATCGC…
HBV_2X	3642	5449	HBsAg_S2_iDNA	89A008_HC.ccs_polish-flnc.fa.algn.srt	m180608_153954_42238_c101464112550000001823290111181802_s1_p0/99157/ccs	GACTCATCCTCAGGCCATGCAGTGGAACTCCACAACATTTCATCAAGCTCTGCAGGATCCAGAGTACGGGGCCTGTATTTTCCTGCTGGTGGCTCCAGTTCAGGAACATTGAACCCTGTTCAGAATACTGCCTCTCACATCTCGTCAGTCTTCTCGACGACTGGGGACCCTGCACCGAACATGGAGAACATCACATCAGGATTCCTAGGACCCCTGCTCGTGTTACAGGCGGGGTTTTTCTTGTTGACAAAAATCCTCACAATACCGCAGAGTCTAGACTCGTGGTGGACTTCTCTCAATTTTCTAGGGGGAGCACCCGTGTGCCTTGGCCAAAATTCGCAGTCCCCCAACCTCCAATCACTCACCAACCTCCTGTCCTCCAATTTGTCCTGGTTATCG…
HBV_2X	3642	5492	HBsAg_S2_iDNA	89A008_HC.ccs_polish-flnc.fa.algn.srt	m180608_153954_42238_c101464112550000001823290111181802_s1_p0/102975/ccs	GACTCATCCTCAGGCCCATGCAGTGGAACTCCACAACATTTCATCAAGCTCTGCAGGATCCCAGAGTACGGGGCCTGTATTTTCCTGCTGGTGGCTCCAGTTCAGGAACATTGAACCCTGTTCAGAATACTGCCTCTCACATCTCGTCAGTCTTCTCGACGACTGGGGACCCTGCACCGAACATGGAGAACATCAACATCAGGATTCCTAGGACCCCTGCTCGTGTTACAGGCGGGGTTTTTCTTGTTGACAAAAATCCTCACAATACCGCAGAGTCTAGACTCGTGGTGGACTCTCTCAATTTTCTAGGGGGAGCACCCGTGTGCCTTGGCCAAAATTCGCAGTCCCAACCTCCAATCACTCACCAACCTCCTGTCCTCCAATTTGTCCTGGTTATCG…
HBV_2X	3642	5494	HBsAg_S2_iDNA	89A008_HC.ccs_polish-flnc.fa.algn.srt	m180608_153954_42238_c101464112550000001823290111181802_s1_p0/106912/ccs	GACTCATCCTCAGGCCATGCAGTGGAACTCCACAACATTTCATCAAGCTCTGCAGGATCCCAGAGTACGGGGCCTGTATTTCCTGCTGGTGGCTCCAGTTCAGGAACATTGAACCCTGTTCAGAATACTGCCTCTCACATCTCGTCAGTCTTCTCGACGACTGGGGACCCTGCACCGAACATGGAGAACATCACATCAGGATTCCTAGGACCCCTGCTCGTGTTACAGGCGGGTTTTTCTTGTTGACAAAATCCTCACAATACCGCAGAGTCTAGACTCGTGGTGGACTTCTCTCAATTTTCTAGGGGAAGCACCCGTGTGCCTTGGCCAAAATTCGCAGTCCCCAACCTCCAATCACTCACCAACCTCCTGTCCTCCAATTTGTCCTGGTTATCGCTG…
HBV_2X	3642	5466	HBsAg_S2_iDNA	89A008_HC.ccs_polish-flnc.fa.algn.srt	m180608_153954_42238_c101464112550000001823290111181802_s1_p0/120045/ccs	ACTCATCATCAGGCCATGCAGTGGAACTCCACAACATTTCATCAAGCTCTGCAGGATCCCAGAGTACGGGGCCTGTATTTTCCTGCTGGTGGCTCCAGTTCAGGAACATTGAACCCTGTTCAGAATACTGCCTCTCACATCTCGTCAGTCTTCTCGACGACTGGGGACCCTGCACCGAACATGGAGAACATCACATCAGGATTCCTAGGACCCCTGCTCGTGTTACAGGCGGGGTTTTTCTTGTTGACAAAAATCCTCACCAATACCGCAGAGTCTAGACTCGTGGTGGACTTCTCTCAATTTTCTAGGGGGAGCACCCGTGTGCCTTGGCCAAAATTCGCAGTCCCCAACCTCCAATCACTCACCAACCTCCTGTCCTCCAATTTGTCCTGGTTATCG…
HBV_2X	3642	5460	HBsAg_S2_iDNA	89A008_HC.ccs_polish-flnc.fa.algn.srt	m180608_153954_42238_c101464112550000001823290111181802_s1_p0/122571/ccs	GACTCATCCTCAGGCCATGCAGTGGAACTCCACAACATTTCATCAAGCTCTGCAGGATCCCAGAGTACGGGGCCTGTATTTTCCTGCTGGTGGCTCCAGTTCAGGAACATTGAACCCTGTTCAGAATACTGCCTCTCACATCTCGTCAGTCTTCTCGACGACTGGGGACCCTGCACCGAACATGGAGAACATCACATCAGGATTCCTAGGACCCCTGCTCGTGTTACAGGCGGGGTTTTTCTTGTTGACAAAAATCCTCACAATACCGCAGAGTCTAGACTCGTGGTGGACTTCTCTCAATTTTCTAGGGGGAGCACCCGTGTGCCTTGGCCAAAATTCGCAGTCCCCCAACCTCCAATCACTCACCAACCTCCTGTCCTCCAATTTGTCCTGGTTATC…
HBV_2X	3642	5497	HBsAg_S2_iDNA	89A008_HC.ccs_polish-flnc.fa.algn.srt	m180608_153954_42238_c101464112550000001823290111181802_s1_p0/122771/ccs	GACTCATCCTCAGGCCATGCAGTGGAACTCCACAACATTTCATCAAGCTCTGCAGGATCCCAGAGTACGGGGCCTGTATTTTCCTGCTGGTGGCTCCAGTTCAGGAACATTGAACCCTGTTCAGAATACTGCCTCTCACATCTCGTCAGTCTTCTCGACGACTGGGGACCCTGCACCGAACATGGAGAACATCACATCAGGATTCCTAGGACCCCTGCTCGTGTTACAGGCGGGGTTTTTCTTGTTGACAAAAATCCTCACAATACCGCAGAGTCTAGACTCGTGGTGGACTTCTCTCAATTTTCTAGGGGGAGCACCCGTGTGCCTTGGCCAAAATTCGCAGTCCCCAACCTCCAATCACTCACCAACCTCCTGTCCTCCAATTTGTCCTGGTTATCG…
HBV_2X	3642	5466	HBsAg_S2_iDNA	89A008_HC.ccs_polish-flnc.fa.algn.srt	m180608_153954_42238_c101464112550000001823290111181802_s1_p0/140544/ccs	GACTCATCATCAGGCCATGCAGTGGAACTCCACAACATTTCATCAAGCTCTGCAGGATCCCAGAGTACGGGGCCTGTATTTTCCTGCTGGTGGCTCCAGTTCAGGAACATTGAACCCTGTTCAGAATACTGCCTCTCACATCTCGTCAGTCTTCTCGACGACTGGGGACCCTGCACCGAACATGGAGAACATCACATCAGGATTCCTAGGACCCCTGCTCGTGTTACAGGCGGGGTTTTTCTTGTTGACAAAAAATCCTCACAATACCGCAGAGTCTAGACTCGTGGTGGACTTCTCTCAATTTTCTAGGGGGAGCACCCGTGTGCCTTGGCCAAAATTCGCAGTCCCCAACCTCCAATCACTCACCAACCTCCTGTCCTCCAATTTGTCCTGGTTATC…
HBV_2X	3642	5449	HBsAg_S2_iDNA	89A008_HC.ccs_polish-flnc.fa.algn.srt	m180608_153954_42238_c101464112550000001823290111181802_s1_p0/145770/ccs	GACTCATCCTCAGGCCATGCAGTGGAACTCCACAACATTTCATCAAGCTCTGCAGGATCCCAGAGTACGGGGCCTGTATTTTCCTGCTGGTGGCTCCAGTTCAGGAACATTGAACCCTGTTCAGAATACTGCCTCTCACATCTCGTCAGTCTTCTCGACGACTGGGGACCCTGCACCGAACATGGAGAACATCACATCAGGATTCCTAAGACCCCTGCTCGTGTTACAGGCGGGGTTTTTCTTGTTGACAAAAATCCTCACAATACCGCAGAGTCTAGACTCGTGGTGGACTTCTCTCAATTTTCTAGGGGGAGCACCCGTGTGCCTTGGCCAAAATTCGCAGTCCCCAACCTCCAATCACTCACCAACCTCCTGTCCTCCAATTTGTCCTGGTTATCG…
HBV_2X	3642	5485	HBsAg_S2_iDNA	89A008_HC.ccs_polish-flnc.fa.algn.srt	m180608_153954_42238_c101464112550000001823290111181802_s1_p0/149894/ccs	GACTCATCCTCAGGCCATGCAGTGAACCCACAACATTTCATCAAAAGCTCTGCAGGATCCCAGAGTACGGGGCCTGTATTTTCCTGCTGGTGGCTCCAGTTCAGGAACATTGAACCCTGTTCAGAATACTGCTCTCACATCTCGTCAGTCTTCTCGACGACTGGGGACCCTGCACCGAACATGAGACATCACATCAGGATTCCTAGGCCCTGCTCGTGTTACAGGCGGGTTTTTCTTGTTGACAAAAATCCTACCAATACCGCAGAGTCTAGACTCGTGGTGGCTTCTCTCAATTTCTAGGGGAGCACCGTGTGCCTTGGCAAAAAATTCGCAGTCCCCAACCTCCAATTCACTCACCAACTCCTGTCCTCCATTGTCCTGGTATCGCTGGATGTGTCT…
HBV_2X	3642	5494	HBsAg_S2_iDNA	89A008_HC.ccs_polish-flnc.fa.algn.srt	m180608_215919_42238_c101464112550000001823290111181803_s1_p0/19003/ccs	ACTCATCCTCAGGCCATGCAGTGGAACTCCACAACATTTCATCAAGCTCTTGGCAGGATCCTCAGAGTACGGGGCCTGTATTTTTCCTGCTGGTGGCTCCAGTTCAGGAACATTGAACCCTGTTCAGAATACTGCCTCTCACATCTCGTCAGTCTTCTCGACGACTGGGGACCCTGCACCGAACATGGAGAACATCACATCAGGATTCCTAGGACCCCTGCTCGTGTTTACAGGCGGGGTTTTCTTGTTGACAAAAATCCTCACAAATACCGCAGAGTCTAGACTCGTGGTGGACTTCTCTCAATTTTCTAGGGGGGAGCACCCGTGTGCCTTGGCCAAAATTCGCAGTCCCCAACCTCCAATCACTCACCAACCTCCTGTCCTCCCAATTTGTCCTGG…
HBV_2X	3642	5470	HBsAg_S2_iDNA	89A008_HC.ccs_polish-flnc.fa.algn.srt	m180608_215919_42238_c101464112550000001823290111181803_s1_p0/43544/ccs	GACTCATCCTCAGGCCATGCAGTGGAACTCCACAACATTTCATCAAGCTCTGCAGGATCCCAGAGTACGGGGCCTGTATTTTCCTGCTGGTGGCTCCAGTTCAGGAACATTGAACCCTGTTCAGAATACTGCCTCTCACATCTCGTCAGTCTTCTCGACGACTGGGGACCCTGCACCGAACATGGAGAACATCACATCAGGATTCCTAGGACCCCTGCTCGTGTTACAGGCGGGGTTTTTCTTGTTGACAAAAATCCTCACAATACCGCAGAGTCTAGACTCGTGGTGGACTTCTCTCAATTTTCTAGGGGGAGCACCCGTGTGCCTTGGCCAAAATTCGCAGTCCCCAACCTCCAATCACTCACCAAACCCTCCTGTCCTCCAATTTGTCCTGGTTAT…
HBV_2X	3642	5477	HBsAg_S2_iDNA	89A008_HC.ccs_polish-flnc.fa.algn.srt	m180608_215919_42238_c101464112550000001823290111181803_s1_p0/46555/ccs	GACTCATCCTCAGGCCATGCAGTGGAACTCCACAACATTTCATCAAGCTCTGCAGGATCCCAGAGTACGGGGCCTGTATTTTCCTGCTGGTGGCTCCAGTTCAGGAACATTGAACCCTGTTCAGAATACTGCCTCTCACATCTCGTCAGTCTTCTCGACGACTGGGGGACCCTGCACCGAACATGGAGAACATCACATCAGGATTCCTAGGACCCCTGCTCGTGTTACAGGCGGGGTTTTTCTTGTTGACAAAAATCCTCACAATACCGCAGAGTCTAGACTCGTGGTGGACTTCTCTCAATTTTCTAGGGGGAGCACCCGTGTGCCTTGGCCAAAATTCGCAGTCCCCAACCTCCAATCACTCACCAACCTCCTGTCCTCCAATTTGTCCTGGTTATC…
HBV_2X	3642	5428	HBsAg_S2_iDNA	89A008_HC.ccs_polish-flnc.fa.algn.srt	m180608_215919_42238_c101464112550000001823290111181803_s1_p0/64640/ccs	GACTCATCCTCAGGCCATGCAGTGGAACTCCACAACATTTCATCAAGCTCTGCAGGATCCCAGAGTACGGGGCCTGTATTTTCCTGCTGGTGGCTCCAGTTCAGGAACATTGAACCCTGTTCAGAATACTGCCTCTCACATCTCGTCAGTCTTCTCGACGACTGGGGACCCTGCACCGAACATGGAGAACATCACATCAGGATTCCTAGGACCCCTGCTCGTGTTACAGGCGGGGTTTTTCTTGTTGACAAAAATCCTCACAATACCGCAGAGTCTAGACTCGTGGTGGACTTCTCTCAATTTTCTAGGGGGAGCACCCGTGTGCCTTGGCCAAAATTCGCAGTCCCCAACCTCCAATCACTCACCAACCTCCTGTCCTCCAATTTGTCCTGGTTATCG…
HBV_2X	3642	5491	HBsAg_S2_iDNA	89A008_HC.ccs_polish-flnc.fa.algn.srt	m180608_215919_42238_c101464112550000001823290111181803_s1_p0/104090/ccs	GACTCATCCTCAGGCCATGCAGTGGAACTCCACAACATTTCATCAAGCTCTGCAGGATCCCAGAGTACGGGGCCTGTATTTTCCTGCTGGTGGCTCCAGTTCAGGAACATTGAACCCTGTTCAGAATACTGCCTCTCACATCTCGTCAGTCTTCTCGACGACTGGGGACCCTGCACCGAACATGGAGAACATCACATCAGGATTCCTAGGACCCCTGCTCGTGTTACAGGCGGGGTTTTTCTTGTTGACAAAAATCCTCACAATACCGCAGAGTCTAGACTCGTGGTGGACTTCTCTCAATTTTCTAGGGGGAGCACCCGTGTGCCTTGGCCAAAATTCGCAGTCCCCAACCTCCAATCACTCACCAACCTCCTGTCCTCCAATTTGTCCTGGTTATCG…
HBV_2X	3642	5417	HBsAg_S2_iDNA	89A008_HC.ccs_polish-flnc.fa.algn.srt	m180608_215919_42238_c101464112550000001823290111181803_s1_p0/105818/ccs	GACTCATCCTCAGGCCATGCAGTGGAACTCCACAACATTTCATCAAGCTCTGCAGGATCCCAGAGTACGGGGCCTGTATTTTTCCTGCTGGTGGCTCCAGTTCAGGAACATTGAACCCTGTTCAGAATACTGCCTCTCACATCTCGTCAGTCTTCTCGACGACTGGGGACCCCTGCACCGAACATGGAGAACATCACATCAGGATTCCTAGGACCCCTGCTCGTGTTACAGGCGGGGTTTTTCTTGTTGACAAAAATCCTCACAATACCGCAGAGTCTAGACTCGTGGTGGACTTCTCTCAATTTTCTAGGGGGAGCACCCGTGTGCCTTGGCCAAAATTCGCAGTCCCCAACCTCCAATCACTCACCAACCTCCTGTCCTCCAATTTGTCCTGGTTTA…
HBV_2X	3642	5490	HBsAg_S2_iDNA	89A008_HC.ccs_polish-flnc.fa.algn.srt	m180608_215919_42238_c101464112550000001823290111181803_s1_p0/107043/ccs	GACTCATCCTCAGGCCATGCAGTGGAACTCCACAACATTTCATCAAGCTCTGCAGGATCCCAGAGTACGGGGCCTGTATTTTCCCTGCTGGTGGCTCCAGTTCAGGAACATTGAACCCTGTTCAGAATACTGCCTCTCACATCTCGTCAGTCTTCTCGACGACTGGGGACCCTGCACCGAACATGGAGAACATCACATCAGGATTCCTAGGACCCTGCTCGTGTTACAGGCGGGGTTTTTCTTGTTGACAAAAATCCTCACAATACCGCAGAGTCTAGACTCGTGGTGGACTTCTCTCAATTTTCTAGGGGGAGCACCCGTGTGCCTTGGCCAAAATTCGCAGTCCCCAACCTCCAATCACTCACCAACCTCCTGTCCTCCAATTTGTCCTGGTTATCG…
HBV_2X	3642	5435	HBsAg_S2_iDNA	89A008_HC.ccs_polish-flnc.fa.algn.srt	m180608_215919_42238_c101464112550000001823290111181803_s1_p0/118942/ccs	ACTCATCCTCAGGCCATGCAGTGGAACTCCACAACATTTCATCAAGCTCTGCAGGATCCCAGAGTACGGGGCCTGTATTTTCCTGCTGGTGGCTCCAGTTCAGGAACATTGAACCCTGTTCAGAATACTGCCTCTCACATCTCGTCAGTCTTCTCGACGACTGGGGACCCTGCACCGAACATGGAGAACATCACATCAGGATTCCTAGGACCCCTGCTCGTGTTACAGGCGGGGTTTTTCTTGTTGACAAAAATCCTCACAATACCGCAGAGTCTAGACTCGTGGTGGACTTCTCTCAATTTTCTAGGGGGAGCACCCGTGTGCCTTGGCCAAAATTCGCAGTCCCCAACCTCCAATCACTCACCAACCTCCTGTCCTCCAATTTGTCCTGGTTATCGC…
HBV_2X	3642	5417	HBsAg_S2_iDNA	89A008_HC.ccs_polish-flnc.fa.algn.srt	m180608_215919_42238_c101464112550000001823290111181803_s1_p0/129741/ccs	ACTCATCCTCAGGCCATGCAGTGGAACTCCACAACATTTCATCAAGCTCTGCAGGATCCCAGAGTACGGGGCCTGTATTTTCCTGCTGGTGGCTCCAGTTCAGGAACATTGAACCCTGTTCAGAATACTGCCTCTCACATCTCGTCAGTCTTCTCGACGACTGGGGACCCTGCACCGAACATGGGAGAACATCACATCAGGATTCCTAGGACCCCTGCTCGTGTTACAGGCGGGGTTTTTCTTGTTGACAAAAATCCTCACAATACCGCAGAGTCTAGACTCGTGGTGGACTTCTCTCAATTTTCTAGGGGGAGCACCCGTGTGCCTTGGCCAAAATTCGCAGTCCCCAACCTCCAATCACTCACCAACCTCCTGTCCTCCAATTTGTCCTGGTTATCG…
HBV_2X	3642	5450	HBsAg_S2_iDNA	89A008_HC.ccs_polish-flnc.fa.algn.srt	m180608_215919_42238_c101464112550000001823290111181803_s1_p0/143862/ccs	GACTCATCCTCAGGCCATGCAGTGGAACTCCACAACATTTCATCAAGCTCTGCAGGATCCCAGAGTACGGGGCCTGTATTTTCCTGCTGGTGGCTCCAGTTCAGGAACATTGAACCCTGTTCAGAATACTGCCTCTCACATCTCGTCAGTCTTCTCGACGACTGGGGACCCTGCACCGAACATGGAGAACATCACATCAGGATTCCTAGGACCCCTGCTCGTGTTACCGGCGGGGTTTTTCTTGTTGACAAAAATCCTCACAATACCGCAGAGTCTAGACTCGTGGTGGACTTCTCTCAATTTTCTAGGGGGAGCACCCGTGTGCCTTGGCCAAAATTCGCAGTCCCCAACCTCCAATCACTCACCAACCTCCTGTCCTCCAATTTGTCCTGGTTATCG…
HBV_2X	3642	5490	HBsAg_S2_iDNA	89A008_HC.ccs_polish-flnc.fa.algn.srt	m180608_215919_42238_c101464112550000001823290111181803_s1_p0/144414/ccs	ACTCATCCTCAGGCCATGCAGTGGAACTCCACAACATTTCATCAAGCTCTGCAGGATCCCAGAGTACGGGGCCTGTATTTTCCTGCTGGTGGCTCCAGTTCAGGAACATTGAACCCTGTTCAGAATACTGCCTCTCACATCTCGTCAGTCTTCTCGACGACTGGGGACCCTGCACCGAACATGGAGAACATCACATCAGGATTCCTAGGACCCCTGCTCGTGTTACAGGCGGGGTTTTTCTTGTTGACAAAAATCCTCACAATACCGCAGAGTCTAGACTCGTGGTGGACTTCTCTCAATTTTCTAGGGGGAGCACCCGTGTGCCTTGGCCAAAATTCGCAGTCCCCAACCTCCAATCACTCACCAACCTCCTGTCCTCCAATTTGTCCTGGTTATCGC…
HBV_2X	3642	5417	HBsAg_S2_iDNA	89A008_HC.ccs_polish-flnc.fa.algn.srt	m180608_215919_42238_c101464112550000001823290111181803_s1_p0/150930/ccs	GACTCATCCTCAGGCCATGCAGTGGAACTCCACAACATTTCATCAAGCTCTGCAGGATCCCAGAGTACGGGGCCTGTATTTTCCTGCTGGTGGCTCCAGTTCAGGAACATTGAACCCTGTTCAGAATACTGCCTCTCACATCTCGTCAGTCTTCTCGACGACTGGGGGACCCTGCACCGAACATGGAGAACATCACATCAGGATTCCTAGGACCCCTGCTCGTGTTACAGGCGGGGTTTTTCTTGTTGACAAAAATCCTCACAATACCGCAGAGTCTAGACTCGTGGTGGACTTCTCTCAATTTTCTAGGGGGAGCACCCGTGTGCCTTGGCCAAAATTCGCAGTCCCCAACCTCCAATCACTCACCAACCTCCTGTCCTCCAATTTGTCCTGGTTATC…
HBV_2X	3642	5493	HBsAg_S2_iDNA	89A008_HC.ccs_polish-flnc.fa.algn.srt	m180608_215919_42238_c101464112550000001823290111181803_s1_p0/155260/ccs	GACTCATCCTCAGGCCATGCAGTGGAACTCCACAACATTTCATCAAGCTCTGCAGGATCCCAGAGTACGGGGCCTGTATTTTCCTGCTGGTGGCTCCAGTTCAGGAACATTGAACCCTGTTCAGAATACTGGCCTCTCACATCTCGTCAGTCTTCTCGACGACTGGGGACCCTGCACGAACATGGAGAACATCACATCAGGATTCCTAGGACCCCTGCTCGTGTTACAGGCGGGGTTTTTTCTTGTTGACAAAAATCCTCACAATACGCAGAGTCTAGACTCGTGGTGGACTTCTCTCATTTTCTAGGGGGAGCACCCCGTGTGCCTTGGCCAAAATTCGCAGTCCCCAACCTCCATCACTCACCAACCTCCTGTCCTCCAATTTGTCCTGGTTATCGC…
HBV_2X	3644	5234	HBsAg_S2_iDNA	89A008_HC.ccs_polish-flnc.fa.algn.srt	m180608_092030_42238_c101464112550000001823290111181801_s1_p0/147355/ccs	GACTTCATCGTCAGGCCATGCAGTGGAATCTCCACAACACATTTCATCAAGCTCTGCAGGATTCCCTTAGAGTACGGGGCCTGTACTTTCCTGCTGGTGGCTCCAGTTCAGGAACATTTGAACCCTGTTCAGAAATACTGCCTCTCACATCTCGTCAGTCTTGCCTCGACGACTGGGGACCTGCACCGAACCATGGAGAACATCAACTTCAGGATTCCTAGGACCCTGCTCGTGTTACAGGCGGGGTTTTCTTGTTGACAAAAGATCCATCACAATACGCGCAGAGTCCTAGACCTCGTGGTGTGACTTCTCTCAATTTTTCTAGGGGGGGGAGCACCCGTGTTGCCTGGCCAAGAAATTCGCGAGTCCCCAACCTCAATCACTCACACACGTCCTGTC…
HBV_2X	3645	5460	HBsAg_S2_iDNA	89A008_HC.ccs_polish-flnc.fa.algn.srt	m180608_153954_42238_c101464112550000001823290111181802_s1_p0/28764/ccs	ACTCCATCCTCAGGCCATGCAGTGGACTCCACAACATTTCATCAAGCTCTGCAGGATCCCAGAGTACGGGGCCTGTATTTTCCTGCTGGTGGCTCCAGTTCAGGAACATTGAACCCTGTTCAGAATACTGGCCTCTCACATCTCGTCAGTCTTCTCGACGACTGGGGACCCTGCACCGAACATGGAGAACATCACATCAGGATTCCTAGACCCCTGCTCGTGTTACAGGCGGGGTTTTTCTTGTTGACAAAAATCCTCACAATACCGCAGAGTCTAGACTCGTGGTGGACTTCTCTCAATTTTCTAGGGGGAGCACCCGTGTGCCTTGGCCAAAATTCGCAGTCCCCAACCTCCAATCACTCACCAACCTCCTGTCCTCCAATTTGTCCTGGTTATCGC…
HBV_2X	3646	5454	HBsAg_S2_iDNA	89A008_HC.ccs_polish-flnc.fa.algn.srt	m180608_092030_42238_c101464112550000001823290111181801_s1_p0/18050/ccs	GATCCTCAGGCCATGCAGTGGAACTCCACAACATTTCATCAAGCTCTGCAGGATCCCAGAGTACGGGGCCTGTATTTTCCTGCTGGTTGGCTCCAGTTCAGGAACATTGAAACCCTGTTCAGAATACTGCCTCTCACATCTCGTCAGTCTTCCTCGACGACTGGGGACCCTGCACCGAACATGGAGAACATCACATCAGGATTCCTAGGACCCCTGCTCGTGTTACAGGCGGGGTTTTTCTTGTTGACAAAAATCCTCACAATACCGCAGAGTCTAGACTCGTGGTGGACTTCTCTCAATTTTCTAGGGGGAGCACCCGTGTGCCTTGGCCAAAATTCGCAGTCCCCAACCTCCAATCACTCACCAACCTCCTGTCCTCCAATTTGTCCTGGTTATCGC…
HBV_2X	3646	5483	HBsAg_S2_iDNA	89A008_HC.ccs_polish-flnc.fa.algn.srt	m180608_153954_42238_c101464112550000001823290111181802_s1_p0/48906/ccs	GATCCTCAGCCATGCAGTGGAACTCCACAACATTTCATCAAGCTCTGCAGGATCCCAGAGTACGGGGCCTGTATTTTCCTGCTGGTGGCTCCAGTTCAGGAACATTGAACCCTGTCAGAATACTGCCTCTCACATCTCGTCAGTCTTCTCGACGACTGGGGACCCTGCACCGAACATGGAGAACATCACATCAGGATTCCTAGGACCCCTGCTCGTGTTACAGGCGGGGTTTTCTTGTTGACAAAAATCCTCACAATACCGCAGAGTCTAGACTCGTGGTGGACTTCTCTCAATTTTCTAGGGGGAGCACCCGTGTGCCTTGGCCAAAATTCGCAGTCCCCAACCTCCAATCACTCACCAACCTCCTGTCCTCCAATTTGTCCTGGTTATCGCTGGATG…
HBV_2X	3648	5493	HBsAg_S2_iDNA	89A008_HC.ccs_polish-flnc.fa.algn.srt	m180608_092030_42238_c101464112550000001823290111181801_s1_p0/110772/ccs	GATCACCTCAGGCCATGCGTGGAACTCCACAACATTTCATCAGCTCTGCAGGGATCCAGAGTAACGGGGCCTGTATTTTCCTGTGGTGGCTCCAGTTCAGGACATTGAACCCTGTTCAGAATACTGCCTCTCACATCTCGTCAGTCTTCTCGACGACTGGGGACCCTGCACCGAACATGGAGAACATCAATCAGGATTCCTAGGACCCCTGCTCGTGTACAGGCGGTTTTTCTTGTGACAAAATCCTCACAATACCGCAGAGTCTACTCGTGGTGGACTTTCTCTCAATTTCTAGGGGAGCACCGTGTGCTTGGCCAAAATTCGCAGTCCCCACCTCCATCTCACCAACCTCCTGTCCTCCAATTTGTCCTGGTTATCGCTGGATGTGTCTGCGGCGTT…
HBV_2X	3652	5469	HBsAg_S2_iDNA	89A008_HC.ccs_polish-flnc.fa.algn.srt	m180608_153954_42238_c101464112550000001823290111181802_s1_p0/11/ccs	GGAGGCCATGCAGTGGAACTCCACAACATTTCATCAAGCTCTGCAGGATCCCAGAGTACGGGGCCTGTATTTTCCTGCTGGTGGCTCCAGTTCAGGAACATTGAACCCTGTTCAGAATACTGCCTCTCACATCTCGTCAGTCTTCTCGACGACTGGGGACCCTGCACCGAACATGGAGAACATCACATCAGGATTCCTAGGACCCCTGCTCGTGTTACAGGCGGGGTTTTTCTTGTTGACAAAAATCCTCACAATACCGCAGAGTCTAGACTCGTGGTGGACTTCTCTCAATTTTCTAGGGGGAGCACCCGTGTGCCTTGGCCAAAATTCGCAGTCCCCAACCTCCAATCACTCACCAACCTCCTGTCCTCCAATTTGTCCTGGTTATCGCTGGATGTG…
HBV_2X	3652	5417	HBsAg_S2_iDNA	89A008_HC.ccs_polish-flnc.fa.algn.srt	m180608_215919_42238_c101464112550000001823290111181803_s1_p0/103755/ccs	GAGGCCATGCAGTGGAACTCCACAACATTTCATCAAGCTCTGCAGGATCCCAGAGTACGGGGCCTGTATTTTCCTGCTGGTGGCTCCAGTTCAGGAACCATTGAACCCTGTTCAGAATACTGCCTCTCACATCTCGTCAGTCTTCTCGACGACTGGGGACCCTGCACCGAACATGGAGAACATCACATCAGGATTCCTAGGACCCCTGCTCGTGTTACAGGCGGGGTTTTTCTTGTTGACAAAAATCCTCACAATACCGCAGAGTCTAGACTCGTGGTGGACTTCTCTCAATTTTCTAGGGGAGCACCCGTGTGCCTTGGCAAAATTCGCAGTCCCCAACCTCCAATCACTCACCAACCTCCTGTCCTCCAATTTGTCCTGGTTATCGCTGGATGTGTC…
HBV_2X	3657	5221	HBsAg_S2_iDNA	89A008_HC.ccs_polish-flnc.fa.algn.srt	m180608_092030_42238_c101464112550000001823290111181801_s1_p0/88140/ccs	ATGCAGTGGAACTCCACAACATTTCATTCAAGGCTCTGCAGGATCCCAGAGTACGGGGCCTGTATTTTCCTGCTGGTGGCTCCAGATTCAGGAACATTGAACCCTGTTCAGAATACTGCCTCTCACATCTCGTCAGTCTTCTCGACGACTGGGGACCCTGCACCGACATGGAGAACATCACATCAGGATTCCTAGGACCCCTGCTCGTGTTACAGGCGGGGTTTTTCTTGTTGACAAAAATCCCTTCACAATACCGAGAGTCTAGACTCGTGGTGGACTTCTTCTCAATTTTCTAGGTGGGAGCACACCCGTGTGCCTTGGCCAAAATTCGCAGTCCCCAAACCTCCAATCACTCACCAACCTCCTGTCCTCCAATTGTCCTGGTTATCGCTGGATGTG…
HBV_2X	3659	5477	HBsAg_S2_iDNA	89A008_HC.ccs_polish-flnc.fa.algn.srt	m180608_153954_42238_c101464112550000001823290111181802_s1_p0/153248/ccs	GCAGTGGAACTCCACAACATTTCATCAAGCTCTGCAGGATCCCAGAGTACGGGGCCTGTATTTTCCTGCTGGTGGCTCCAGTTCAGGAACATTGACCTGTTCAGAATACTGCCTCTCACATCTCGTCAGTCTTCTCGACGACTGGGGACCCTGCACCGAACATGGAGAACATCACATCAGGTTTCCTAGGACCCCTGCTTCGTGTTACAGGCGGGGTTTTTCTTGTTGACAAAAATCCTCACAATACCGCAGAGTCTAGACTCGTGGTGGACTTCTCTCAATTTTCTAGGGGGAGCACCCGTGTGCCTTGGCCAAAATTCGCAGTCCCCAACCTCCAATCACTCACCAACCTCCTGTCCTCCAATTTGTCCTGGTTATCGCTGGATGTGTCTGCGGCGT…
HBV_2X	3661	5459	HBsAg_S2_iDNA	89A008_HC.ccs_polish-flnc.fa.algn.srt	m180608_153954_42238_c101464112550000001823290111181802_s1_p0/27264/ccs	GAGTGGAACTCCACAACATTTCATCAAGCTCTGCAGGATCCCAGAGTACGGGGCCTGTATTTTCCTGCTGGTGGCTCCAGTTCAGGAACATTGAACCCTGTTCAGAATACTGCCTCTCACATCTCGTCAGTCTTCTCGACGACTGGGGACCCTGCACCGAACATGGAGAACATCACATCAGGATTCCTAGGACCCCTGCTCGTGTTACAGGCGGGGTTTTTCTTGTTGACAAAAATCCTCACAATACCGCAGAGTCTAGACTCGTGGTGGACTTCCTCTCAATTTTCTAGGGGGAGCACCCGTGTGCCTTGGGCCAAAATTCGCAGTCCCCAACCTCCAATCACTCACCAACCTCCTGTCCTCCAATTTGTCCTGGTTATCGCTGGATGTGTCTGCGGC…
HBV_2X	3661	5494	HBsAg_S2_iDNA	89A008_HC.ccs_polish-flnc.fa.algn.srt	m180608_153954_42238_c101464112550000001823290111181802_s1_p0/31462/ccs	AGTGGAACTCCACAACATTTCATCAAGCTCTGCAGGATTCCAGAGTACGGGGCCTGTATTTTCCTGCTGGTGGCTCCAGTTCAGGAACATTGAACCCTGTTCAGAATACTGCCTCTCACATCTCGTCAGTCTTCTCGACGACTGGGGACCCTGCACCGAACATGGAGAACATCACATCAGGATTCCTAGGACCCCTGCTCGTGTTACAGGCGGGGTTTTTCTTGTTGACAAAAATCCTCACAATACCGCAGAGTCTAGACTCGTGGTGGACTTCTCTCAATTTTCTAGGGGGAGCACCCGTGTGCCTTGGCCAAAATTCGCAGTCCCCAACCTCCAATCACTCACCAACCTCCTGTCCTCCAATTTGTCCTGGTTATCGCTGGATGTGTCTGCGGCATT…
HBV_2X	3661	5483	HBsAg_S2_iDNA	89A008_HC.ccs_polish-flnc.fa.algn.srt	m180608_153954_42238_c101464112550000001823290111181802_s1_p0/107237/ccs	GAGTGGAACTCCACAACATTTCATCAAGCTCTGCAGGATCCCAGAGTACGGGGCCTGTATTTTCCTGCTGGTGGCTCCAGTTCAGGAACATTGAACCCTGTTCAGAATACTGCCTCTCACATCTCGTCAGTCTTCTCGACGACTGGGGACCCTGCACCGAACATGGAGAACATCACATCAGGATTCCTAGGACCCCTGCTCGTGTTACAGGCGGGGTTTTTCTTGTTGACAAAAATCCTCACAATACCGCAGAGTCTAGACTCGTGGTGGACTTCTCTCAATTTTCTAGGGGGAGCACCCGTGTGCCTTGGCCAAAATTCGCAGTCCCCAACCTCCAATCACTCACCAACCTCCTGTCCTCCAATTTGTCCTGGTTATCGCTGGATGTGTCTGCGGCGT…
HBV_2X	3661	5470	HBsAg_S2_iDNA	89A008_HC.ccs_polish-flnc.fa.algn.srt	m180608_215919_42238_c101464112550000001823290111181803_s1_p0/5180/ccs	GAGTGGAACTCCACAACATTTCATCAAGCTCTGCAGGATCCCAGAGTACGGGGCCTGTATTTTCCTGCTGGTGGCTCCAGTTCAGGAACATTGAACCCTGTTCAGAATACTGCCTCTCACATCTCGTCAGTCTTCTCGACGACTGGGGACCCTGCACCGAACATGGAGAACATCACATCAGGATTCCTAGGACCCCTGCTCGTGTTACAGGCGGGGTTTTTCTTGTTGACAAAAATCCTCACAATACCGCAGAGTCTAGACTCGTGGTGGACTTCTCTCAATTTTCTAGGGGGAGCACCCGTGTGCCTTGGCCAAAATTCGCAGTCCCCAACCTCCAATCACTCACCAACCTCCTGTCCTCCAATTTGTCCTGGTTATCGCTGGATGTGTCTGCGGCGT…
HBV_2X	3664	5444	HBsAg_S2_iDNA	89A008_HC.ccs_polish-flnc.fa.algn.srt	m180608_092030_42238_c101464112550000001823290111181801_s1_p0/10168/ccs	GGGAACTCCACAACATTTCATCAAGCTCTGCAGGATCCCAGAGTACGGGGCCTGTATTTTCCTGCTGGTGGCTCCAGTTCAGGAACATTGAACCCTGTTCAGAATACTGCCTCTCACATCTCGTCAGTCTTCTCGACGACTGGGGACCCTGCACCGAACATGGAGAACATCACATCAGGATTCCTAGGACCCCTGCTCGTGTTACAGGCGGGGTTTTTCTTGTTGACAAAAATCCTCACAATACCGCAGAGTCTAGACTCGTGGTGGACTTCTCTCAATTTTCTAGGGGGAGCACCCGTGTGCCTTGGCCAAAATTCGCAGTCCCCAACCTCCAATCACTCACCAACCTCCTGTCCTCCAATTTGTCCTGGTTATCGCTGGATGTGTCTGCGGCGTTTT…
HBV_2X	3664	5472	HBsAg_S2_iDNA	89A008_HC.ccs_polish-flnc.fa.algn.srt	m180608_153954_42238_c101464112550000001823290111181802_s1_p0/18611/ccs	GGGAACTCCACAACATTTCATCAAGCTCTGCAGGATCCCAGAGTACGGGGCCTGTATTTTCCTGCTGGTGGCTCCAGTTCAGGAACATTGAACCCTGTTCAGAATACTGCCTCTCACATCTCGTCAGTCTTCTCGACGACTGGGGACCCTGCACCGAACATGGAGAACATCACATCAGGATTCCAAGGACCCCTGCTCGTGTTACAGGCGGGGTTTTTCTTGTTGACAAAAATCCTCACAATACCGCAGAGTCTAGACTCGTGGTGGACTTCTCTCAATTTTCTAGGGGGAGCACCCGTGTGCCTTGGCCAAAATTCGCAGTCCCCAATCTCCAATCACTCACCAACCTCCTGTCCTCCAATTTGTCCTGGTTATCGCTGGATGTGTCTGCGGCGTTTT…
HBV_2X	3664	5460	HBsAg_S2_iDNA	89A008_HC.ccs_polish-flnc.fa.algn.srt	m180608_153954_42238_c101464112550000001823290111181802_s1_p0/55067/ccs	GGAACTCCACAACATTTCATCAAGCTCTGCAGGATCCCAGAGTACGGGGCCTGTATTTTCCTGCTGGTGGCTCCAGTTCAGGAACATTGAACCCTGTTCAGAATACTGCCTCTCACATCTCGTCAGTCTTCTCGACGACTGGGGACCCTGCACCGAACATGGAGAACATCACATCAGGATTCCTAGGACCCCTGCTCGTGTTACAGGCGGGGTTTTTCTTGTTGACAAAAATCCTCACAATACCGCAGAGTCTAGACTCGTGGTGGACTTCTCTCAATTTTCTAGGGGGAGCACCCGTGTGCCTTGGCCAAAATTCGCAGTCCCCAACCTCCAATCACTCACCAACCTCCTGTCCTCCAATTTGTCCTGGTTATCGCTGGATGTGTCTGCGGCGTTTTA…
HBV_2X	3672	5449	HBsAg_S2_iDNA	89A008_HC.ccs_polish-flnc.fa.algn.srt	m180608_153954_42238_c101464112550000001823290111181802_s1_p0/142188/ccs	ACAACATTTCATCAAGCTCTGCAGGATCCCAGAGTACGGGGCCTGTATTTTCCTGCTGGTGGCTCCAGTTCAGGAACATTGAACCCTGTTCAGAATACTGCCTCTCACATCTCGTCAGTCTTCTCGACGACTGGGGACCCTGCACCGAACATGGAGAACATCACATCAGGATTCCTAAGACCCCTGCTCGTGTTACAGGCGGGGTTTTTCTTGTTGACAAAAATCCTCACAATACCGCAGAGTCTAGACTCGTGGTGGACTTCTCTCAATTTTCTAGGGGGAGCACCCGTGTGCCTTGGCCAAAATTCGCAGTCCCCAACCTCCAATCACTCACCAACCTCCTGTCCTCCAATTTGTCCTGGTTATCGCTGGATGTGTCTGCGGCGTTTTATCATCTTC…
HBV_2X	3676	5449	HBsAg_S2_iDNA	89A008_HC.ccs_polish-flnc.fa.algn.srt	m180608_153954_42238_c101464112550000001823290111181802_s1_p0/154687/ccs	CATTTCATCAAGCTCTGCAGGATCCCAGAGTACGGGGCCTGTATTTTCCTGCTTGGTGGCTCCACGTTCAGGAACATTGAACCCTGTTCAGAATACTGCCTCTCACATCTCGTCAGTCTTCTCGACGACTGGGGACCCTGCACCGAACATGGAGAACATCACATCAGGATTCCTAAGACCCCTGCTCGTGTTACAGGCGGGGTTTTTCTTGTTGACAAAAATCCTCACAATACCGCAGAGTCTAGACTCGTGGTGGACTTCTCTCAATTTTCTAGGGGGAGCAACCCGTGTGCCTTGGCCAAAATTCGCAGTCCCCAACCTCCAATCACTCCCAACCACTCCTGTCCTCCAATTTGTCCTGGTTATCGCTGGATGTGTCTGCGGCGTTTTTATCATCTT…
HBV_2X	3677	5444	HBsAg_S2_iDNA	89A008_HC.ccs_polish-flnc.fa.algn.srt	m180608_092030_42238_c101464112550000001823290111181801_s1_p0/104727/ccs	GATTTCATCAAGCTCTGCAGGATCCCAGAGTACGGGGCCTGTATTTTCCTGCTGGTGGCTCCAGTTCAGGAACATTGAACCCTGTTCAGAATACTGCCTCTCACATCTCGTCAGTCTTCTCGACGACTGGGGACCCTGCACCGAAACATGGAGAACATCACATCAGGATTCCTAGGACCCCTGCTCGTGTTACAGGCGGGGTTTTTCTTGTTGACAAAAATCCTCACAATACCGCAGAGTCTAGACTCGTGGTGGACTTCTCTCAATTTTCTAGGGGGAGCACCCGTGTGCCTTGGCCAAAATTTCGCAGTCCCCAACCTCCAATCACTCACCAACCTCCTGTCCTCCAATTTGTCCTGGTTATCGCTGGATGTGTCTGCGGCGTTTTATCATCTTCCT…
HBV_2X	3677	5439	HBsAg_S2_iDNA	89A008_HC.ccs_polish-flnc.fa.algn.srt	m180608_153954_42238_c101464112550000001823290111181802_s1_p0/159379/ccs	ATTTCATCAAGCTCTGCAGGATCCCAGAGTACGGCGGCCTGTATTTTTCCTGCTGGTGGCTCCAGTTCAGAACATTGAACCCTGTTCAGAATACTGCCTCTCACATCTCGTCAGTCTCTCGACGACTGGGGACCCTGCACCGAACATGGAGAACATCACATCAGGATTCCTAGGACCCCTGCTCGTGTTACAGGCGGCCGTTTTTCTTGTTGACAAAAATCCTCACAATACCGCAGAGTCTAGACTCGTGGTGGACTTCTCTCAATTTTCTAGGGGCGAGCACCCGTGCTGCCTGGCCAAAATTCGCAGTCCCCAACCTCCAATCACTCACCAACCTCCTGTCCTCCAATTTATGTCCTGGTTATCGCTGGATGTGTCTGCGGCGTTTTATCATCTTCT…
HBV_2X	3678	5466	HBsAg_S2_iDNA	89A008_HC.ccs_polish-flnc.fa.algn.srt	m180608_153954_42238_c101464112550000001823290111181802_s1_p0/109767/ccs	ATTTTCATCAAGCTCTGCAGGATCCCAGAGTACGGGGCCTGTATTTTCCTGCTGGTGGCTCCAGTTCAGGAACATTGAACCCTGTTCAGAATACTGCCTCTCACATCTCGTCAGTCTTCTCGACGACTGGGGACCCTGCCACCGAACATGGAGAACATCACATCAGGATTCCTAGGACCCCTGCTCGTGTTACAGGCGGGGTTTTTCTTGTTGACAAAAATCCTCACAATACCGCAGAGTCTAGACTCGTGGTGGACTTCTCTCAATTTTCTAGGGGGAGCACCCGTGTGCCTTGGCCAAAATTCGCAGTCCCAACCTCCAATCACTCACCAACCTCCTGTCCTCCAATTTGTCCTGGTTATCGCTGGATGTGTCTGCGGCGTTTTATCATCTTCCTCT…
HBV_2X	3685	5494	HBsAg_S2_iDNA	89A008_HC.ccs_polish-flnc.fa.algn.srt	m180608_092030_42238_c101464112550000001823290111181801_s1_p0/61477/ccs	AAGCTCTGCAGGATCCCAGAGTACGGGGCCTGTATTTTCCTGCTGGTGGCTCCAGTTCAGGAACATTGAACCTGTTCAGAATACTGCCCTCTCACATCTCGTCGTCTTCTCGACGACTGGGGACCCTGCACCGAACATGGAGAACATCACATTCAGGATCCTAGGACCCCCTGCTCGTGTTACAGGCGGGGTTTTTCTTGTTGACAAAAATCCTCACAATACCGCAGAGTCTAGACTCGTGGTGGACTTCTCTCAATTTTCTAGGGGAGACCCGTGTGCCTTGGCCAAAATTCGCAGTCCCCAACCTCCAATCACTCACCAACCTCCTGTCCTCCAATTTGTCCTGGTTATCGCTGGATGTGTCTGCGGCGTTTTATCATCTTCCTCTTCATCCTGCTT…
HBV_2X	3685	5493	HBsAg_S2_iDNA	89A008_HC.ccs_polish-flnc.fa.algn.srt	m180608_092030_42238_c101464112550000001823290111181801_s1_p0/133485/ccs	AAGCTCTGCAGGATCCCAGAGTACGGGGCCTGTATTTTCCTGCTGGTGGCTCCAGTTCAGGAACATTGAACCCTGTTCAGAATACTGGCCTCTCACATCTCGTCAGTCTTCTCGACGACTGGGGACCCTGCCAACCGAACATGGAGAACATCACATCAGGATTCCTAGGACCCCTGCTCGTGTTACAGGCGGGGTTTTTCTTGTTGACAAAAATCCTCACAATACCGCAGAGTCTAGACTCGTGGTGGACTTCTCTCAATTTTCTAGGGGGAGCACCCGTGTGCCTTGGCCGAAATTCGCAGTCCCCAACCTCCAATCACTCACCAACCTCCTGGTCCTCCAATTTGTCCTGGTTATCGCTGGATGTGTCTGCGGCGTTTTATCATCTTCCTCTTCATC…
HBV_2X	3685	5494	HBsAg_S2_iDNA	89A008_HC.ccs_polish-flnc.fa.algn.srt	m180608_092030_42238_c101464112550000001823290111181801_s1_p0/156910/ccs	GAAGCTCTGCAGGATCCCAGAGTACGGGGCCTGTATTTTCCTGCTGGTGGCTCCAGTTCAGAAACATTGAACCCTGTTCAGAATACTGCCTCTCACATCTCGTCAGTCTTCTCGACGACTGGGGACCCTGCACCGAACATGGAGAACATCACATCAGGATTCCTAGGACCCCTGCTCGTGTTACAGGCGGGGTTTTTCTTGTTGACAAAAATCCTCACAATACCGCAGAGTCTAGACTCGTGGTGGACTTCTCTCAATTTTCTAGGGGGAGCACCCGTGTGCCTTGGCCAAAATTCGCAGTCCCCAACCTCCAATCACTCACCAACCTCCTGTCCTCCAATTTGTCCTGGTTATCGCTGGATGTGTCTGCGGCGTTTTATCATCTTCCTCTTCATCCTG…
HBV_2X	3692	5490	HBsAg_S2_iDNA	89A008_HC.ccs_polish-flnc.fa.algn.srt	m180608_092030_42238_c101464112550000001823290111181801_s1_p0/66878/ccs	GGCAGGATCCCAGAGTACGGGGCCTGTATTTTTCCTGCTGGTGGCTCCAGTTCAGGAACATTGAACCCTGTTCAGAATACTGCCTCTCACATCTCGTCAGTCTTCTCGACGACTGGGACCCTGCACCGAACATGGAGAACATCACATCAGGATTCCTAGGACCCCTGCTCGTGTTACAGGCGGGGTTTTTCTTGTTGACAAAAATCCTCACAATACCGCAGAGTCTAGACTCGTGGTGGACTTCTCTCAATTTCTAGGGGAGCACCGTGTGCCTTGGCCAAAATTCGCAGTCCCCCAACCTGCCAATCACTCACAAACCTCCTGTCCTCCAATTTGTCCTGGTTATCGCTGGATGTGTCCTGCGGCGTTTTATCATCTTCCTCTTCATCCTGCTGCTAT…
HBV_2X	3694	5494	HBsAg_S2_iDNA	89A008_HC.ccs_polish-flnc.fa.algn.srt	m180608_092030_42238_c101464112550000001823290111181801_s1_p0/39312/ccs	AGGATCCCAGAGTACGGGGCCTGTATTTTCCTGCTGGTGGCTCCAGTTCAGGAACATTGAACCCTGTTCAGAATACTGCCTCTCACATCTCGTCAGTCTTCTCGACGACTGGGGACCCTGCACCGAACATGGAGAACATCACATCAGGATTCCTAGGACCCCTGCTCGTGTTACAGGCGGGGTTTTTCTTGTTGACAAAAATCCTCACAATACCGCAGAGTCTAGACTCGTGGTGGACTTCTCTCAATTTTCTAGGGGGAGCACCCGTGTGCCTTGGCCAAAATTCGCAGTCCCCAACCTCCAATCACTCACCAACCTCCTGTCCTCCAATTTGTCCTGGTTATCGCTGGATGTGTCTGCGGCGTTTTATCATCTTCCTCTTCATCTGCTGCTATGCCT…
HBV_2X	3694	5435	HBsAg_S2_iDNA	89A008_HC.ccs_polish-flnc.fa.algn.srt	m180608_092030_42238_c101464112550000001823290111181801_s1_p0/149673/ccs	GAGGATCCCCAGAGTACGGGGCCTGTATTTTCCTGCTGGTGCTCCAGTTCAGGAACATTGAACCCTGTTCAGATACTGCCTCTCACATCTCGTCAGTCCTTCTCGACGACCTGGGGACCCTGCACCGAACATGGAGAACATCACATCAGGATTCCTAGGACCCCTGCTCGTGTTACAGGCGGGGTTTTTCTTGTTGACAAAATCCTCACAATTACCGCAGAGTCTAGACTCGTGGTGGACTTCTCTCAATTTTCTAGGGGGAGCACCCGTGTGCCTTGGCCAAAATTCGCAGTCCCCAACCTCCAATCACTCACCAACCTCCTGTCCTCCAATTTGTCCTGGTTATCGCTGGATGTGTCTGCGGCGTTTATCATCTTCCTCTTCATCCTGCTGCTATGC…
HBV_2X	3702	5444	HBsAg_S2_iDNA	89A008_HC.ccs_polish-flnc.fa.algn.srt	m180608_092030_42238_c101464112550000001823290111181801_s1_p0/160621/ccs	GAGAGTACGGGGCCTGTATTTTCCTGCTGGTGGCTCCAGTTCAGGAACATTGAACCCTGTTCAGAATACTGCCTCTCACATCTCGTCAGTCTTCTCGACGACTGGGGACCCTGCACCGAACATGGAGAACATCACATCAGGATTCCTAGGACCCCTGCTCGTGTTACAGGCGGGGTTTTTCTTGTTGACAAAAATCCTCACAATACCGCAGAGTCTAGACTCGTGGTGGACTTCTCTCAATTTTCTAGGGGGAGCACCCGTGTGCCTTGGCCAAAATTCGCAGTCCCCAACCTCCAATCACTCACCAACCTCCTGTCCTCCAATTTGTCCTGGTTATCGCTGGATGTGTCTGCGGCGTTTTATCATCTTCCTCTTCATCCTGCTGCTATGCCTCATCTT…
HBV_2X	3707	5420	HBsAg_S2_iDNA	89A008_HC.ccs_polish-flnc.fa.algn.srt	m180608_215919_42238_c101464112550000001823290111181803_s1_p0/123126/ccs	GACGGGGCCTGTATTTTCCTGCTGGTGGCTCCAGTTCAGGAACATTGAACCCTGTTCAGAATACTGCCTCTCACATCTCGTCAGTCTTCTCGACGACTGGGGACCCTGCACCGAACATGGAGAACATCACATCAGGATTCCTAGGACCCCTGCTCGTGTTACAGGCGGGGTTTTTCTTGTTGACAAAAATCCTCACAATACCGCAGAGTCTAGACTCGTGGTGGACTTCTCTCAATTTTCTAGGGGGAGCACCCGTGTGCCTTGGCCAAAATTCGCAGTCCCCAACCTCCAATCACTCACCAACCTCCTGTCCTCCAATTTGTCCTGGTTATCGCTGGATGTGTCTGCGGCGTTTTATCATCTTCCTCTTCATCCTGCTGCTATGCCTCATCTTCTTGT…
HBV_2X	3738	5444	HBsAg_S2_iDNA	89A008_HC.ccs_polish-flnc.fa.algn.srt	m180608_092030_42238_c101464112550000001823290111181801_s1_p0/44632/ccs	GAGTTCAGGAACATTGAACCCTGTTCAGAATACTGCCTCTCACATCTCGTCAGTCTTCTCGACGACTGGGGACCCTGCACCGAACATGGAGAACATCACATCAGGATTCCTAGGACCCTGCTCGTGTTACAGGCGGGGTTTTTCTTGTTGACAAAATCCTCACAATACCGCAGAGTCTAGACTCGTGGTGGACTTCTCTCAATTTTCTAGGGGGAGCACCCGTGTGCCTTGGCCAAAATTCGCAGTCCCCAACCTCCAATCACTCACCAACCTCCTGTCCTCCAATTTGTCCTGGTTATCGCTGGATGTGTCTGCGGCGTTTTATCATCTTCCTCTTCATCCTGCTGCTATGCTCATCTTCTTGTTGGTTCTTCTGGACTATCAAGGTATGTTGCCGTT…
HBV_2X	3749	5449	HBsAg_S2_iDNA	89A008_HC.ccs_polish-flnc.fa.algn.srt	m180608_153954_42238_c101464112550000001823290111181802_s1_p0/98309/ccs	GATTGAACCCTGTTCAGAATACTGCCTCTCACATCTCGTCAGTCTTCTCGACGACTGGGGACCCTGCACCGAACATGGAGAACATCACATCAGGATTCCTAAGACCCCTGCTCGTGTTACAGGCGGGGTTTTTCTTGTTGACAAAAATCCTCACAATACCGCAGAGTCTAGACTCGTGGTGGACTTCTCTCAATTTTCTAGGGGGAGCACCCGTGTGCCTTGGCCAAAATTCGCAGTCCCCAACCTCCAATCACTCACCAACCTCCTGTCCTCCAATTTGTCCTGGTTATCGCTGGATGTGTCTGCGGCGTTTTATCATCTTCCTCTTCATCCTGCTGCTATGCCTCATCTTCTTGTTGGTTCTTCTGGACTATCAAGGTATGTTGCCCGTTTGTCCTC…
HBV_2X	3778	5483	HBsAg_S2_iDNA	89A008_HC.ccs_polish-flnc.fa.algn.srt	m180608_153954_42238_c101464112550000001823290111181802_s1_p0/60630/ccs	GACATCTCGTCAGTCTTCTCGACGACTGGGGACCCTGCACCGAACATGGAGAACATCACATCAGGATTCCTAGGACCCCTGCTCGTGTTACAGGCGGGGTTTTTCTTGTTGACAAAAATCCTCACAATACCGCAGAGTCTAGACTCGTGGTGGACTTCTCTCAATTTTCTAGGGGGAGCACCCGTGTGCCTTGGCCAAAATTCGCAGTCCCCAACCTCCAATCACTCACCAACCTCCTGTCCTCCAATTTGTCCTGGTTATCGCTGGATGTGTCTGCGGCGTTTTATCATCTTCCTCTTCATCCTGCTGCTATGCCTCATCTTCTTGTTGGTTCTTCTGGACTATCAAGGTATGTTGCCCGTTTGTCCTCTAATTCCAGGATCCTCGACCACCAGCACG…
HBV_2X	3778	5449	HBsAg_S2_iDNA	89A008_HC.ccs_polish-flnc.fa.algn.srt	m180608_153954_42238_c101464112550000001823290111181802_s1_p0/85827/ccs	GACATCTCGTCAGTCTTCTCGACGACTGGGGACCCTGCACCGAACATGGAGAACATCACATCAGGATTCCTAGGACCCCTGCTCGTGTTACAGGCGGGGTTTTTCTTGTTGACAAAAATCCTCACAATACCGCAGAGTCTAGACTCGTGGTGGACTTCTCTCAATTTTCTAGGGGAGCACCCGTGTGCCTTGGCCAAAATTCGCAGTCCCCAACCTCCAATCACTCACCAACCTCCTGTCCTCCAATTTGTCCTGGTTATCGCTGGATGTGTCTGCGGCGTTTTATCATCTTCCTCTTCATCCTGCTGCTATGCCTCATCTTCTTGTTGGTTCTTCTGGACTATCAAGGTATGTTGCCCGTTTGTCCTCTAATTCCAGGATCCTCGACCACCAGCACGG…
HBV_2X	3778	5485	HBsAg_S2_iDNA	89A008_HC.ccs_polish-flnc.fa.algn.srt	m180608_092030_42238_c101464112550000001823290111181801_s1_p0/59778/ccs	GACATCTCGTCAGTCTTCTCGACGACTGGGGACCCTGCACCGAACATGGAGAACATCACATCAGGATTCCTAGGACCCCTGCTCGTGTTACAGGCGGGGTTTTTCTTGTTGACAAAAATCCTCACAATACCGCAGAGTCTAGACTCGTGGTGGACTTCTCTCAATTTTCTAGGGGGAGCACCCGTGTGCCTTGGCCAAAATTCGCAGTCCCCAACCTCCAATCACTCACCAACCTCCTGTCCTCCAATTTGTCCTGGTTATCGCTGGATGTGTCTGCGGCGTTTTATCATCTTCCTCTTCATCCTGCTGCTATGCCTCATCTTCTTGTTGGTTCTTCTGGACTATCAAGGTATGTTGCCCGTTTGTCCTCTAATTCCAGGATCCTCGACCACCAGCACG…
HBV_2X	3788	5488	HBsAg_S2_iDNA	89A008_HC.ccs_polish-flnc.fa.algn.srt	m180608_092030_42238_c101464112550000001823290111181801_s1_p0/133043/ccs	AGTCTTCTCGACGACTGGGGACCCTGCACCGAACATGGAGAACATCACATCAGGATTCCTAGGACCCCTGCTCGTGTTACAGGCGGGGTTTTCTTGTTGACAAAAATCCTCACAATACCGCAGAGTCTAGACTCGTGGTGGACTTCTCTCAATTTTCTAGGGAAGCACCCGTGTGCCTTGGCCAAAATTCGCAGTCCCCAACCTCCAATCACTCACCGAACCTCCTGTCCTCCAATTTGTCCTGGTTATCGCTGGATGTGTCTGCGGGCGTTTTATCATCTTCCTCTTCATCCTGCTGCTATGCCTCATCTTCTTGTTGGTTCTTCTGGACTATCAAGGTATGTTGCCCGTTTGTCCTCTAATTCCAGGATCCTCGACCACCAGCACGGGACCATGCAA…
HBV_2X	3788	5483	HBsAg_S2_iDNA	89A008_HC.ccs_polish-flnc.fa.algn.srt	m180608_153954_42238_c101464112550000001823290111181802_s1_p0/96254/ccs	GAGTCTTCTCGACGACTGGGGACCCTGCACCGAACATGGAGAACATCACATCAGGATTCCTAGGACCCCTGCTCGTGTTACAGGCGGGGTTTTCTTGTTGACAAAAATCCTCACAATACCGCAGAGTCTAGACTCGTGGTGGACTTCTCTCAATTTTCTAGGGGGAGCACCCGTGTGCCTTGGCCAAAATTCGCAGTCCCCAACCTCCAATCACTCACCAACCTCCTGTCCTCCAATTTGTCCTGGTTATCGCTGGATGTGTCTGCGGCGTTTTATCATCTTCCTCTTCATCCTGCTGCTATGCCTCATCTTCTTGTTGGTTCTTCTGGACTATCAAGGTATGTTGCCCGTTTGTCCTCTAATTCCAGGATCCTCGACCACCAGCACGGGACCATGCAA…
HBV_2X	479	3120	HBsAg_2X_2	89A008_HC.ccs_polish-flnc.fa.algn.srt	m180608_153954_42238_c101464112550000001823290111181802_s1_p0/12890/ccs	AGTGGAACTCCACAACATTTCATCAAGCTCTGCAGGATCCCAGAGTACGGGGCCTGTATTTTCCTGCTGGTGGCTCCAGTTCAGGAACATTGAACCCTGTTCAGAATACTGCCTCTCACATCTCGTCAGTCTTCTCGACGACTGGGGACCCTGCACCGAACATGGAGAACATCACATCAGGATTCCTAGGACCCCTGCTCGTGTTACAGGCGGGGTTTTTCTTGTTGACAAAAATCCTCACAATACCGCAGAGTCTAGACTCGTGGTGGACTTCTCTCAATTTTCTAGGGGGAGCACCCGTGTGCCTTGGCCAAAATTCGCAGTCCCCAACCTCCAATCACTCACCAACCTCCTGTCCTCCAATTTGTCCTGGTTATCGCTGGATGTGTCTGCGGCGTT…
HBV_2X	42	4503	HBsAg_2X_3	89A008_HC.ccs_polish-flnc.fa.algn.srt	m180608_215919_42238_c101464112550000001823290111181803_s1_p0/19398/ccs	GAGACACTATTTACATACTCTATGGCAGGCAGGCATTTTATATAAGAGAGAGACCACACGTAGCGCTTCATTCTGTGGGTCACCATATTCTTGGGAACAAGAGCTACAGCATGGGGCAGAATCTTTCCACCAGCAATCCGCTGGGATTTTTTCCCGAGCACCAGTTGGACCCTGCATTCAAAGCAAACACCAACAATCCAGATTGGGACTTCAACCCCAACAAAGACTACTGGCCAGAGGCCAACAAGGTAGGAGCTGGAGCGTTCGGTCCAGGGTTCACCCCACCACATGGAGGTCTTTTGGGGTGGAGCCCTCAGGCTCAGGGCATGCTAACAACCTTGCCAGCAAATCCACCTCCTGCCTCCACCAATCGCCAGTCAGGAAGGCAGCCTACCCCAC…
HBV_2X	186	3879	HBsAg_2X_3	89A008_HC.ccs_polish-flnc.fa.algn.srt	m180608_215919_42238_c101464112550000001823290111181803_s1_p0/18407/ccs	ATTTTTTCCCGAGCACCAGTTGGACCCTGCATTCAAAGCAAACACCAACAATCCAGATTGGGACTTCAACCCCAACAAAGACTACTGGCCAGAGGCCAACAAGGTAGGAGCTGGAGCGTTCGGTCCAGGGTTCACCCACCACATGGAGGTCTTTTGGGGTGGAGCCCTCAGGCTCAGGGCATGCTAACAACCTTGCCAGCAAATCCACCTCCTGCCTCCACCAATCGCCAGTCAGGAAGGCAGCCTACCCCACTTTCTTCACCACTAAGAGACACTCATCCTCAGGCCATGCAGTGGAACTCCACAACATTTCATCAAGCTCTGCAGGATCCCAGAGTACGGGGCCTGTATTTTCCTGCTGGTGGCTCCAGTTCAGGAACATTGAACCCTGTTCAGAAT…
HBV_2X	460	5289	HBsAg_2X_3	89A008_HC.ccs_polish-flnc.fa.algn.srt	m180608_215919_42238_c101464112550000001823290111181803_s1_p0/86126/ccs	GACTCATCCTCAGGCCATGCAGTGGAACTCCACAACATTTCATCAAGCTCTGCAGGATCCCAGAGTACGGGGCCTGTATTTTCCTGCTGGTGGCTCCAGTTCAGGAACATTGAACCCTGTTCAGAATACTGCCTCTCACATCTCGTCAGTCTTCTCGACGACTGGGGACCCTGCACCGAACATGGAGAACATCACATCAGGATTCCTAGGACCCCTGCTCGTGTTACAGGCGGGGTTTTTTCTTGTTGACAAAAATCCTCACAATACCGCAGAGTCTAGACTCGTGGTGGACTTCTCTCAATTTTCTAGGGGGAGCACCCGTGTGCCTTGGCCAAAATTCGCAGTCCCCAACCTCCAATCACTCACCAACCTCCTGTCCTCCAATTTGTCCTGGTTATC…
HBV_2X	460	5410	HBsAg_2X_3	89A008_HC.ccs_polish-flnc.fa.algn.srt	m180608_215919_42238_c101464112550000001823290111181803_s1_p0/145667/ccs	ACTCATCCTCAGGCCATGCAGTGGAACTCCACAACATTTCATCAAGCTCTGCAGGATCCCAGAGTACGGGGCCTGTATTTTCCTGCTGGTGGCTCCAGTTCAGGAACATTGAACCCTGTTCAGAATACTGCCTCTCACATCTCGTCAGTCTTCTCGACGACTGGGGACCCTGCACCGAACATGGAGAACATCACATCAGGATTCCTAGGACCCCTGCTCGTGTTACAGGCGGGGTTTTTCTTGTTGACAAAAATCCTCACAATACCGCAGAGTCTAGACTCGTGGTGGACTTCTCTCAATTTTCTAGGGGGAGCACCCGTGTGCCTTGGCCAAAATTCGCAGTCCCCAACCTCCAATCACTCACCAACCTCCTGTCCTCCAATTTGTCCTGGTTATCGC…
HBV_2X	460	4421	HBsAg_2X_3	89A008_HC.ccs_polish-flnc.fa.algn.srt	m180608_215919_42238_c101464112550000001823290111181803_s1_p0/107956/ccs	GACTCATCCTCAGGCCATGCAGTGGAACTCCACAGCATTTCATCAAGCTCTGCAGGATCCCAGAGTACGGGGCCTGTATTTTCCTGCTGGTGGCTCCAGTTCAGGAACATTGAACCCTGTTCAGAATACTGCCTCTCACATCTCGTCAGTCTTCTCGACGACTGGGGACCCTGCACCGAACATGGAGAACATCACATCAGGATTCCTAGGACCCCTGCTCGTGTTACAGGCGGGGTTTTTCTTGTTGACAAAAATCCTCACAATACCGCAGAGTCTAGACTCGTGGTGGACTTCTCTCAATTTTCTAGGGGGAGCACCCGTGTGCCTTGGCCAAAATTCGCAGTCCCCAACCTCCAATCACTCACCAACCTCCTGTCCTCCAATTTGTCCTGGTTATCG…
HBV_2X	482	5289	HBsAg_2X_3	89A008_HC.ccs_polish-flnc.fa.algn.srt	m180608_215919_42238_c101464112550000001823290111181803_s1_p0/141276/ccs	GGAACTCCACAACATTTCATCAAGCTCTGCAGGATCCCAGAGTACGGGGCCTGTATTTTCCTGCTGGTGGCTCCAGTTCAGGAACATTGAACCCTGTTCAGAATACTGCCTCTCACATCTCGTCAGTCTTCTCGACGACTGGGGACCCTGCACCGAACATGGAGAACATCACATCAGGATTCCTAGGACCCCTGCTCGTGTTACAGGCGGGGTTTTTCTTGTTGACAAAAATCCTCACAATACCGCAGAGTCTAGACTCGTGGTGGACTTCTCTCAATTTTCTAGGGGGAGCACCCGTGTGCCTTGGCCAAAATTCGCAGTCCCCAACCTCCAATCAACTCACCAACCTCCTGTCCTCCAATTTGTCCTGGTTATCGCTGGATGTGTCTGCGGCGTTTT…
HBV_2X	492	5450	HBsAg_2X_3	89A008_HC.ccs_polish-flnc.fa.algn.srt	m180608_215919_42238_c101464112550000001823290111181803_s1_p0/48656/ccs	GAACATTTCATCAAGCTCTGCAGGATCCCAGAGTACGGGGCCTGTATTTTCCTGCTGGTGGCTCCAGTTCAGGAACATTGAACCCTGTTCAGAATACTGCCTCTCACATCTCGTCAGTCTTCTCGACGACTGGGGACCCTGCACCGAACATGGAGAACATCACATCAGGATTCCTAGGACCCCTGCTCGTGTTACAGGCGGGGTTTTTCTTGTTGACAAAAATCCTCACAATACCGCAGAGTCTAGACTCGTGGTGGACTTCTCTCAATTTTCTAGGGGGAGCACCCGTGTGCCTTGGCCAAAATTCGCAGTCCCCAACCTCCAATCACTCACCAACCTCCTGTCCTCCAATTTGTCCTGGTTATCGCTGGATGTGTCTGCGGCGTTTTATCATCTTCC…
HBV_2X	500	5450	HBsAg_2X_3	89A008_HC.ccs_polish-flnc.fa.algn.srt	m180608_215919_42238_c101464112550000001823290111181803_s1_p0/104131/ccs	GATCAAGCTCTGCAGGATCCAGAGTACGGGGCCTGTAATTTTTCCTGCTGGTGGCTCCAGTTCAGGAAACATTGAACCCTGTTCAGAATACTGCCTCTCACAATCTCGTCAGTCCTTCTCGACGACCTGGGGACCCTGCACCGAACATGGAGAACATCACATCAGGATTCCTAGGACCCCTGCTCGTGTTACAGGCGGGGTTTTTTCTTGTTGACAAAAATCCTCACAATACCGCAGAGTCCTAGACTCGTGGTGGACTTCTCTCAATTTTCTAGGGGGAGCACCCGTGTGCCTTGGCCCAAAATTCGGCAGTCCCCAACCTCCAAATCACTCACCAACCTTCCTGTCCTCCAATTTGTCCTGGTTATCGCTGGATGTGTCTGCGGCGTTTTAATCATC…
HBV_2X	525	4421	HBsAg_2X_3	89A008_HC.ccs_polish-flnc.fa.algn.srt	m180608_215919_42238_c101464112550000001823290111181803_s1_p0/39613/ccs	ACGGGGCCTGTATTTTCCTGCTGGTGGCTCCAGTTCAGGAACATTGAACCCTGTTCAGAATACTGCCTCTCACATCTCGTCAGTCTTCTCGACGACTGGGGACCCTGCACCGAACATGGAGAACATCACATCAGGATTCCTAGGACCCCTGCTCGTGTTACAGGCGGGGTTTTTCTTGTTGACAAAAATCCTCACAATACCGCAGAGTCTAGACTCGTGGTGGACTTCTCTCAATTTCTAGGGGGAGCACCCGTGTGCCTTGGCCAAAATTCGCAGTCCCCAACCTCCAATCACTCACCAACCTCCTGTCCTCCAATTTGTCCTGGTTATCGCTGGATGTGTCTGCGGCGTTTTATCATCTTCCTCTTCATCCTGCTGCTATGCCTCATCTTCTTGTTG…
HBV_2X	594	5458	HBsAg_2X_3	89A008_HC.ccs_polish-flnc.fa.algn.srt	m180608_215919_42238_c101464112550000001823290111181803_s1_p0/12622/ccs	TCACATCTCGTCAGTCTTCTCGACGACTGGGGACCCTGCACCGAACATGGAGAACATCACATCAAGGATTCCTAGGACCCCTGCTCGTGTTACAGGCGGGGTTTTTCTTGTTGACAAAATCCTCACAATACCGCAGAGTCTAGACTCGTGGTGGACTTCTCTCAATTTTCTAGGGGGAGCACCCGTGTGCCTTGGCCAAAATTCCGCAGTCCCCAACCTCCAATCACTCACCAACCTCCTGTCCTCCAATTTGTCCTGGTTATCGCTGGATGTGTCTGCGGCGTTTTATCATCTTCCTCTTCATCCTGCTGCTATGCCTCATCTTCTTGTTGGTTCTTCTGGACTATCAAGGTATGTTGCCCGTTTGTCCTCTAATTCCAGGATCCTCGACCACCAGCA…
HBV_2X	606	4116	HBsAg_2X_3	89A008_HC.ccs_polish-flnc.fa.algn.srt	m180608_215919_42238_c101464112550000001823290111181803_s1_p0/96532/ccs	GGAGTCTTCTCGACGACTGGGGACCCTGCCACCGAACATGGAGAACATCACATCAGGATTCCTAGGACCCCTGCTCGTGTTACAGGCGGGGTTTTTCTTGTTGACAAAAAATCCTCACAATACCGCAGAGTCTAGACTCGTGGTGGACTTCTCTCAATTTTCTAGGGGGAGCACCCGTGTGCCTTGGCCAAAATTCGCAGTCCCCAACCTCCAATCACTCACCAACCTCCTGTCCTCCAATTTGTCCTGGTTATCGCTGGATGTGTCTGCGGCGTTTTATCATCTTCCTCTTCATCCTGCTGCTATGCCTCATCTTCTTGTTGGTTCTTCTGGACTATCAAGGTATGTTGCCCGTTTGTCCTCTAATTCCAGGATCCTCGACCACCAGCACGGGACCAT…
HBV_2X	460	5602	HBsAg_2X_4	89A008_HC.ccs_polish-flnc.fa.algn.srt	m180608_215919_42238_c101464112550000001823290111181803_s1_p0/66331/ccs	ACTCATCCTCAGGCCCGAATGCAGTGGAACTCCACACCATTTTCATCAAGCTCTGCAGGATCCCAGAGTACGGGGCCTGTATTTTCCTGCTGGTGGCTCCAGTTCAGGAAACATTGAACCCTGTTCAGAATACTGCCCTCTCACATCTCGTCAGTCTTCCTCGACGACTGGGGACCCTGCCACCGAACATGGAGAAACATCACACTCAGGATTCCTAGGACCCCTGCTCGTGTTACAGGCGGGGGTTTTTTTTCTTGTTGACAAAAATCCTCACAAATACCGCAGAGTCTAGACTCGTGGTGGACTTCTCTCAATTTTCTAGGGGGAGCACCCGTGTGCCTTGGCCAAAATTCGCAGTCCCCAACCTCCAATCACTCACCAACCTCCTGTCCTCCAATT…
HBV_2X	464	5601	HBsAg_2X_4	89A008_HC.ccs_polish-flnc.fa.algn.srt	m180608_215919_42238_c101464112550000001823290111181803_s1_p0/68153/ccs	GATCCTCAGGCCATGCAGTGGAACTCCACAACATTTCAACAAGCTCTGCAGGATCCCAGAGTACGGGGCCTGTATTTTCCTGCTGGTGGCTCCAGTTCAGGAACATTGAACCCTGTTCAGAATACTGCCTCTCACATCTCGTCAGTCTTCTCGACGACTGGGGACCCTGCACCGAACATGGAGAACATCACATCAGGATTCCTAGGACCCCTGCTCGTGTTACAGGCGGGGTTTTTCTTGTTGACAAAAATCCTCACAATACCGCAGAGTCTAGACTCGTGGTGGACTTTCTCTCAATTTTCTAGGGGGAGCACCCGTGTGCCTTGGCCAAATTCGCAGTCCCCAACCTCCAATCACTCACCAACCTCCTGTCCTCCAATTTGTCCTGGTTATCGCTGG…
HBV_2X	510	5601	HBsAg_2X_4	89A008_HC.ccs_polish-flnc.fa.algn.srt	m180608_215919_42238_c101464112550000001823290111181803_s1_p0/87037/ccs	GGCAGGATCCCAGAGTACGGGGCCTGTATTTTCCTGCTGGTGGCTCCAGTTCAGGAACATTGAACCCTGTTCAGAATACTGCCTCTCACATCTCGTCAGTCTTCTCGACGACTGGGGACCCTGCACCGAACATGGAGAACATCACATCAGGATTCCTAGGACCCCTGCTCGTGTTACAGGCGGGGTTTTTCTTGTTGACAAAAATCCTCACAATACCGCAGAGTCTAGACTCGTGGTGGACTTCTCTCAATTTTCTAGGGGGAGCACCCGTGTGCCTTGGCCAAAATTCGCAGTCCCCAACCTCCAATCACTCACCAACCTCCTGTCCTCCAATTTGTCCTGGTTATCGCTGGATGTGTCTGCGGCGTTTTATCATCTTCCTCTTCATCCTGCTGCTAT…
HBV_2X	659	2420	X1_long	89A008_HC.ccs_polish-flnc.fa.algn.srt	m180608_092030_42238_c101464112550000001823290111181801_s1_p0/16077/ccs	GATTCCTAGGACCCCTGCTCGTGTTACAGGCGGGGTTTTTCTTGTTGACAAAAATCCTCACAATACCGCAGAGTCTAGACTCGTGGTGGACTTCTCTCAATTTTCTAGGGGGAGCACCCGTGTGCCTTGGCCAAAATTCGCAGTCCCCAACCTCCAATCACTCACCAACCTCCTGTCCTCCAATTGTTCCTGGTTATCGCTGGATGTGTCTGCGGCGTTTTATCATCTTCCTCTTCATCCTGCTGCTATGCCTCATCTTCTTGTTGGGTTCTTCTGGACTATCAAGGTATGTTGCCCGTTTGTCCTCTAATTCCAGGATCCTCGACCACCAGCACGGGACCATGCAAAACTTGCACGACTCCTGCTCAAGGGAACCTCTTTGATTCCCTCATGTTGCTG…
HBV_2X	685	2420	X1_long	89A008_HC.ccs_polish-flnc.fa.algn.srt	m180608_092030_42238_c101464112550000001823290111181801_s1_p0/23134/ccs	CAGGCGGGGTTTTTCTTGTTGACAAAAATCCTCACAATACCGCAGAGTCTAGACTCGTTGTGGACTTCTCTCAATTTTCTAGGGGGAGCACCCGTGTGCCTTGGCCAAAATTCGCAGTCCCCAACCTCCAATCACTCACCAACCTCCTGTCCTCCAATTTGTCCTGGTTATCGCTGGATGTGTCTGCGGCGTTTTATCATCTTCCTCTTCATCCTGCTGCTATGCCTCATCTTCTTGTTGGTTCTTCTGGACTATCAAGGTATGTTGCCCGTTTGTCCTCTAATTCCAGGATCCTCGACCACCAGCACGGGACCATGCAAAACTTGCACGACTCCTGCTCAAGGAACCTCTTGATTCCCTCATGTTGCTGTACAAAACCTTCGGACGGAAATTGCACCT…
HBV_2X	1021	2418	X1_long	89A008_HC.ccs_polish-flnc.fa.algn.srt	m180608_092030_42238_c101464112550000001823290111181801_s1_p0/149652/ccs	GCTCAAGGAACCTCTTTGATTCCCTCATGTTGCTGTACAAAACCTTCGGACGGAAATTGCACCTGTATTCCCATCCCATCATCATGGGCTTTCGCAAAATTCCTATGGGAGTGGGCCTCAGTCCGTTTCTCTTGGCTCAGTTTACTAGCGCCATTTGTTCAGTGGTTCGCAGGGCTTTCCCCCACTGTTTGGCTTTCAGTTATATGGATGATGTGGTATTGGGGGCCAAGTCTGTACAACATCTTGAGTCCCTTTATACCGCTGTTACCAATTTTCTTTTGTCTTTGGGTATACATTTAAAACCCTAACAAAACAAAACGCTGGGGCTATTCCCTACATTTCATGGGTTATGTAATTGGCAGTTGGGGGACATTACCACAAGAGCATATTGTACAAAAA…
HBV_2X	1177	2418	X1_long	89A008_HC.ccs_polish-flnc.fa.algn.srt	m180608_030106_42238_c101464112550000001823290111181800_s1_p0/47678/ccs	GTTCAGTGGTTCGCAGGGCTTTCTTCCACTGTTTGGCTTTCAGTTATATGGATGATGTGGTATTGGGGGCCAAGTCTGTACAACATCTTGAGTCCCTTTATACCGCTGTTACCAATTTTCTTTTGTCTTTGGGTATACATTTAAACCCTAACAAAACAAAACGCTGGGGCTATTCCCTACATTTCATGGGTTATGTAATTGGCAGTTGGGGGACATTACCACAAGAGCATATTGTACAAAAAATCAAAAATTGTTTCAGGAAACTTCCTGTTAACAGACCTATAGATTGGAAAGTATGTCAAAGAATTGTGGGTCTTTTGGGATTTGCTGCCCCTTTCACACAATGTGGTTATCCTGCATTAATGCCATTGTATGCATGTATACAAGCAAAACAGGCTT…
HBV_2X	1266	2418	X1_long	89A008_HC.ccs_polish-flnc.fa.algn.srt	m180608_030106_42238_c101464112550000001823290111181800_s1_p0/152809/ccs	GAGTCCCTTTATACCGCTGTTACCAATTTTCTTTTGTCTTTGGGTATACATTTAAACCCTAACAAAACAAAACGCTGGGGCTATTCCCTACATTTCATGGGTTATGTAATTGGCAGTTGGGGGACATTACCACAAGAGCATATTGTACAAAAAATCAAAAATTGTTTCAGGAAACTTCCTGTTAACAGACCTATAGATTGGAAAGTATGTCAAAGAATTGTGGGTCTTTTGGGATTTGCTGCCCCTTTCACACAATGTGGTTATCCTGCATTAATGCCATTGTATGCATGTATACAAGCAAAACAGGCTTTCACTTTCTCGCCAACTTATAAGGCCTTTCTAAGTCAACAATATTCGACCCTTTACCCCGTTGCCCGGCAACGGTCCGGTCTGTGCCAA…
HBV_2X	1364	2418	X1_long	89A008_HC.ccs_polish-flnc.fa.algn.srt	m180608_030106_42238_c101464112550000001823290111181800_s1_p0/154663/ccs	GGGTTATGTAATTGGCAGTTGGGGGACATTACCACAAGAGCATATTGTACAAAAAATCAAAAAATTGTTTCAGGAAACTTCCTGTTAACAGACCTATAGATTGGAAAGTATGTCAAAAGAATTGTGGGTCTTTTGGGATTTGCTGCCCCTTTCACAACAATGTGGTTATCCTGCATTAATGCCATTGTATGCATGTATACAAGCAAAACAGGCTTTCACTTTCTCGCCAACTTATAAGGCCTTTCTAAGTCAACAATATTCGACCCTTTACCCCGTTGCCCGGCAACGGTCCCGGTCTGTGCCAAGTGTTTGCTGACGCAACCCCCACTGGCTGGGGCTTGGTCATGGGCCATCAGCGCATGCGTGGAACCTTTGTGGCTCCTCTGCCGATCCATACTG…
HBV_2X	697	2288	X_trunc2	89A008_HC.ccs_polish-flnc.fa.algn.srt	m180608_030106_42238_c101464112550000001823290111181800_s1_p0/73920/ccs	GCTTCTTGTTGATAAAAATCCTCACAATACCGCAGAGTCTAGACTCGTTGTGGACTTCTCTCAGTTTTCTAGGGGGAGCACCCGTGTGCCTTGGCCAAAATTCGCAGTCCCCAACCTCCAATCACTCACCAACCTCCTGTCCTCCAATTTGTCATGGTTATCGCTGGATGTGTCTGCGGCGTTTTATCATCTTCCTCTTCATCCTGCTGCTATGCCTCATCTTCTTGTTGGTTCTTCTGGACTATCAAGGTATGTTGCCCCGTTTGTCCTCTAATTCCAGGATCCTCGACCACCAGCACGGGACCATGCAAAACTTGCACGACTCCTGCTCAAGGAACCTCTTTGATTCCCTCATGTTGCTGTACAAAACCTTCGGACGGAAATTGCACCTGTATTCCC…
HBV_2X	1743	5603	X_2X	89A008_HC.ccs_polish-flnc.fa.algn.srt	m180608_215919_42238_c101464112550000001823290111181803_s1_p0/25465/ccs	GCTGCCGATCCATACTGCGGAACTCCTAGCAGCTTGTTTTGCTCGCAGCCGGTCTGGAGCAAAACTTATCGGAACTGACAATTCTGTCGTCCTCTCTCGGAAATATACATCTTTTCCATGGCTGCTAGGCTGTGCTGCCAACTGGATACTGCGCGGGACGTCCTTTGTTTACGTCCCGTCGGCGCTGAATCCCGCGGACGACCCTTCTCGGGGCCGCTTGGGGCTCTACCGCCCTCTCATCCGTCTGCTCTTCCGACCGACTACGGGGCGCACCTCTCTTTACGCGGTCTCCCCGTCTGTGCCTTCTCATCTGCCGGTCCGTGTACACTTCGCTTCACCTCTGCACGTTGCATGGAGACCACCGTGAACGCCCCACGGAACCTGCCAAAAGTCTTGCAT…
HBV_2X	3819	5602	X2_long	89A008_HC.ccs_polish-flnc.fa.algn.srt	m180608_092030_42238_c101464112550000001823290111181801_s1_p0/24857/ccs	GAAACATGGAGAACATCACATCAGGATTCCTAGGACCCCTGCTCGTGTTACAGGCGGGGTTTTTCTTGTTGACAAAAATCCTCACAATACCGCAGAGTCTAGACTCGTGGTGGACTTCTCTCAATTTTCTAGGGGGAGCACCCGTGTGCCTTGGCCAAAATTCGCAGTCCCCAACCTCCAATCACTCACCAACCTCCTGTCCTCCAATTTGTCCTGGTTATCGCTGGATGTGTCTACGGCGTTTTATCATCTTCCTCTTCATCCTGCTGCTATGCCTCATCTTCTTGTTGGTTCTTCTGGACTATCAAGGTATGTTGCCCGTTTGTCCTCTAATTCCAGGATCCTCGACCACCAGCACGGGACCATGCAAAACTTGCACGACTCCTGCTCAAGGAACCT…
HBV_2X	3836	5601	X2_long	89A008_HC.ccs_polish-flnc.fa.algn.srt	m180608_092030_42238_c101464112550000001823290111181801_s1_p0/74325/ccs	AAGAAGAATCGACAGAATCAGGATTCCTAGACCACCCTGCTCGTGTTTACGAGGTCTGGCCGGTTTTTCTTGTTGACAAAGAAATTCCTCATCAATGACCGCAGAAGTCATAAGACTACTTGTGGAGCTTCGTCTTCAAATCTTTTAGCGGGCCAGCACCGAGGTGATGGTCCTTGGCCAAACATTCGCAAGTCCCCCAAACCTCCCAATCACTCACCAACCTCCTGTCCCAATTTGTCCTGGTTATCGCTGGATGTGTCTGCGGCGTTTTTATCATCTTCCTCTTCATCCTGCCTGCTATTGAGCTCATCGTTCTTGTTGGTTCTTTCCTGCGACTATCAAGGTTCATGTTGCCCGTTGTCCTCTTAATTCGCAGGATCCTCGACCACCCAGGCACGA…
HBV_2X	3846	5602	X2_long	89A008_HC.ccs_polish-flnc.fa.algn.srt	m180608_092030_42238_c101464112550000001823290111181801_s1_p0/146783/ccs	CTAGGACCCCTGCTCGTGTTACAGGCGGGGTTTTTCTTGTTGACAAAAATCCTCACAATACCGCAGAGTCTAGACTCGTGGTGGACTTCTCTCAATTTTCTAGAGGGAGCACCCGTGTGCCTTGGCCAAAATTCGCAGTACCCAACCTCCAATCACTCACCAACCTCCTGTCCTCCAATTTGTCCTGGTTATCGCTGGATGTGTCTGCGGCGTTTTATCATCTTCCTCTTCATCCTGCTGCTATGCCTCATCTTCTTGTTGGTTCTTCTGGACTATCAAGGTATGTTGCCCGTTTGTCCTCTAATTCCAGGATCCTCGACCACCAGCACGGGACCATGCAAAACTTGCACGACTCCTGCTCAAGGAACCTCTTTGATTCCCTCATGTTGCTGTACAAAA…
HBV_2X	3881	5600	X2_long	89A008_HC.ccs_polish-flnc.fa.algn.srt	m180608_092030_42238_c101464112550000001823290111181801_s1_p0/157653/ccs	CTTGTTGACAAAAATCCTCACAATACCGCAGAGTCTAGACTCGTGGTGGACTTCTCTCAATTTTCTAGGGGGAGCACCCGTGTGCCTTGGCCAAAATTCGCAGTCCCCAACCTCCAATCACTCACCAACCTCCTGTCCTCCAATTTGTCCTGGTTATCGCTGGATGTGTCTGCGGCGTTTTATCATCTTCCTCTTCATCCTGCTGCTATGCCTCATCTTCTTGTTGGTTCTTCTGGACTATCAAGGTATGTTGCCCGTTTGTCCTCTAATTCCAGGATCCTCGACCACCAGCACGGGACCATGCAAAACTTGCACGACTCCTGCTCAAGGAACCTCTTTGATTCCCTCATGTTGCTGTACAAAACCTTCGGACGGAAATTGCACCTGTATTCCCATCCC…
HBV_2X	3950	5602	X2_long	89A008_HC.ccs_polish-flnc.fa.algn.srt	m180608_092030_42238_c101464112550000001823290111181801_s1_p0/133764/ccs	GGGAGCACCCGTGTGCCTTGGCCAAAATTCGCAGTCCCCAACCTCCAATCACTCACCAACCTCCTGTCCTCCAATTTGTCCTGGTTATCGCTGGATGTGTCTGCGGCGTTTTATCATCTTCCTCTTCATCCTGCTGCTATGCCTCATCTTCTTGTTGGTTCTTCTGGACTATCAAGGTATGTTGCCCGTTTGTCCTCTAATTCCAGGATCCTCGACCACCAGCACGGGACCATGCAAAACTTGCACGACTCCTGCTCAAGGAACCTCTTTGATTCCCTCATGTTGCTGTACAAAACCTTCGGACGGAAATTGCACCTGTATTCCCATCCCATCATCATGGGCTTTCGCAAAATTCCTATGGGAGTGGGCCTCAGTCCGTTTCTCTTGGCTCAGTTTACT…
HBV_2X	4209	5602	X2_long	89A008_HC.ccs_polish-flnc.fa.algn.srt	m180608_092030_42238_c101464112550000001823290111181801_s1_p0/17938/ccs	GGAACCTCTTTGATTCCCTCATGTTGCTGTACAAAACCTTCGGACGGAAATTGCACCTGTATTCCCATCCATCATCATGGGCTTTCGCAAAATTCCTATGGGAGTGGGCCTCAGTCCGTTTCTCTTGGCTCAGTTTACTAGCGCCATTTGTTCAGTGGTTCGCAGGGCTTTCCCCCACTGTTTGGCTTTCAGTTATATGGATGATGTGGTATTGGGGGCCAAGTCTGTACAACATCTTGAGTCCCTTTATACCGCTGTTACCAATTTTCTTTTGTCTTTGGGTATACTTTTAAACCCTAACAAAACAAAACGCTGGGGCTATTCCCTACATTTCATGGGTTATGTAATTGGCAGTTGGGGGACATTACCACAAGAGCATATTGTACAAAAAATCAAAAA…
HBV_2X	4211	5602	X2_long	89A008_HC.ccs_polish-flnc.fa.algn.srt	m180608_092030_42238_c101464112550000001823290111181801_s1_p0/113878/ccs	GGAAACCTCTTTGATTCCCTCATGGTTTGCTGTACAAAACCTTCGGACGGAAAATTGCACCTGTTATTTCCCATCCCCATCATCCATGGGCTTTTCGCAAAATTCCTATCGGGAGTGGGACTCAGTCTCGTTTTCTCTTGGCTACAGTTTTACTTAGCGCCATTTGTTCAAGTGGTATCGCCAGGGCTTTCCCCCACTGTTTGGCTTTCAGTTTATATGGGATGATGGTGGGTATTTGGGGGGCCAAGTCTGTACAAACATCTTGAGTTCCCTTTATACCTGCTGGTTACCAAATTTTCTTTTTGTCCTTTGGGTACATAATTAAACACTAACAAAACAAAACGCTGGGGCTATTTCCCTACATTTCATGAGGTTATGTAATTGGTAGTATGGGGGACA…
HBV_2X	4255	5607	X2_long	89A008_HC.ccs_polish-flnc.fa.algn.srt	m180608_030106_42238_c101464112550000001823290111181800_s1_p0/144518/ccs	GAAATTGCACCTGTATTCCCATCCCATCATCATGGGCTTTCGCAAAATTCCTATGGGAGTGGGCCTCAGTCCGTTTCTCTTGGCTCAGTTTACTAGCGCCATTTGTTCAGTGGTTCGCAGGGCTTTCCCCCACTGTTTGGCTTTCAGTTATATGGATGATGTGGTATTGGGGGCCAAGTCTGTACAACATCTTGAGTCCCTTTATACCGCTGTTACCAATTTTCTTTTGTCTTTGGGTATACATTTAAACCCTAACAAAACAAAACGCTGGGGCTATTCCCTACATTTCATGGGTTATGTAATTGGCAGTTGGGGGACATTACCACAAGAGCATATTGTACAAAAAATCAAAAATTGTTTCAGGAAACTTCCTGTTAACAGACCTATAGATTGGAAAGT…
HBV_2X	4282	5602	X2_long	89A008_HC.ccs_polish-flnc.fa.algn.srt	m180608_092030_42238_c101464112550000001823290111181801_s1_p0/50692/ccs	CATCATGGGCTTTCGCAAATTCCTATGGGAGTGGGGTCCCAGTCCGTTTCTCTTGGCCTCAACTTTACTAGCGCCATTTGTTCAGTGGTTCGCAGGGGCTTTCCCCCACTGTTTGGCTTTCAGTTATATGGATGATGGTGGTATTGGGGGCCAAGTCTGTACAACATCTTGAGTCCCTTTATACCGCTGTTACCAAATTCTTCTTTTGTCTTTGGGTATACATTTAAACCCTAACAAATCAAAACGCTGGGGCTATTCCCTACATTTCATGGGTTATTGTAATTGGCAGTTGGGGGACATTACCACAAGAGCATATTGTACAAAAAATCAAAAATTGTTTCAGGAAAACTTCCTGTTAACAGACCTATACGATTGGAAAGTTATGTCAAAGAATTGTGG…
HBV_2X	4282	5602	X2_long	89A008_HC.ccs_polish-flnc.fa.algn.srt	m180608_030106_42238_c101464112550000001823290111181800_s1_p0/62852/ccs	CATCATGGGCTTTCGCAAAATTCCTATGGGAGTGGGCCTCAGTCCGTTTCTCTTGGCTCAGTTTACTAGCGCCATTTGTTCAGTGGTTCGCAGGGCTTTCCCCCACTGTTTGGCTTTCAGTTATATGGATGATGTGGTATTGGGGGCCAAGTCTGTACAACATCTTGAGTCCCTTTATACCGCTGTTACCAATTTTCTTTTGTCTTTGGGTATACATTTAAACCCTAACAAAACAAAACGCTGGGGCTATTCCCTACATTTCATGGGTTATGTAATTGGCAGTTGGGGGACATTACCACAAGAGCATATTGTACAAAAAATCAAAAATTGTTTCAGGAAACTTCCTGTTAACAGACCTATAGATTGGAAAGTATGTCAAAGAAATTGTGGGTCTTTTGG…
HBV_2X	4349	5599	X2_long	89A008_HC.ccs_polish-flnc.fa.algn.srt	m180608_030106_42238_c101464112550000001823290111181800_s1_p0/27204/ccs	AGCGCCATTTGTTCAGTGGTTCGCAGGGCTTTCCCCCACTGTTTGGCTTTCAGTTATATGGATGATGTGGTATTGGGGGCCAAGTCTGTACAACATCTTGAGTCCCTTTATACCGCTGTTACCAATTTTCTTTTGTCTTTGGGTATACATTTAAACCCTAACAAAACAAAACGCTGGGGCTATTCCCTACATTTCATGGGTTATGTAATTGGCAGTTGGGGGACATTACCACAAGAGCATATTGTACAAAAAATCAAAAATTGTTTCAGGAAACTTCCTGTTAACAGACCTATAGATTGGAAAGTATGTCAAAGAATTGTGGGTCTTTTTGGGATTTGCTGCCCCTTTCACACAATGTGGTTATCCTGCATTAATGCCATTGTATGCATGTATACAAGC…
HBV_2X	4466	5602	X2_long	89A008_HC.ccs_polish-flnc.fa.algn.srt	m180608_030106_42238_c101464112550000001823290111181800_s1_p0/26127/ccs	GTTACCAATTTTCTTTTGTCTTTGGGGTATACATTTAAACCCTAAACAAAACAAAACGCTGGGGCTATTCCCTACATTTCATGGGTTATGGTAATTGGCAGTTGGGGGACATTTACCACAAGAGCATATTGTACAAAAAATCAAAAATTGTTTCAGGAAACTTCCTGTTAACAGACCTATAGATTGGGAAAGTTATGTCAAAGAATTGTGGGTCTTTTGGGAATTTGCTGCCCCTTTCACACAATGTGGTTATCCTGCATTAATGCCATTGTATGCATGTATACAAGCAAAACAGGCTTTCACTTTTCTCGCCAACTTATAAGGCCTTTTCTAAGTCAACAATATTCGACCCTTTACCCCCGTTGCCCGGCAACGGTCCGGTCTGTGCCAAGTGTTTGC…
HBV_2X	4583	5602	X2_long	89A008_HC.ccs_polish-flnc.fa.algn.srt	m180608_030106_42238_c101464112550000001823290111181800_s1_p0/155796/ccs	GAGCATATTGTACAAAAAATCAAAAATTGTTTCAGGAAACTTCCTGTTAACAGACCTATAGATTGGAAAGTATGTCAAAGAATTGTGGGTCTTTTGGGATTTGCCTGCCCCTTTCACACAATGTGGTTATCCTGCATTAATGCCATTGTATGCATGTATACAAGCAAAACAGGCTTTCACTTTCTCGCCAACTTATAAGGCCTTTCTAAGTCAACAATATTCGACCCTTTACCCCCGTTGCCCGGCAACCGGTCCGGTCTGTGCCAAGTGTTTGCTGACGCAACCCCCACTGGCTGGGGCTTGGTCATGGGCCATCAGCGCAATGCGTGGAACCTTTGTGGCTCCTCTGCCGATCCATACTGCGGAACTCCTAGCAGCTTGTTTTGCTCACAGCCGGTC…
HBV_2X	4586	5602	X2_long	89A008_HC.ccs_polish-flnc.fa.algn.srt	m180608_030106_42238_c101464112550000001823290111181800_s1_p0/93883/ccs	CATATTGGTACAAAAATCAAAAAATTGTTTCAGGAAAACTTCCTGTTAACAGACCTATAGATTGGAAAGTATGTCAAAGAATTTGTGGGTCTTTTGGGATTTGCTGCCCCTTTCACCAACAAATGTGGTTATCCTGCATTAATGCCATTGTATGCATGTATACAAGCAAAACAGGCTTTCACTTTTCTCGCCAACTTATGAAGGGCCTTTTCTAAGTCAACAATATTCGACCCTTTACCCCGTTGCCCCGGGCAACGGTCCGGTCTGTGCCAAGTGTTTGCTGACGCAACCCCCACTGGCTGGGGCTTGGTCATGGGCCATCAGCGCATGCGTGGAACCTTTGTGGCTCCTCTGCCGATCCATTACTGCGGAACTCCTAGCAGCTTGTTGTTTTGCTCA…
HBV_2X	4611	5602	X2_long	89A008_HC.ccs_polish-flnc.fa.algn.srt	m180608_030106_42238_c101464112550000001823290111181800_s1_p0/13253/ccs	GTTTCAGGAAACTTCCTGTTAACAGACCTATAGATTGGAAAGTATGTCAAAGAATTGTGGGTCTTTTGGGATTTGCTGCCCCTTTCACACAATGTGGTTATCCTGCATTAATGCCATTGTATGCATGTATACAAGCAAAACAGGCTTTCACTTTCTCGCCAACTTATAAGGCCTTTCTAAGTCAACAATATTCGACCCTTTACCCCGTTGCCCGGCAACGGTCCGGTCTGTGCCAAGTGTTTGCTGACGCAACCCCCACTGGCTGGGGCTTGGTCATGGGCCATCAGCGCATGCGTGGAACCTTTGTGGCTCCTCTGCCGATCCATACTGCGGAACTCCTAGCAGCTTGTTTTGCTCGCAGCCGGTCTGGAGCAAAACTTATCGGAACTGACAATTCTG…
HBV_2X	3926	5435	X1_trunc1	89A008_HC.ccs_polish-flnc.fa.algn.srt	m180608_153954_42238_c101464112550000001823290111181802_s1_p0/102293/ccs	GTGGACTTCTCTCAATTTTCTAGGGGGAGCACCCGTGTGCCTTGGCCAAAATTCGCAGTCCCCAACCTCCAATCACTCACCAACCTCCTGTCCTCCAATTTGTCCTGGTTATCGCTGGATGTGTCTGCGGCGTTTTATCATCTTCCTCTTCATCCTGCTGCTATGCCTCATCTTCTTGTTGGTTCTTCTGGACTATCAAGGTATGTTGCCCGTTTGTCCTCTAATTCCAGGATCCTCGACCACCAGCACGGGACCATGCAAAACTTGCACGACTCCTGCTCAAGGAACCTCTTTGATTCCCTCATGTTGCTGTACAAAACCTTCGGGACGGAAATTGCACCTGTATTCCCATCCCATCATCATGGGCTTTTCGCAAAATTCCTATGGGAGTGGGCCTCA…
HBV_2X	4234	5493	X1_trunc2	89A008_HC.ccs_polish-flnc.fa.algn.srt	m180608_030106_42238_c101464112550000001823290111181800_s1_p0/43628/ccs	GCTGTACAAAACCTTCGGACGGAAATTGCACCTGTATTCCCATCCCATCATCATGGGCTTTCGCAAAATTCCTATGGGAGTGGGCCTCAGTCCGTTTCTCTTGGCTCAGTTTACTAGCGCCATTTGTTTCAGTGGTTCGCAGGGCTTTCCCCCACTGTTTGGCTTTCAGTTTATATGGATGATGTGGTATTGGGGGCCAAGTCTGTACAACATCTTGAGTCCCTTTATACCGCTGTTACCAATTTTCTTTTGTCTTTGGGTATACATTTAAACCCTAACAAAACAAAACGCTGGGGCTATTCCCCACATTTCATGGGTTATGTAATTGGCAGTTGGGGGACATTACCACAAGAGCATATTGTACAAAAAATCAAAAATTGTTTCAGGAAACTTCCTGTT…
HBV_2X	4254	5453	X1_trunc2	89A008_HC.ccs_polish-flnc.fa.algn.srt	m180608_030106_42238_c101464112550000001823290111181800_s1_p0/153548/ccs	GGGAAATTGCACCTGTTCATTCCCCATCCCATCATCATGGGCTTTCGCAAAATTCCTATGGGAGTGGGCCTCAGTCCGTTTCTCTTGGCTCAGTTTACTAGCGCCCATTTGTTCAGTGGTTCGCAGGGCTTTCCCCCACTGTTTGGCTTTCAGTTATATGGATGATGTGGTTTGGGGGCCAAGTCTGTACAACATCTTGAGTCCCTTTATACCGCTGTTTACCAATTTTCTTTTGTCTTTGGTATACATTTTAAACCCTAACAAAACAAAACGCTGGGCTATTCCCTACATTTCATGGGTTATGTAATTGGCAGTTGGGGACATTGACCACAAGAGCATATTGTACAAAAAATCACAAATTGTTTTCAGGAAACTTCCTGTTAACAGACCTATAGATTG…
HBV_2X	4269	5473	X1_trunc2	89A008_HC.ccs_polish-flnc.fa.algn.srt	m180608_092030_42238_c101464112550000001823290111181801_s1_p0/118197/ccs	ATTCCCATCCCATCATCATGGGCTTTCGCAAAATTCCTATGGGAGTGGGCCTCAGTCCGTTTCTCTTGGCTCAGTTTACTAGCGCCATTTGTTCAGTGGTTCGCAGGGCTTTCCCCCACTGTTTGGCTTTCAGTTATATGGATGATGTGGTATTGGGGGCCAAGTCTGTACAACATCTTGAGTCCCTTTATACCGCTGTTACCAATTTTCTTTTGTCTTTGGGTATACATTTAAACCCTAACAAAACAAAACTCTGGGGCTATTCCCTACATTTCATGGGTTATGTAATTGGCAGTTGGGGGACATTACCACAAGAGCATATTGTACAAAAAATCAAAAATTGTTTCAGGAAACTTCCTGTTAACAGACCTATAGATTGGAAAGTATGTCAAAGAATTG…
HBV_2X	4330	5478	X1_trunc2	89A008_HC.ccs_polish-flnc.fa.algn.srt	m180608_030106_42238_c101464112550000001823290111181800_s1_p0/20854/ccs	TCTCTTGGCTCAGTTTACTAGCGCCATTTGTTCAGTGGTTCGCAGGGCTTTCCCCCACTGTTTGGCTTTCAGTTATATGGATGATGTGGTATTGGGGGCCAAGTCTGTACAACATCTTGAGTCCCTTTATACCGCTGTTACCAATTTTCTTTTGTCTTTGGGTATACATTTAAACCCTAACAAAACAAAACGCTGGGGCTATTCCCTACATTTCATGGGTTATGTAATTGGCAGTTGGGGGACATTACCACAAGAGCATATTGTACAAAAAATCAAACATTGTTTCAGGAAACTTCCTGTTAACAGACCTATAGATTGGAAAGTATGTCAAAGAATTGTGGGTCTTTTGGGATTTGCTGCCCCTTTCACACAATGTGGTTATCCTGCATTAATGCCATT…
HBV_2X	1	5602	Other	89A008_HC.ccs_polish-flnc.fa.algn.srt	m180608_215919_42238_c101464112550000001823290111181803_s1_p0/128148/ccs	CTGTACACCAGCACCATGCAACTTTTTCACCTCTGCCTAGTCATCTCCTGTTCATGTCCTACTGTTCAAGCCTCCAAGTTGTGCCTTGGGTGGCTTTTGGGCATGGACATTGACCCTTATAAAGAATTTGGAGCTACAGTGGAGTTACTCTCTTTTTTGCCTTCTGATTTCTTTCCGTCGGTCCGTGATCTCCTCGACACCGCCTCAGCTCTGTACCGGGAAGCCTTAGAGTCTCCAGAGCACTGTTCACCTAACCATACAGCACTCAGGCAAGCTATACTGTGCTGGAGTGAGGTAATGACTCTGGCCTCCTGGGTGGGCAATAATTTGGAAGATCCAGCATCCAGGGAACAAGTAGTTAATTATGTCAATACCAATATGGGTTTAAAGATCAGACAA…
HBV_2X	416	5602	Other	89A008_HC.ccs_polish-flnc.fa.algn.srt	m180608_215919_42238_c101464112550000001823290111181803_s1_p0/58190/ccs	AGTCAGGAAGGCAGCCTACCCCACTTTCTCCACCACTAAGAGACACTCATCCTCAGGCCATGCAGTGGAACTCCACAACATTTCATCAAGCTCTGCAGGATCCCAGAGTACGGGGCCTGTATTTTCCTGCTGGTGGCTCCAGTTCAGGAACATTGAACCCTGTTCAGAATACTGTCTCTCACATCTCGTCAGTCTTCTCGACGACTGGGGACCCTGCACCGAACATGGAGAACATCACATCAGGATTCCTAAGACCCCTGCTCGTGTTACAGGCGGGGTTTTTCTTGTTGACAAAAATCCTCACAATACCGCAGAGTCTAGACTCGTGGTGGACTTCTCTCAATTTTCTAGGGGGAGCACCCGTGTGCCTTGGCCAAAATTCGCAGTCCCCAACCTCCA…
HBV_2X	460	945	Other	89A008_HC.ccs_polish-flnc.fa.algn.srt	m180608_153954_42238_c101464112550000001823290111181802_s1_p0/54346/ccs	GACTCATCCTCAGGCCATGCAGTGGAACTCCACAACATTTCATCAAGCTCTGCAGGATCCCAGAGTACGGGGCCTGTATTTTCCTGCTGGTGGCTCCAGTTCAGGAACATTAAACCCTGTTCAGAATACTGCCTCTCACATCTCGTCAGTCTTCTCGACGACTGGGGACCCTGCACCGAACATGGAGAACATCACATCAGGATTCCTAGGACCCCTGCTCGTGTTACAGGCGGGGTTTTTCTTGTTGACAAAAATCCTCACAATACCGCAGAGTCTAGACTCGTGGTGAACTTCTCTCAATTTTCTAGGGGGAGCACCCGTGTGCCTTGGCCAAAATTCGCAGTCCCCAACCTCCAATCACTCACCAACCTCCTGTCCTCCAATTTGTCCTGGTTATCG…
HBV_2X	460	5398	Other	89A008_HC.ccs_polish-flnc.fa.algn.srt	m180608_153954_42238_c101464112550000001823290111181802_s1_p0/77758/ccs	GACTCATCCTCAGGCCATGCAGTGGAACTCCACAACATTTCATCAAGCTCTGCAGGATCCCAGAGTACGGGGCCTGTATTTTCCTGCTGGTGGCTCCAGTTCAGGAACATTGAACCCTGTTCAGAATACTGCCTCTCACATCTCGTCAGTCTTCTCGACGACTGGGGACCCTGCACCGAACATGGAGAACATCACATCAGGATTCCTAGGACCCCTGCTCGTGTTACAGGCGGGGTTTTTCTTGTTGACAAAAATCCTCACAATACCGCAGAGTCTAGACTCGTGGTGGACTTCTCTCAATTTTCTAGGGGGAGCACCCGTGTGCCTTGGCCAAAATTCGCAGTCCCCAACCTCCAATCACTCACCAACCTCCTGTCCTCCAATTTGTCCTGGTTATCG…
HBV_2X	460	5494	Other	89A008_HC.ccs_polish-flnc.fa.algn.srt	m180608_215919_42238_c101464112550000001823290111181803_s1_p0/152692/ccs	GACTCATCCTCAGGCCATGCAGTGGAACTCCACGACATTTCATCAAGCTCTGCAGGATCCCAGAGTACGGGGCCTGTATTTTCCTGCTGGTGGCTCCAGTTCAGGAACATTGAACCCTGTTCAGAATACTGCCTCTCACATCTCGTCAGTCTTCTCGACGACTGGGGACCCTGCACCGAACATGGAGAACATCACATCAGGATTCCTAGGACCCCTGCTCGTGTTACAGGCGGGGTTTTTCTTGTTGACAAAAATCCTCACAATACCGCAGAGTCTAGACTCGTGGTGGACTTCTCTCAATTTTCTAGGGGGAGCACCCGTGTGCCTTGGCCAAAATTCGCAGTCCCCAACCTCCAATCACTCACCAACCTCCTGTCCTCCAATTTGTCCTGGTTATCG…
HBV_2X	460	945	Other	89A008_HC.ccs_polish-flnc.fa.algn.srt	m180608_092030_42238_c101464112550000001823290111181801_s1_p0/33071/ccs	ACTCATCCTCAGGCCATGCAGTGGAACTCCACAACATTTCATCAAGCTCTGCAGGATCCCAGAGTACGGGGCCTGTATTTTCCTGCTGGTGGCTCCAGTTCAGGAACATTGAACCCTGTTCAGAATACTGCCTCTCACATCTCGTCAGTCTTCTCGACGACTGGGGACCCTGCACCGAACATGGAGAACATCACATCAGGATTCCTAGGACCCCTGCTCGTGTTACAGGCGGGGTTTTTCTTGTTGACAAAAATCCTCACAATACCGCAGAGTCTAGACTCGTGGTGGACTTCTCTCAATTTTCTAGGGGGAGCACCCGTGTGCCTTGGCCAAAATTCGCAGTCCCCAACCTCCAATCACTCACCAACCTCCTGTCCTCCAATTTGTCCTGGTTATCGC…
HBV_2X	460	5600	Other	89A008_HC.ccs_polish-flnc.fa.algn.srt	m180608_215919_42238_c101464112550000001823290111181803_s1_p0/88180/ccs	ACTCATCCTCAGGCCATGCAGTGGAACTCCACAACATTTCATCAAGCTCTGCAGGATCCCAGAGTACGGGGCCTGTATTTTCCTGCTGGTGGCTCCAGTTCAGGAACATTGAACCCTGTTCAGAATACTGTCTCTCACATCTCGTCAGTCTTCTCGACGACTGGGGACCCTGCACCGAACATGGAGAACATCACATCAGGATTCCTAAGACCCCTGCTCGTGTTACAGGCGGGGTTTTTCTTGTTGACAAAAATCCTCACAATACCGCAGAGTCTAGACTCGTGGTGGACTTCTCTCAATTTTCTAGGGGGAGCACCCGTGTGCCTTGGCCAAAATTCGCAGTCCCCAACCTCCAATCACTCACTAACCTCCTGTCCTCCAATTTGTCCTGGTTATCGC…
HBV_2X	464	5494	Other	89A008_HC.ccs_polish-flnc.fa.algn.srt	m180608_215919_42238_c101464112550000001823290111181803_s1_p0/45106/ccs	GATCCTCAGGCCATGCAGTGGAACTCCACGACATTTCATCAAGCTCTGCAGGATCCCAGAGTACGGGGCCTGTATTTTCCTGCTGGTGGCTCCAGTTCAGGAACATTGAACCCTGTTCAGAATACTGCCTCTCACATCTCGTCAGTCTTCTCGACGACTGGGGACCCTGCACCGAACATGGAGAACATCACATCAGGATTCCTAGGACCCCTGCTCGTGTTACAGGCGGGGTTTTTCTTGTTGACAAAAATCCTCACAATACCGCAGAGTCTAGACTCGTGGTGGACTTCTCTCAATTTTCTAGGGGGAGCACCCGTGTGCCTTGGCCAAAATTCGCAGTCCCCAACCTCCAATCACTCACCAACCTCCTGTCCTCCAATTTGTCCTGGTTATCGCTGG…
HBV_2X	482	5605	Other	89A008_HC.ccs_polish-flnc.fa.algn.srt	m180608_092030_42238_c101464112550000001823290111181801_s1_p0/13756/ccs	GGAACTCCCACAACATTTCAATCAAGGCTACTGCCCAGTGATCCCAGAGTACGGGGCCTGTACTTTTTCCTGCTGGTGCTCCAGTTCAGGAACAGTTGAACCCTGTTCAGAATACTGCCTCTCACATCTCGTCAGTCTTCTCGACGAACTGGGGACCCTGCCATCCGCAATGGGAGAACATCACATCAGGTATTCCTAGGACCCCTGCTCGTGTTACAGGCGGGGTTTTCTCTTGTTTGACAAAAATCCTCGAACAATACCGCCAGAGGTCTAAGACTCGGTGGGTAGGACTTCTACTCTAATTTTCCTTAGGGGGTAGCACCCGGCGATGGCCTTGCGCCAAGAATTCTGCGCAGGTCCGGCAGACCTCCAATCACTCAAGCACAAACCTCCTGATCC…
HBV_2X	527	5494	Other	89A008_HC.ccs_polish-flnc.fa.algn.srt	m180608_215919_42238_c101464112550000001823290111181803_s1_p0/116854/ccs	GGGGGCCTGTTATTTCCTGCTGCGTGGGTCCAGTTCAGGAACATTGAACCCTGTTCAGTAATACTGCCTCTCACATCTCGTCAGTCTTCTCGACGACTGTGGGACCGCTGCACCGAACATGGAGAACATCACATCAGGATTCCTAGGACCCCCTGCTCGTGTTACAGGCGGGGTTTTTTCTTGTTGCACAAAAATCCTCACATGACCGCAGAGTCTTAGGACTCGTGGTGGACATTCTCTTCAATTTTCTAGGGGGAGGCAACCCGTGTGCCTTGGCCAAAATTCGCAGTCCCCCAACCTCCAACTCACTCACCAACCTCCTGTCCTCCAATTTGTCCTGGTTTATCGCTGGATGTAGTCTGCGGCGTTTTATCCATCTTCCTCTTTCATCCTGGCTGC…
HBV_2X	595	5398	Other	89A008_HC.ccs_polish-flnc.fa.algn.srt	m180608_215919_42238_c101464112550000001823290111181803_s1_p0/143544/ccs	GACACATCTCGTCAGTCTTCTCGACGACTGGGGACCCTGCACCGAACATGGAGAACATCACATCAGGATTCCTAGGACCCCTGCTCGTGTTACAGGCGGGGTTTTCTTGTTGACAAAAATCCTCACAATACCGCAGAGTCTAGACTCGTGGTGGACTTCTCTCAATTTTCTAGGGGGAGCACCCGTGTGCCTTGGCCAAAATTCGCAGTCCCCAACCTCCAATCACTCACCAACCTCCTGTCCTCCAATTTGTCCTGGTTATCGCTGGATGTGTCTGCGGCGTTTTATCATCTTCCTCTTCATCCTGCTGCTCTGCCTCATCTTCTTGTTGGTTCTTCTGGACTATCAAGGTATGTTGCCCGTTTGTCCTCTAATTCCAGGATCCTCGACCACCAGCAC…
HBV_2X	1706	5467	Other	89A008_HC.ccs_polish-flnc.fa.algn.srt	m180608_153954_42238_c101464112550000001823290111181802_s1_p0/64483/ccs	GGGCCATCAGCGCATGCGTGGAACCTTTGTGGCTCCTCTGCCGATCCATACTGCGGAACTCCTAGCAGCTTGTTTTGCTCACAGCCGGTCTGGAGCAAAACTTATCGGAACTGACAATTCTGTCGTCCTCTCTCGGAAATATACATCTTTTCCATGGCTGCTAGGCTGTGCTGCCAACTGGATACTGCGCGGGACGTCCTTTGTTTACGTCCCGTCGGCGCTGAATCCCGCGGACGACCCTTCTCGGGGCCGCTTGGGGCTCTACCGCCCTCTCATCCGTCTGCTCTTCCGACCGACTACGGGGCGCACCTCTCTTTACGCGGTCTCCCCGTCTGTGCCTTCTCATCTGCCGGTCCGTGTGCACTTCGCTTCACCTCTGCACGTTGCATGGAGACCACC…
HBV_2X	1728	5358	Other	89A008_HC.ccs_polish-flnc.fa.algn.srt	m180608_215919_42238_c101464112550000001823290111181803_s1_p0/115103/ccs	GACCTTTGTGGCTCCTCTGCCGATCCATACTGCGGAACTCCTAGCAGCTTGTTTGCTCGCAGCCGGTCTGGAGCCAAAACTTATCGGAACTGACAATTCTGTCGTCCTCTCTCGGAAATATACATCTTTTCCATGGCTGCTAGGCTGTGCTGCCAACTGGATACTGCGCGGGACGTCCTTTGTTTACGTCCCGTCGGCGCTGAATCCCGCGGACGACCCTTCTCGGGGCCGCTTGGGGCTCTACCGCCCTCTCATCCGTCTGCTCTTCCGACCGACTACGGGGCGCACCTCTCTTTACGCGGTCTCCCCGTCTGTGCCTTCTCATCTGCCGGTCCGTGTGCACTTCGCTTCACCTCTGCACGTTGCATGGAGACCACCGTGAACGCCCCACGGAAACCT…
HBV_2X	1753	5602	Other	89A008_HC.ccs_polish-flnc.fa.algn.srt	m180608_153954_42238_c101464112550000001823290111181802_s1_p0/153380/ccs	ATACTGCGGAACTCCTAGCAGCTTGTTTTGCTCACAGCCGGTCTGGAGCAAAACTTATCGGAACTGACAATTCTGTCGTCCTCTAGCGCTTCATTCTGTGGGTCACCATATTCTTGGGAACAAGAGCTACAGCATGGGGCAGAATCTTTCCACCAGCAATCCGCTGGGATTTTTCCCGAGCACCAGTTGGACCCTGCATTCAAAGCAAACACCAACAATCCAGATTGGGACTTCAACCCCAACAAAGACTACTGGCCAGAGGCCAACAAGGTAGGAGCTGCAGCGTTCGGTCCAGGGTTCACCCCACCACATGGAGGTCTTTTGGGGTGGAGCCCTCAGGCTCAGGGCATGCTAACAACCTTGCCAGCAAATCCACCTCCTGCCTCCACCAATCGCCAG…
HBV_2X	2270	2778	Other	89A008_HC.ccs_polish-flnc.fa.algn.srt	m180608_215919_42238_c101464112550000001823290111181803_s1_p0/110051/ccs	GAGGCATAAAATTGGTCTGTACACCAGCACCATGCAACTTTTTCACCTCTGCCTAGTCATCTCCTGTTCATGTCCTACTGTTCAAGCCTCCAAGTTGTGCCTTGGGTGGCTTTTGGGCATGGACATTGACCCTTATAAAGAATTTGGAGCTACAGTGGAGTTACTCTCTTTTGCCTTCTGATTTCTTTCCGTCGGTCCGTGATCTCCTCGACACCGCCTCAGCTCTGTACCGGGAAGCCTTAGAGTCTTCCAGAGCACTGTTCACCTAACCATACAGCACTTAGGCAAGCTATACTGTGCTGGGGTGAGTTAATGACTCTGGCCTCCTGGGTGGGCAATAATTGGAAGATCCAGCATCCAGGGAACAAGTAGTTTAATTATGTCAATACCAATATGGGG…
HBV_2X	2271	5464	Other	89A008_HC.ccs_polish-flnc.fa.algn.srt	m180608_092030_42238_c101464112550000001823290111181801_s1_p0/130093/ccs	GGGCATAAATTGGTCTGTACACCAGCACCATGCAACTTTTTTCACCTCTGCCTAGTCATCTCCTGTTCATGTCCTACTGTTCAAGCCTCCAAGTTGTGCCTTGGGTGGCTTTTGGGCATGGACATTGACCCTTATAAAGAATTTGGAGCTACAGTGGAGTTACTCTCTTTTTTTGCCTTCTGATTTCTTTCCGTCGGTCCGTGATCTCCTCGACACCGCCTCAGCTCTGTACCGGGAAGCCTTAGAGTCTCCAGAGCACTGTTCACCTAACCATACAGCACTTAGGCAAGCTATACTGTGCTGGGGTGAGTTAATGACTCTGGCCTCCTGGGTGGGGCAATAATTTGGAAGATCCAGCATCCAGGGAACAAGTAGTTAATTATGTCAATACCAATATGG…
HBV_2X	2276	5493	Other	89A008_HC.ccs_polish-flnc.fa.algn.srt	m180608_153954_42238_c101464112550000001823290111181802_s1_p0/25404/ccs	AAAATTGGTCTGTACCACCAGCACCATTGCAACTTTTTCACCTCTGCCTAGTCATCTCCTGTTCATGTCCTACTGTTCAAGCCTCCAAGTTGTGCCTTGGGTGGCTTTGGGCATGGACATTGACCCTTATAAAGAATTTGGAGCTACAGTGAGTTACTCTCTTTTTTTTTGCCTTCTGATTTCTTTCCGTCGGTCCGTGATCTCCTCGACACCGCCTCAGCTCTGTACCGGGAAGCCTTAGAGTCTCCAGAGCACTGTTCACCTAACCATACAGCACTTAGGCAAGCTATACTGTGCTGGGGTGAGTTAATGACTCTGGCCTCCTGGGTGGGCAATAATTTGGAAGATCCAGCATCCAGGGAACAAGTAGTTAATTATGTCAATACCAATATGGGTTTA…
HBV_2X	2286	5493	Other	89A008_HC.ccs_polish-flnc.fa.algn.srt	m180608_092030_42238_c101464112550000001823290111181801_s1_p0/114298/ccs	GGTACACCAGCACCATGCAACTTTTTCACCTCTGCCTAGTCATCTCCTGTTCATGTCCTACTGTTCAAGCCTCCAAGTTGTGCCTTGGGTGGCTTTTGGGCATGGACATTGACCCTTATAAAGAATTTGGAGCTACAGTGGAGTTACTCTCTTTTTTTTGCCTTCTGATTTCTTTCCGTCGGTCCGTGATCTCCTCGACACCGCCTCAGCTCTGTACCGGGAAGCCTTAGAGTCTCCAGAGCACTGTTCACCTAACCATACAGCACTTAGGCAAGCTATACTGTGCTGGGACGACGAGGCAGGTCCCCTAGAAGAAGAACTCCCTCGCCTCGCAGACGAAGGTCTCAATCGCCGCGTCGCAGAAGATCTCAATCTCCAGCTTCCCAATGATCCTCGACC…
HBV_2X	2306	5604	Other	89A008_HC.ccs_polish-flnc.fa.algn.srt	m180608_215919_42238_c101464112550000001823290111181803_s1_p0/32781/ccs	GAACTTTTTTTTCCTCTGCCTAGTCATCTCCTGTTCATGTCCTACTGTTCAAGCCTCCAAGTTGTGCCTTGGGTGGCTTTAGGGCATGGACATTGACCCTTATAAAGAATTTGGAGCTACAGTGGAGTTACTCTCTTTTTTGCCTTCTGATTTCTTTCCGTCGGTCCGTGATCTCCTCGACACCGCCTCAGCTCTGTACCGGGAAGCCTTAGAGTCTCCAGAGCACTGTTCACCTAACCATACAGCACTTAGGCAAGCTATACTGTGCTGGGGTGAGTTAATGACTCTGGCCTCCTGGGTGGGCAATAATTTGGAAGATCCAGCATCCAGGGAACAAGTAGTTAATTATGTCAATACCAATATGGGTTTAAAGATCAGACAATTATTGTGGTTTCATAT…
HBV_2X	2306	5602	Other	89A008_HC.ccs_polish-flnc.fa.algn.srt	m180608_215919_42238_c101464112550000001823290111181803_s1_p0/49547/ccs	GAACTTTTTTCACCTCTGCCTAGTCATCTCCTGTTCATGTCCTACTGTTCAAGCCTCCAAGTTGTGCCTTGGGTGGCTTTAGGGCATGGACATTGACCCTTATAAAGAATTTGGAGCTACAGTGGAGTTACTCTCTTTTTTGCCTTCTGATTTCTTTCCGTCGGTCCGTGATCTCCTCGACACCGCCTCAGCTCTGTACCGGGAAGCCTTAGAGTCTCCAGAGCACTGTTCACCTAACCATACAGCACTTAGGCAAGCTATACTGTGCTGGGGTGAGTTAATGACTCTGGCCTCCTGGGTGGGCAATAATTTGGAAGATCCAGCATCCAGGGAACAAGTAGTTAATTATGTCAATACCAATATGGGTTTAAAGATCAGACAATTATTGTGGTTTCATAT…
HBV_2X	2307	5600	Other	89A008_HC.ccs_polish-flnc.fa.algn.srt	m180608_215919_42238_c101464112550000001823290111181803_s1_p0/23905/ccs	GAACTTTTCACCTCTGCCTAGTCATCTCCTGTTCATGTCCTACTGTTCAAGGCCTCCAAGTTGTGCCTTGGGTGGCTTTAGGGCATGGACATTGACCCTTATAAAGAATTTGGGAGCTACAGTGGAGTTACTCTCTTTTTTTGCCTTCTGATTTTCTTTCCGGTCGGGTCCGTGATCTCCTCGGACACCGCCTCAGCTCTGTACCGGGAAGCCTTAGAGTCTCCAGAGCACTGTTCACCTAACCATACAGTCACTTAGGCAAGCTATACTGTGCTGGGGTGAGTTAATGACTCTGGCCTCCTGGGTGGGCAATAATTTGGAAGATCCAGCATCCAGGGAACAAGTAGTTAATTATGTCAATACCAATATGGGTTTAAAGATCAGACAATTTATTGTGGT…
HBV_2X	2307	5602	Other	89A008_HC.ccs_polish-flnc.fa.algn.srt	m180608_215919_42238_c101464112550000001823290111181803_s1_p0/79310/ccs	GAACTTTTCACCTCTGCCTAGTCATCTCCTGTTCATGTCCTACTGTTCAAGCCTCCAAGTTGTGCCTTGGGTGGCTTTTGGGCATGGACATTGACCATTATAAAGAATTTGGAGCTACAGTGGAGTTACTCTCTTTTTGCCTTCTGATTTCTTTCCGTCGGTCCGTGATCTCCTCGACACCGCCTCAGCTCTGTACCGGGAAGCCTTAGAGTCTCCAGAGCACTGTTCACCTAACCATACAGCACTTAGGCAAGCTATACTGTGCTGGGGTGAGTTAATGACTCTGGCCTCCTGGGTGGGCCAATAATTTGGAAGATCCAGCATCCAGGGAACAAGTAGTTAATTATGTCAATACCAATATGGGTTTAAAGATCAGACAATTATTGTGGTTTCATATTT…
HBV_2X	2307	5602	Other	89A008_HC.ccs_polish-flnc.fa.algn.srt	m180608_215919_42238_c101464112550000001823290111181803_s1_p0/135620/ccs	GGAACTTTTCACCTCTGCCTAGTCATCTCCTGTTCATGTCCTACTGTTCAAGCCCTCCAAGTTGTGCCTTGGGTGGCTTTTGGGCATGGACATTGACCCTTATAAAGAATTTGGAGCTACAGTGGAGTTTACTCTCCTTTTTTGCCTTCTGATTTCTTTCCGTCGGTCCGTGATCTCCTCGACACCGCCTCAGCTCTGTACGGGAAGCCTTAGAGTCTCCAGAGCACTGTTCACCTAACCATACGCACTTAGGCAAGCTATACTCGTGCTGGGGTGAGTTAATGACTCTGGCCTCCTGGGTGGCAATAATTTGGGAAGATCCAGCATCCAGGGAACCAAGTAGTTAATTATGTCAATACCAATATGGGTTTAAAGATCAGACAATTATTGTGGTTCATA…
HBV_2X	2312	5599	Other	89A008_HC.ccs_polish-flnc.fa.algn.srt	m180608_215919_42238_c101464112550000001823290111181803_s1_p0/293/ccs	GACCTCTGCCTAGTCATCTCCTGTTCATGTCCTACTGTTCAAGCCTCCAAGTTGTGCCTTGGGTGGCTTTAGGGCATGGACATTGACCATTATAAAGAATTTGGAGCTACAGTGGAGTTACTCTCTTTTTTTGCCTTCTGATTTCTTTCCGTCGGCCCGTGATCTCCTCGACACCGCCTCAGCTCTGTACCGGGAAGCCTTAGAGTCTCCAGAGCACTGTTCACCTAACCATACAGCACTTAGGCAAGCTATACTGTGCTGGGGTGAGTTAATGACTCTGGCCTCCTGGGTGGGCAATAATTTGGAAGATCCAGCATCCAGGGAACAAGTAGTTAATTATGTCAATACCAATATGGGTTTAAAGATCAGACAATTATTGTGGTTTCATATTTCCTGTCT…
HBV_2X	2312	5604	Other	89A008_HC.ccs_polish-flnc.fa.algn.srt	m180608_215919_42238_c101464112550000001823290111181803_s1_p0/68095/ccs	GACCTCTGCCTAGTCATCTCCTGTTCATGTCCTACTGTTCAAGCCTCCAAGTTGTGCCTTGGGTGGCTTTTGGGCATGGACATTGACCCTTATAAAGAATTTGGAGCTACAGTGGAGTTACTCTCTTTTTTGCCTTCTGATTTCTTTCCGTCGGTCCGTGATCTCCTCGACACCGCCTCAGCTCTGTACCGGGAAGCCTTAGAGTCTCCAGAGCACTGTTCACCTAACCATACAGCACTTAGGCAAGCTATACTGTGCTGGAATGAGGTAATGACTCTGGCCTCCTGGGTGGGCAATAATTTGGAAGATCCAGCATCCAGGGAACAAGTAGTTAATTATGTCAATACCAATATGGGTTTAAAGATCAGACAATTATTGTGGTTTCATATTTCCTGTCTT…
HBV_2X	2314	5600	Other	89A008_HC.ccs_polish-flnc.fa.algn.srt	m180608_215919_42238_c101464112550000001823290111181803_s1_p0/89340/ccs	GCTGTACACCAGCACCACTCTGCCTAGTCATCTCCTGTTCATGTCCTACTGTTCAAGCGCCAAGTTGTGCCTTGGGTGGCTTTAGGGCATGGACATTGACCCTTATAAAGAATTTGGAGCTACAGTGGAGTTACTCTCTTTTTTGCCTTCTGATTTCTTTCCGTCGGTCCGTGATCTCCTCGACACCGCCTCAGCTTCTGTACCGGGAAGCCTTAGAGTCTCCAGAGCACTGTTCACCTAACCATACAGCACTTAGGCAAGCTATACTGTGCTGGGGGTGAGTTAATGACTCTGGCCTCCTGGGTGGCAATAATTTGGAAGATCCAGCATCAAGGGAACAAGTTAGTTAATTATGTCAATACCAATATGGGTTTAAAGATCAGACAATTATTGTGGTTT…
HBV_2X	2322	5600	Other	89A008_HC.ccs_polish-flnc.fa.algn.srt	m180608_215919_42238_c101464112550000001823290111181803_s1_p0/62142/ccs	GAGTCATCTCCTGTTCATGTCCTACTGTTCAAGCCTCCAAGTTGTGCTTGGGTGGCTTTAGGGCATGGACATTGACCCTTATAAAGAATTTGGAGCTACAGTGGAGTTACTCTCTTTTTTGCCTTCTGATTTCTTTCCGTCCGGTCCGTGATCTCCTCGACACCGCCTCAGCTCTGTACCGGGAAGCCTTAGAGTCTCCAGAGCACTGTTCACCTAACCATACAGCACTTAGGCAAGCTATACTGTGCTGGGGTGAGTTAATGACTCTGGCCTCCTGGGTGGGCAATAATTTGGAAGATCCAGCATCCAGGGAACAAGTAGTTAATTATGTCAATACAATATGGGTTTAAAGATCAGACAATTATTGTGGTTTCATATTTCCTGTCTTACTTTTGGAAG…
HBV_2X	2324	5599	Other	89A008_HC.ccs_polish-flnc.fa.algn.srt	m180608_215919_42238_c101464112550000001823290111181803_s1_p0/120108/ccs	GATCATCTCCTGTTCATGTCCTACTGTTCAAGCCTCCAAGTTGTGCCTTGGGTGGCTTTTGGGCATGGACATTGACCCTTATAAAGAATTTGGAGCTACAGTGGAGTTACTCTCTTTTTGCCTTCTGATTTCTTTCCGTCGTCCGTGATCTCCTCGACACCGCCTCAGCTCTGTACCGGGAAGCCTTAGAGTCTCCAGAGCACTGTTCACCTAACCATACAGCACTTAGGCAAGCTATACTGTGCTGGGGTGAGTTAATGACTCTGGCCTCCTGGGTGGGCAATAATTTGGAAGATCCAGCATCCAGGGAACAAGTAGTTAATTATGTCATACCAATATGGGTTAAAGATCAGACATTATTGTGGTTTCATATTTCCTGTCTTACTTTTGGAAGAGAAA…
HBV_2X	2333	5599	Other	89A008_HC.ccs_polish-flnc.fa.algn.srt	m180608_215919_42238_c101464112550000001823290111181803_s1_p0/53298/ccs	GTTCATGTCCTACTGTTCAAGCCTCCAAGTTGTGCCTTGGGTGGCTTTTGGGCATGGACATTGACCCTTATAAAGAATTTGGAGCTACAGTGGAGTTACTCTCTTTTTTGCCTTCTGATTTCTTTCCGTCGGTCCGTGATCTCCTCGACACCGCCTCAGCTCTGTACCGGGAAGCCTTAGAGTCTCCAGAGCACTGTTCACCTAACCATACAGCACTTAGGCAAGCTATACTGTGCTGGGGTGAGTTAATGACTCTGGCCTCCTGGGTGGGCAATAATTTGGAAGATCCAGCATCCAGGGAACAAGTAGTTAATTATGTCAATACCAATATGGGTTTAAAGATCAGACAATTATTGTGGTTTCATATTTCCTGTCTTACTTTTGGAAGAGAAACTGTCC…
HBV_2X	2344	5599	Other	89A008_HC.ccs_polish-flnc.fa.algn.srt	m180608_215919_42238_c101464112550000001823290111181803_s1_p0/66881/ccs	GACTGTTCAAGCCTCCAAGTTGTGCCTTGGGTGGCTTTTGGGCATGGACATTGACCCTTATAAAGAATTTGGAGCTACAGTGGAGTTACTCTCTTTTTGCCTTCTGATTTCTTTCCGTCGGTCCGTGATCTCCTCGACACCGCCTCAGCTCTGTACCGGGAAGCCTTAGAGTCTCCCAGAGCACTGTTCACCTAACCATACAGCACTTAGGCAAGCTATACTGTGCTGGGGTGAGTTAATGACTCTGGCCTCCTGGGTGGGGCAATAATTTGGAAGATCCAGCATCCAGGGAACAAGTAGTTAATTATGTCAATACCCAATATGGGTTTAAAGATCAGACAATTATTGTGGTTTCATATTTCCTGTCTTACTTTTGGAAGAGAAACTGTCCTTGCGTAT…
HBV_2X	2346	5601	Other	89A008_HC.ccs_polish-flnc.fa.algn.srt	m180608_215919_42238_c101464112550000001823290111181803_s1_p0/73727/ccs	GTGTTCAAGCCCTCCAAGTTGTGCCTTGGGTGGCTTTTGCGGGCATGGACATTGACGCCCTTATAAAGAATTTGGAGCTACAGTGGAGTTACTCTCTTTTTTGCCTGTCTGATTTCTTTCCGTCGTCCGTCGGATCTCCTCGACACCGCCTCAGCTCTGTACCGGGGAAGCCTTACGAGTCTCCAGAGCCCACTGTTCACCTAACCATACAGCACTTAGGCAAGCTATACTGTGCTGGGGTGGAGTTAATGACTCTGGCCTCCTGGGTGGGCAATAATTTGGAAGATCCAGCATCCAGGGAATCAAAGTAGTTAATTATGTCAATACCAATATGGCGTTTAAAGATCAGACAATTATTGTCGGTTTCATATTTCCTGTCTTACTTTTTGGAAAGAGAAA…
HBV_2X	3282	5602	Other	89A008_HC.ccs_polish-flnc.fa.algn.srt	m180608_092030_42238_c101464112550000001823290111181801_s1_p0/136532/ccs	GTAGCGCTTCATTCTGTGGGTCACCATATTCTTGGGAACAAGAGCTACAGCATGGGGCAGAATCTTTCCACCAGCAATCCGCTGGGATTTTTTCCCGAGCACCAGTTGGACCCTGCATTCAAAGCAAACACCAACAATCCAGATTGGGACTTCAACCCCAACAAAGACTACTGGCCAGAGGCCAACAAGGTAGGAGCTGGAGCGTTCGGTCCAGGGTTCACCCCACCACATGGAGGTCTTTTGGGGTGGAGCCCTCAGGCTCAGGGCATGCTAACAACCTTGCCAGCAAATCCACCTCCTGCCTCCACCAATCGCCAGTCAGGAAGGCAGCCTACCCCACTTTCTCCACCACTAAGAGACACTCATCCTCAGGCCATGCAGTGGAACTCCACAACATTT…
HBV_2X	3642	5604	Other	89A008_HC.ccs_polish-flnc.fa.algn.srt	m180608_092030_42238_c101464112550000001823290111181801_s1_p0/26127/ccs	GACTCATCCTCAGGCCATGCAGTGGAACTCCACAACATTTCATCAAGCTCTGCAGGATCCCAGAGTACGGGGCCTGTATTTTCCTGCTGGTGGCTCCAGTTCAGGAACACTGAACCCTGTTCAGAATACTGCCTCTCACATCTCGTCAGTCTTCTCGACGACTGGGGACCCTGCACCGAACATGGAGAACATCACATCAGGATTCCTAGGACCCCTGCTCGTGTTACAGGCGGGGTTTTTCTTGTTGACAAAAATCCTCACAATACCGCAGAGTCTAGACTCGTGGTGGACTTCTCTCAATTTTCTAGGGGGAGCACCCGTGTGCCTTGGCCAAAATTCGCAGTCCCCAACCTCCAATCACTCACCAACCTCCTGTCCTCCAATTTGTCCTGGTTTATC…
HBV_2X	3642	5602	Other	89A008_HC.ccs_polish-flnc.fa.algn.srt	m180608_092030_42238_c101464112550000001823290111181801_s1_p0/120235/ccs	GACTCATCCTCAGGCCATGCAGTGGAACTCCACAACATTTCATCAAGCTCTGCAGGATCCCAGAGTACGGGGCCTGTATTTTCCTGCTGGTGGCTCCAGTTCAGGAACATTGAACCCTGTTCAGAATACTGCCTCTCACATCTCGTCAGTCTTCTCGACGACTGGGGACCCTGCACCGAACATGGAGAACATCACATCAGGATTCCTAGGACCCCTGCTCGTGTTACAGGCGGGGTTTTTCTTGTTGACAAAAATCCTCACAATACCGCAGAGTCTAGACTCGTGGTGGACTTCTCTCAATTTTCTAGGGGGAGCACCCGTGTGCCTTGGCCAAAATTCGCAGTCCCCAACCTCCAATCACTCACCAACCTCCTGTCCTCCAATTTGTCCTGGTTATCG…
HBV_2X	3642	5493	Other	89A008_HC.ccs_polish-flnc.fa.algn.srt	m180608_030106_42238_c101464112550000001823290111181800_s1_p0/43159/ccs	GACTCATCCTCAGGCCATACAGTGGAACTCCACAACATTTCATCAAGCTCTGCAGGATCCCAGAGTACGGGGCCTGTATTTTCCTGCTGGTGGCTCCAGTTCAGGAACACTGAACCCTGTTCAGAATACTGCCTCTCACATCTCGTCAGTCTTCTCGACGACTGGGGACCCTGCACCGAACATGGAGAACATCACATCAGGATTCCTAGGACCCCTGCTCGTGTTACAGGCGGGGGTTTTTCTTGTTGACAAAAATCCTCACAATACCGCAGAGTCTAGACTCGTGGTGGACTTCTCTCAATTTTCTAGGGGAGCACCCGTGTGCCTTGGCCAAAATTCGCAGTCCCCAACCTCCAATCACTCACCAACCTCCTGTCCTCCAATTTGTCCTGGTTATCG…
HBV_2X	3642	5602	Other	89A008_HC.ccs_polish-flnc.fa.algn.srt	m180608_030106_42238_c101464112550000001823290111181800_s1_p0/71754/ccs	GACTCATCCTCAGGCCATGCAGTGGAACTCCACAACATTTCATCAAGCTCTGCAGGATCCCAGAGTACGGGGCCTGTATTTTCCTGCTGGTGGCTCCAGTTCAGGAACATTGAACCCTGTTCAGAATACTGCCTCTCACATCTCGTCAGTCTTCTCGACGACTGGGGACCCTGCACCGAACATGGAGAACATCACATCAGGATTCCTAGGACCCCTGCTCGTGTTACAGGCGGGGTTTTTCTTGTTGACAAAAATCCTCACAATACCGCAGAGTCTAGACTCGTGGTGGACTTCTCTCAATTTTCTAGGGGGAGCACCCGTGTGCCTTGGCCAAAATTCGCAGTCCCCAACCTCCAATTTGTCCTGGTTATCGCTGGATGTGTCTGCGGCGTTTTATCA…
HBV_2X	4249	5238	Other	89A008_HC.ccs_polish-flnc.fa.algn.srt	m180608_030106_42238_c101464112550000001823290111181800_s1_p0/57071/ccs	CGGACGGAAATTGCACCTGTATTCCCATCCCATCATCATGGGCTTTCGCAAAATTCCTATGGGAGTGGGCCTCAGTCCGTTTCTCTTGGCTCAGTTTACTAGCGCCATTTGTTCAGTGGTTCGCAGGGCTTTCCCCCACTGTTTGGCTTTCAGTTATATGGATGATGTGGTATTGGGGGCCAAGTCTGTACAACATCTTGAGTCCCTTTATACCGCTGTACCAATTTTCTTTTGTCTTTGGGTATACATTAACCCTAACAAAACAAAACGCTGGGGCTATTCCCTACATTTCATGGGTTATGTAATTGGCAGTTGGGGGACATTACCACAAGAGCATATTGTACAAAAAATCAAAAATTGTTTCAGGAAACTTCCTGTTAACAGACCTATAGATTGGAA…
HBV_2X	5374	5485	Other	89A008_HC.ccs_polish-flnc.fa.algn.srt	m180608_153954_42238_c101464112550000001823290111181802_s1_p0/24964/ccs	AGTTCAAAGACTGTGTATTTAAGGACTGGGAGGAGCTGGGGAGGAGATTAGGTTAAGTCTTTGTATTAGGAGGCTGTAGGCATAAATTGGTCTGTACACCAGCACCATGCATTATAGTACTTGATTTTAAGACATGGTAGTTAATAGAAAAGTTCTAGATTGAAAACAATTTTGCAAAAATATACATTTGTATATGTGTATATATGTATGTGTTATATATATATCTACTAGGAAATATATTGCTTAGGTGTTTGTGCCATTTCTTAGTTACCGAATTTTACATTCTGTATTCACAGCATTTGCCATCCCCATCTCTTACACTTAAAGCCACCATATTACTTTTAATTACTTGTATACAACATTTTCAGTCATCATCTAAATAATCATTTATTAGCACAA…
HBV_2X	2234	5602	HBeAg_wt	89A008_Day_141.ccs_polish-flnc.fa.algn.srt	m180609_232108_42238_c101464112550000001823290111181807_s1_p0/124286/ccs	GAGATTAGGTTAATGATCTTTGTATTAGGAGGCTGTAGGCATAAATTGGTCTGTACACCAGCACCATGCAACTTTTTCACCTCTGCCTAGTCATCTCCTGTTCATGTCCTACTGTTCAAGCCTCCAAGTGTGGCCTTGGGTGGCTTTGGGCGATGGACATTGACCCTTATAAAGAATTTGGAGCTACAGTGGAGTTACTCTCTTTTTGCCTTCTGATTTCTTTTCCGTCGGTCCGTGATCTCCTCGACACCGCCTCAGCTCTGTACCGGGAAGCCTTAGAGTTCTCCAGAGCACTGTTCACCTAACCATACAGCACTTAGGCAAGCTATAACTGTGCTGGAATGAGGTAATGACTCTGGCCTCCTGGGTGGGCAATAATTTTGGAAGATCCAGCATCCA…
HBV_2X	2286	5602	Core_wt	89A008_Day_141.ccs_polish-flnc.fa.algn.srt	m180609_232108_42238_c101464112550000001823290111181807_s1_p0/151622/ccs	GGTACACCAGCACCATGCAACTTTTTCACCTCTGCCTAGTCATCTCCTGTTCATGTCCTACTGTTCAAGCCTCCAAGTTGTGCCTTGGGTGGCTTTTGGGCATGGACATTGACCCTTATAAAGAATTTGGAGCTACAGTGGAGTTACTCTCTTTTTTGCCTTCTGATTTCTTTCCGTCGGTCCGTGATCTCCTCGACACCGCCTCAGCTCTGTACCGGGAAGCCTTAGAGTCTCCAGAGCACTGTTCACCTAACCATACAGCACTCAGGCAAGCTATACTGTGCTGGAGTGAGGTAATGACTCTGGCCTCCTGGGTGGGCAATAATTTGGAAGATCCAGCATCCAGGGAACAAGTAGTTAATTATGTCAATACCAATATGGGTTTAAAGATCAGACAAT…
HBV_2X	2303	5602	Core_wt	89A008_Day_141.ccs_polish-flnc.fa.algn.srt	m180609_232108_42238_c101464112550000001823290111181807_s1_p0/41614/ccs	AACTTTTTCACCTCTGCCTAGTCATCTCCTGTTCATGTCCTACTGTTCAAGCCTCCAAGTTGTGCCTTGGGTGGCTTTAGGGCATGGACATTGACCCTTATAAAGAATTTGGAGCTACAGTGGAGTTACTCTCTTTTTTGCCTTCTGATTTCTTTCCGTCGGTCCGTGATCTCCTCGACACCGCCTCAGCTCTGTACCGGGAAGCCTTAGAGTCTCCAGAGCACTGTTCACCTAACCATACAGCACTTAGGCAAGCTATACTGTGCTGGGGTGAGTTAATGACTCTGGCCTCCTGGGTGGGCAATAATTTGGAAGATCCAGCATCCAGGGAACAAGTAGTTAATTATGTCAATACCAATATGGGTTTAAAGATCAGACAATTATTGTGGTTTCATATTT…
HBV_2X	2303	5604	Core_wt	89A008_Day_141.ccs_polish-flnc.fa.algn.srt	m180609_232108_42238_c101464112550000001823290111181807_s1_p0/152748/ccs	GAACTTTTTCACCTCTGCCTAGTCATCTCCTGTTCATGTCCTACTGTTCAAGCCTCCAAGTTGTGCCTTGGGTGGCTTTTGGGCATGGACATTGACCCTTATAAAGAATTTGGAGCTACAGTGGAGTTACTCTCTTTTTTGCCTTCTGATTTCTTTCCGTCGGTCCGTGATCTCCTCGGACACCGCCTCAGCTCTGTACCGGGAAGCCTTAGAGTCTCCAGAGCACTGTTCACCTAACCATACAGCACTTAGGCAAGCTATACTGTGCTGGAATGAGGTAATGACTTCTGGCCTCCTGGGTGGGCAATAATTTGGAAGATCCAGCATCCAGGGAACAAGTAGTTAATTATGTCAATACCAATATGGGTTTAAAGATCAGACAATTATTGTGGTTTCATA…
HBV_2X	62	2312	HBsAg_L1_iDNA	89A008_Day_141.ccs_polish-flnc.fa.algn.srt	m180609_170200_42238_c101464112550000001823290111181806_s1_p0/128152/ccs	GATGGCAGGCAGGCATTTTATATAAGAGAGAGACCACACGTAGCGCTTCATTCTGTGGGTCACCATATTCTTGGGAACAAGAGCTACAGCATGGGGCAGAATCTTTCCACCAGCAATCCGCTGGGATTTTTTCCCGAGCACCAGTTGGACCCTGCATTCAAAGCAAACACCAACAATCCAGATTGGGACTTCAACCCCAACAAAGACTACTGGCCAGAGGCCAACAAGGTAGGAGCTGGAGCGTTCGGTCCAGGGTTCACCCCACCACATGGAGGTCTTTTGGGGTGGAGCCCTCAGGCTCAGGGCATGCTAACAACCTTGCCAGCAAATCCACCTCCTGCCTCCACCAATCGCCAGTCAGAAAGGCAGCCTACCCCACTTTCTCCACCACTAAGAGAC…
HBV_2X	80	2239	HBsAg_L1_iDNA	89A008_Day_141.ccs_polish-flnc.fa.algn.srt	m180609_170200_42238_c101464112550000001823290111181806_s1_p0/103626/ccs	GATATAAGAGAGAGCCCACACCGTAGCGCTTCATTCTGTGGTCACCATATTCTTGGGAACAAGAGCTACAGCATGGGGCAGAATCTTTCCACCAGCAATCCGCTTGGGATTTTTCCCCGAGCACCAGTTGGACCCTGCATTCAAAGCAAACACCAACAATCCAGGATTGGGACTTCAACCCCAACAAAGACTACTGGCCAGAGGGCCAACAACGGGAGGAGCTGGAGCGTTCGGTCCAGGGTCACCCCACCACATGGAGGTCTTTTTGGGGTGGAGCCCTCAGGCCAGGGCATGCTAACAACCTTTGCCAGCCAAATTCCCACCTCCTGCCTCCACCAATCGCCAGTCAGGAAGGCAGGCCTACCCCACTTTCTGCCACCACTAGAGACCACTCATCCT…
HBV_2X	110	2303	HBsAg_L1_iDNA	89A008_Day_141.ccs_polish-flnc.fa.algn.srt	m180609_170200_42238_c101464112550000001823290111181806_s1_p0/11419/ccs	ATTCTGTGGGTCACCATATTCTTGGGAACAAGAGCTACAGCATGGGGCAGAATCTTTCCACCAGCAATCCGCTGGGATTTTTTCCCGAGCACCAGTTGGACCCTGCATTCAAAGCAAACACCAACAATCCAGATTGGGACTTCAACCCCAACAAAGACTACTGGCCAGAGGCCAACAAGGTAGGAGCTGGAGCGTTTGGTCCAGGGTTCACCCCACCACATGGAGGTCTTTTGGGGTGGAGCCCTCAGGCTCAGGGCATGCTAACAACCTTGCCAGCAAATCCACCTCCTGCCTCCACCAATCGCCAGTCAGGAAGGCAGCCTACCCCACTTTCTCCACCACTAAGAGACACTCATCCTCAGGCCATGCAGTGGAACTCCACAACATTTCATCAAGCTC…
HBV_2X	110	2312	HBsAg_L1_iDNA	89A008_Day_141.ccs_polish-flnc.fa.algn.srt	m180609_170200_42238_c101464112550000001823290111181806_s1_p0/87023/ccs	GATTCTGTGGGTCACCATATTCTTGGGAACAAGAGCTACAGCATGGGGCAGAATCTTTCCACCAGCAATCCGCTGGGATTTTTTCCCGAGCACCAGTTGGACCCTGCATTCAAAGCAAACACCAACAATCCAGATTGGGACTTCAACCCCAACAAAGACTACTGGCCAGAGGCCAACAAGGTAGGAGCTGGAGCGTTCGGTCCAGGGTTCACCCCACCACATGGAGGTCTTTTGGGGTGGAGCCCTCAGGCTCAGGGCATGCTAACAACCTTGCCAGCAAATCCACCTCCTGCCTCCACCAATCGCCAGTCAGGAAGGCAGCCTACCCCACTTTCTCCACCACTAAGAGACACTCATCCTCAGGCCATGCAGTGGAACTCCACAACATTTCATCAAGCT…
HBV_2X	111	2212	HBsAg_L1_iDNA	89A008_Day_141.ccs_polish-flnc.fa.algn.srt	m180609_170200_42238_c101464112550000001823290111181806_s1_p0/97423/ccs	GATTTCTGTGGGTCACCATATTCTTGGGAACAAGAGCTACAGCATGGGGCAGAATCTTTCCACCAGCAATCCGCTGGGATTTTTTCCCGAGCACCAGTTGGACCCTGCATTCAAAGCAAACACCAACAATCCAGATTGGGACTTCAACCCCAACAAAGACTACTGGCCAGAGGCCAACAAGGTAGGAGCTGGAGCGTTCGGTCCAGGGTTCACCCCACCGCATGGAGGTCTTTTGGGGTGGAGCCCTCAGGCTCAGGGCATGCTAACAACCTTGCCAGCAAATCCACCTCCTGCCTCCACCAATCGCCAGTCAGGAAGGCAGCCTACCCCACTTTCTCCACCACTAAGAGACACTCATCCTCAGGCCATGCAGTGGAACTCCACAACATTTCATCAAGC…
HBV_2X	115	2311	HBsAg_L1_iDNA	89A008_Day_141.ccs_polish-flnc.fa.algn.srt	m180609_170200_42238_c101464112550000001823290111181806_s1_p0/41455/ccs	GTGGGTCACCATATTCTTGGGAACAAGAGCTACAGCATGGGGCAGAATCTTTCCACCAGCAATCCGCTGGGATTTTTTCCCGAGCACCAGTTGGACCCTGCATTCAAAGCAAACACCAACAATCCAGATTGGGACTTCAACCCCAACAAAGACTACTGGCCAGAGGCCAACAAGGTAGGAGCTGGAGCGTTCGGTCCAGGGTTCACCCCACCACATGGAGGTCTTTTGGGGTGGAGCCCTCAGGCTCAGGGCATGCTAACAACCTTGCCAGCAAATCCACCTCCTGCCTCCACCAATCGCCAGTCAGGAAGGCAGCCTACCCCACTTTCTCCACCACTAAGAGACACTCATCCTCAGGCCATGCAGTGGAACTCCACAACATTTCATCAAGCTCTGCAG…
HBV_2X	3289	5607	HBsAg_L2	89A008_Day_141.ccs_polish-flnc.fa.algn.srt	m180609_170200_42238_c101464112550000001823290111181806_s1_p0/92677/ccs	ATTCATTCTGTGGGTCACCATATTCTTGGGAACAAGAGCTACAGCATGGGGCAGAATCTTTCCACCAGCAATCCGCTGGGATTTTTTCCCGAGCACCAGTTGGACCCTGCATTCAAAGCAAACACCAACAATCCAGATTGGGACTTCAACCCCAACAAAGACTACTGGCCAGAAGCCAACAAGGTAGGAGCTGGAGCGTTCGGTCCAGGGTTCACCCCACCACATGGAGGTCTTTTGGGGTGGAGCCCTCAGGCTCAGGGCATGCTAACAACCTTGCCAGCAAATCCACCTCCTGCCTCCACCAATCGCCAGTCAGGAAGGCAGCCTACCCCACTTTCTCCACCACTAAGAGACACTCATCCTCAGGCCATGCAGTGGAACTCCACAACATTTCATCAA…
HBV_2X	3289	5602	HBsAg_L2	89A008_Day_141.ccs_polish-flnc.fa.algn.srt	m180609_170200_42238_c101464112550000001823290111181806_s1_p0/119582/ccs	GATTCATTCTGTGGGTCACCATATTCTTGGGAACAAGAGCTACAGCATGGGGCAGCATCTTTCCACCAGCAATCCGCTGGGATTTTTTCCCGAGCACCAGTTGGACCCTGCATTCAAAGCAAACACCAACAATCCAGATTGGGACTTCAACCCCAACAAAGACTACTGGCCAGAGGCCAACAAGGTAGGAGCTGGAGCGTTCGGTCCAGGGTTCACCCCACCACATGGAGGTCTTTTGGGGTGGAGCCCTCAGGCTCAGGGCATGCTAACAACCTTGCCAGCAAATCCACCTCCTGCCTCCACCAATCGCCAGTCAGGAAGGCAGCCTACCCCACTTTCTCCACCACTAAGAGACACTCATCCTCAGGCCATGCAGTGGAACTCCGCAACATTTCATCA…
HBV_2X	3292	5604	HBsAg_L2	89A008_Day_141.ccs_polish-flnc.fa.algn.srt	m180609_170200_42238_c101464112550000001823290111181806_s1_p0/114470/ccs	GAATTCTGTGGGTCACCACTATTCTTGGGAACAAGAGCTACCAAGCAATGGGGGCAGAATCTTCTCCACCCAGCAATCCGCTGGGATTTTTTCCCCGAAGCCACCAGTTGGGACGCCCGCATTCAAAGCAAACACCAACCAATTCCAGATTGGGACTTTCAACCCCAACAAAGGACTACTGGCCAGAGGCCAACAAGGTAGGAGCTGGGAGCGTTCGGGGGTCCGTCCAGGGTTCCACCCCACCACATGGAGGTTATTTGGGGTGGAGCCCCGTCAGGCTCAGGGCATGCTAACAACCTTGGCCAGGCAAAGTCCACCTCCTGCCTCCACCAATCGCCCAGTCAGGAAAGGCAGCCTACCCCACTTTTCTCCACCACTAAGAAGACACTCAATCCTCAA…
HBV_2X	3292	5602	HBsAg_L2	89A008_Day_141.ccs_polish-flnc.fa.algn.srt	m180609_170200_42238_c101464112550000001823290111181806_s1_p0/117734/ccs	GATTCTGTGGGTCACCATATTCTTGGGAACAAGAGCTACAGCATGGGGCAGAATCTTTCCACCAGCAATCCGCTGGGATTTTTTCCCGAGCACCAGTTGGACCCTGCATTCAAAGCAAACACCAACAATCCAGATTGGGACTTCAACCCCAACAAAGACTACTGGCCAGAGGCCAACAAGGTAGGAGCTGGAGCGTTCGGTCCAGGGTTCACCCCACCACATGGAGGTCTTTTGGGGTGGAGCCCTCAGGCTCAGGGCATGCTAACAACCTTGCCAGCAAATCCACCTCCTGCCTCCACCAATCGCCAGTCAGGAAGGCAGCCTACCCCACTTTCTCCACCACTAAGAGACACTCATCCTCAGGCCATGCAGTGGAACTCCACGACATTTCATCAAGCT…
HBV_2X	3295	5598	HBsAg_L2	89A008_Day_141.ccs_polish-flnc.fa.algn.srt	m180609_170200_42238_c101464112550000001823290111181806_s1_p0/162895/ccs	GCTGTGGGTCACCATATTCTTGGGAACAAGAGCTACAGCATGGGGCAGAATCTTTCCACCAGCAATCCGCTGGGATTTTTTCCCGAGCACCAGTTGGACCCTGCATTCAAAGCAAACACCAACAATCCAGATTGGGACTTCAACCCCAACAAAGACTACTGGCCAGAGGCCAACAAGGTAGGAGCTGGAGCGTTCGGTCCAGGGTTCACCCCACCACATGGAGGTCTTTTGGGGTGGAGCCCTCAGGCTCAGGGCATGCTAACAACCTTGCCAGCAAATCCACCTCCTGCCTCCACCAATCGCCAGTCAGGAAGGCAGCCTACCCCACTTTCTCCACCACTAAGAGACACTCATCCTCAGGCCATGCAGTGGAACTCCACAACATTTCATCAAGCTCTG…
HBV_2X	2962	5399	HBsAg_L2_iDNA	89A008_Day_141.ccs_polish-flnc.fa.algn.srt	m180609_232108_42238_c101464112550000001823290111181807_s1_p0/121295/ccs	AAATTTTACTGGGCTTTATTCTTCTACTCTACCTGTCTTTAACCCTAACTGGCAAACTCCTTCTTTCCCTGATATTCATTTGCACCAAGATATTATTAACAAGTGTGAACAATTTGTGGGCCCTCTTACTGTTAATGAAAAAAGAAGATTGAAGTTAGTAATGCCTGCCAGATTTTATCCAAATTCTACCAAGTATTTGCCTCTAGAGAAAGGTATAAAACCCTATTATCCAGATAATGTAGTTAATCATTACTTCCAAACTAGACACTATTTACATACCTCTATGGCAGGCAGGCATTTTATATAGAGAGAGACCACACGTAGCGCTTCATTCTGTGGGTCACCATATTCTTGGGAACAAGAGCTACAGCATTGGGGCAGAATCTTTCCACCAGCAAT…
HBV_2X	3287	5484	HBsAg_L2_iDNA	89A008_Day_141.ccs_polish-flnc.fa.algn.srt	m180609_170200_42238_c101464112550000001823290111181806_s1_p0/25356/ccs	GGCTTCATTCTGTGGGTCACCATATTCTTGGGAACAAGAGCTACAGCATGGGGCAGAATCTTTCCACCAGCAATCCGCTGGGATTTTTTCCCGAGCACCAGTTGGACCCTGCATTCAAAGCAAACACCAACAATCCAGATTGGGACTTCAACCCCAACAAAGACTACTGGCCAGAGGCCAACAAGGTAGGAGCTGGAGCGTTCGGTCCAGGGTTCACCCCACCACATGGAGGTCTTTTGGGGTGGAGCCCTCAGGCTCAGGGCATGCTAACAACCTTGCCAGCAAATCCACCTCCTGCCTCCACCAATCGCCAGTCAGGAAGGCAGCCTACCCCACTTTCTCCACCACTAAGAGACACTCATCCTCAGGCCATGCAGTGGAACTCCACAACATTTCATC…
HBV_2X	3287	5467	HBsAg_L2_iDNA	89A008_Day_141.ccs_polish-flnc.fa.algn.srt	m180609_170200_42238_c101464112550000001823290111181806_s1_p0/125593/ccs	GGCTTCATTCTGTGGGTCACCATATTCTTGGGAACAAGAGCTACAGCATGGGCAGAATCTTTCCACCAGCCAATCCGCTGGGATTTTTCCCCGAGCACCAGTTGGGACCCTGCATTCAAAGCAAACACCAACATCCAGATTGGGACTTCAACCCCAACAAAGACTACTGGCCAGAGGCCAACAAGGTAGGAGCTGGAGCGTTCGGTCCAGGGTTCACCCCACCACATGGAAGGTCTTTTGGGGTGGAGCCCTCAGCTCAGGGCAGCTAACACCTTGCCAGCAATCCACCCTCCTCACCAATCGCCAGTCCGAAGGCAGCCTACCCCACTTTCTCCACCACTAAGAGACCTCATCCTCAGGCCATGCAGTGGAACTCACACAATTTCATCAAGCTCTGCA…
HBV_2X	3289	5494	HBsAg_L2_iDNA	89A008_Day_141.ccs_polish-flnc.fa.algn.srt	m180609_170200_42238_c101464112550000001823290111181806_s1_p0/39683/ccs	GATTCATTCTGTGGGTCACCATATTCTTGGGAACAAGAGCTACAGCATGGGGCAGAATCTTTCCACCAGCAATCCGCTGGGATTTTTTCCCGAGCACCAGTTGGACCCTGCATTCAAAGCAAACACCAACAATCCAGATTGGGACTTCAACCCCAACAAAGACTACTGGCCAGAGGCCAACAAGGTAGGAGCTGGAGCGTTCGGTCCAGGGTTCACCCCACCACGTGGAGGTCTTTTGGGGTGGAGCCCTCAGGCTCAGGGCATGCTAACAACCTTGCCAGCAAATCCACCTCCTGCCTCCACCAATCGCCAGTCAGGAAGGCAGCCTACCCCACTTTCTCCACCACTAAGAGACACTCATCCTCAGGCCATGCAGTGGAACTCCACAACATTTCATCA…
HBV_2X	3292	5491	HBsAg_L2_iDNA	89A008_Day_141.ccs_polish-flnc.fa.algn.srt	m180609_170200_42238_c101464112550000001823290111181806_s1_p0/25902/ccs	ATTCTGTGGGTCACCATATTCTTGGGAACAAGAGCTACAGCATGGGGCAGAATCTTTCCACCAGCAATCCGCTGGATTTTTTTCCCGAGCACCAGTTGGACCCTGCATTCAAAGCAAACACAACAATCCAGATTGGGACTTCAACCCCAACAAAGACTACTGGCCAGAGGCCAACAAGGTAGGAGCTGGAGCGTTCGGTCCAGGGTTCACCCCACCACATGGAGGTCTTTTGGGTGGAGCCCTTAGGCTCAGGGCATGCTAACAACCTTGCCAGCAAATCCACCTCCTGCCTCCACCAATCGCCAGTCAGGAAGGCAGCCTACCCCACTTTCTCCACCACTAAGAGACACTCATCCTCAGGCCATGCAGTGGAACTCCACAACATTTCATCAAGCTCTG…
HBV_2X	3292	5482	HBsAg_L2_iDNA	89A008_Day_141.ccs_polish-flnc.fa.algn.srt	m180609_170200_42238_c101464112550000001823290111181806_s1_p0/90884/ccs	GATTCTGTGGGTCACCATATTCTTGGAACAGAGCTACAGCATGGGGCAGAATCTTTCCACCAGCAATCCGCTGGGATTTTTTTCCGAGGCACCAGTTGGACCCTGCATTCAAAGGCAAACCACCAACAATCCAGATTGGGACTTCAACCCCAACAAAGACTACTGGCCAGAGGCCAACAAGGTAGGAGCTGGAGCGTTCGGTCCAGGGTTTCACCCCACCACATGGAGGTCTTTTGGGGTGGAGCCTCAGGCTCAGGGCATGCTAACAACCTTGCAGCAAATCCACCTCCTGCCTCCACCAATCGCCAGTCAGGAAGGCAGCCTACCCACTTTCTCCACCACTAAGAGACACTCATCCTCAGGCCATTGCAGTGGAACTCCACAACATTTCATCAAGCT…
HBV_2X	186	2416	HBsAg_M1	89A008_Day_141.ccs_polish-flnc.fa.algn.srt	m180609_170200_42238_c101464112550000001823290111181806_s1_p0/42642/ccs	CATTTTTTCCCGAGCACCAGTTGGGACCCTGCATTCAAAGCAAACACCAACAATCCAGATTGGGACTTCAACCCCAACAAAGACTACTGGCCAGAGGCCAACAAGGTAGGAGCTGGAGCGTTCGGTCCAGGGTTCACCCCACCACATGGAGGTCTTTTGGGGTGGAGCCCTCAGGCTCAGGGCATGCTAACAACCTTGCCAGCAAATCCACCTCCTGCCCTCCACCAATCGCCAGTCAGGAAGGCAGCCACCCCACTTTCTCCACACTAAGAGACAACTCATCCTCAGGCCATGCAGTGGAACTCCACAACATTTCATCAAGCTCTGCAGATCCAGAGTACGGGGCCTGTATTTTCCTGCTGTGGCTCCAGTTCAGGAACATTGAACCCTGTTCAGAAT…
HBV_2X	324	2418	HBsAg_M1	89A008_Day_141.ccs_polish-flnc.fa.algn.srt	m180609_170200_42238_c101464112550000001823290111181806_s1_p0/56009/ccs	ACCACATGGAGGTCTTTTGGGGTGGAGCCCTCAGGCTCAGGGCATGCTAACAACCTTGCCAGCAAATCCACCTCCTGCCTCCACCAATCGCCAGTCAGGAAGGCAGCCTACCCCACTTTCTCCACCACTAAGAGACACTCATCCTCAGGCCATGCAGTGGAACTCCACAACATTTCATCAAGCTCTGCAGGATCCCAGAGTACGGGGCCTGTATTTTCCTGCTGGTGGCTCCAGTTCAGGAACATTGAACCCTGTTCAGACTACTGCCTCTCACATCTCGTCAGTCTTCTCGACGACTGGGGACCCTGCACCGAACATGGAGAACATCACATCAGGATTCCTAGGACCCCTGCTCGTGTTACAGGCGGGGTTTTTCTTGTTGACAAAAATCCTCACAAT…
HBV_2X	363	2417	HBsAg_M1	89A008_Day_141.ccs_polish-flnc.fa.algn.srt	m180609_170200_42238_c101464112550000001823290111181806_s1_p0/101944/ccs	GGGCATGCTAACAACCTTGCCAGCAAAATCCACCTCCTGCCTCCACCAATCGCCCAGTCAGGAAGGGCAGCCTACCCCACTTTCTCCACCACTAAGAGACACTCATCCTCAGGCCATGCAGTGGGAACTCCACAACATTTCATCAAGCTCTGCAGGGATCCCCAGAGTACGGGGCCTGTATTTTCCTGCTGGTGGCTCCAGTTCAGGAACATTGAACCCTGTTCAGAATACTGCCTCTCACATCTCGTCAGTCTTCTCGACGACTGGGGGACCCTGCACCGAACATGGAGAACATCACATCAGGATTCCTAGGACCCCTGCTCGTGTTACAGGCGGGGTTTTTCTTGTTGACAAAAATCCTCACAATACCGCAGAGTCTAGACTCGTGGTGGACTTCTC…
HBV_2X	400	2422	HBsAg_M1	89A008_Day_141.ccs_polish-flnc.fa.algn.srt	m180609_170200_42238_c101464112550000001823290111181806_s1_p0/142623/ccs	GGCCTCCACCAATCGCCAGTCAGGAAGGCAGCCTACCCCACTTTCTCCACCACTAAGAGACACTCATCCTCAGGCCATGCAGTGGAACTCCACAACATTTCATCAAGCTCTGCAGGATCCCAGAGTACGGGGCCTGTATTTTCCTGCTGGTTGGCTCCAGTTCAGGAACGTTGAACCCTGTTCAGAATACTGCCTCTCACATCTCGTCAGTCTTCTCGACGACTGGGGACCCTGCACCGAACATGGAGAACATCACATCAGGATTTCCTAGGACCCCTGCTCGTGTTACAGGCGGGGTTTTTTCTGTTGACACAAAAATCCTCACAAATACCACAGAGTCTAGACTCGTTGTGGACTTCTCTCAATTTTCTAGGGGGAGCACCCGTGTGCCTTGGCCAA…
HBV_2X	455	2420	HBsAg_M1	89A008_Day_141.ccs_polish-flnc.fa.algn.srt	m180609_103727_42238_c101464112550000001823290111181805_s1_p0/119225/ccs	GAGACACTCATTCCTCAGGCCATGCAGTGGAACTCCACAACATTTCATCAAGCTCTGCAGGATCCCAGAGTACGGGCCTGTATTTTCCTGCTGGTGGCTCCAGTTCAGGAACATTGAACCCTGTTCAGAATACTGCCTCTCACATCTCGTCAGTCTTCTCGACGACTGGGGACCCTGCACCGAACATGGAGAACATCACATCAGGATTCCTAGGACCCCTGCTCGTGTTACAGGGCGGGGTTTTTCTTGTTGACAAAAATCCCTCACAATACCGCAGAGTCTAGACTCGTGGTGGACTTCTCTCAATTTTCTAGGGGGAGCACCCGTGTGCCTTGGCCAAAATTCGCAGTCCCCAACCTCCAATCACTCACCAACCTCCTGTCCTCCAATTTGTCCTGG…
HBV_2X	183	2276	HBsAg_M1_iDNA	89A008_Day_141.ccs_polish-flnc.fa.algn.srt	m180609_170200_42238_c101464112550000001823290111181806_s1_p0/152778/ccs	GGGATTTTTTCCCGAGCACCAGTTGGACCCTGCATTCAAAGCAAAACACCAACAATCCAGATTGGGAACTTCAACCCCAACAAAGACTACTGGCCAGAGGCCAACAAGGTAGGGAGCTGGAGCGTTCGGTCCAGGGTTCACCCCACCACATGGAGGTCTTTTGGGGTGGAGCCCTCAGGCTCAGGGCAATGCTAACAACCTTGCCAGCAAATCCACCTCCTGCCTCACCAAATCGCCAGTCAGGCAAGGCAGCCTTACCCCACTTTCTCCACCACTAGAGAGACACTCATCCTCAGGCCATGCAGTGGAACTCCACAACATTTCATCAAGCTCTGCAGGATCCCAGAGTACGGGGCCTGTATTTTCCTGCTGGTGGCTCCAGTTCAGCGAACATTGGAA…
HBV_2X	438	2309	HBsAg_M1_iDNA	89A008_Day_141.ccs_polish-flnc.fa.algn.srt	m180609_170200_42238_c101464112550000001823290111181806_s1_p0/74768/ccs	GACTTTCTCCACCACTAAGAGACACTCATCCTCAGGCCATGCAGTGGAACTCCACAACATTTCATCAAGCTCTGCAGGATCCCAGAGTACGGGGCCTGTATTTTCCTGCTGGTGGCTCCAGTTCAGGAACATTGAACCCTGTTCAGAATACTGCCTCTCACATCTCGTCAGTCTTCTCGACGACTGGGGACCCTGCACCGAACATGGAGAACATCACATCAGGATTCCTAGGACCCCTGCTCGTGTTACAGGCGGGGTTTTTCTTGTTGACAAAAATCCTCACAATACCGCAGAGTCTAGACTCGTGGTGGACTTCTCTCAATTTTCTAGGGGAAGCACCCGTGTGCCTTGGCCAAAATTCGCAGTCCCCAACCTCCAATCACTCACCAACCTCCTGTC…
HBV_2X	3598	5599	HBsAg_M2	89A008_Day_141.ccs_polish-flnc.fa.algn.srt	m180609_170200_42238_c101464112550000001823290111181806_s1_p0/85172/ccs	GAGTCAGGAAGGCAGCCTACCCCACTTTCTCCACCACTAAGAGACACTCATCCTCAGGCCATGCAGTGGAACTCCACAACATTTCATCAAGCTCTGCAGGATCCCAGAGTACGGGGCCTGTATTTTCCTGCTGGTGGCTCCAGTTCAGGAACATTGAACCCTGTTCAGAATACTGCCTCTCACATCTCGTCAGTCTTCTCGACGACTGGGGACCCTGCACCGAACATGGAGAACATCACATCAGGATCCTAGGACCCTGCTCGTGTTACAGGCGGGGGTTTTTCTTGTTGACAAAAATCCTCACATACCGCAGAGTCTAGACTCGTGGTGGACTTCTCTCAATTTTCTAGGGGGAGCACCCGTGTGCCTTGGCCAAAATTCGCAGTCCCCAACCTCCAA…
HBV_2X	3598	5602	HBsAg_M2	89A008_Day_141.ccs_polish-flnc.fa.algn.srt	m180609_170200_42238_c101464112550000001823290111181806_s1_p0/113038/ccs	AGTCAGGAAGGCAGCCTACCCCACTTTCTCCACCACTAAGAGACACTCATCCTCAGGCCATGCAGTGGAACTCCACAACATTTCATCAAGCTCTGCAGGATCCCAGAGTACGGGGCCTGTATTTTCCTGCTGGTGGCTCCAGTTCAGGAACATTGAACCCTGTTCAGAATACTGCCTCTCACATCTCGTCAGTCTTCTCGACGACTGGGGACCCTGCACCGAACATGGAGAACATCACATCAGGATTCCTAGGACCCCTGCTCGTGTTACAGGCGGGGTTTTTCTTGTTGACAAAAATCCTCACAATACCGCAGAGTCTAGACTCGTGGTGGACTTCTCTCAATTTTCTAGGGGTAGCACCCGTGTGCCTTGGCCGAAATTCGCAGTCCCCAACCTCCA…
HBV_2X	3554	5464	HBsAg_M2_iDNA	89A008_Day_141.ccs_polish-flnc.fa.algn.srt	m180609_103727_42238_c101464112550000001823290111181805_s1_p0/69289/ccs	AACAACCTTGCCAGCAAATCCACCTCCTGCCTCCACCAATCGCCAGTCAGGAAGGCAGCCCCTACCCACTTTCTCCACCACTAAGAGACACTCATCCTCAGGCCATGCAGTGGAACTCCACAACATTTCATCAAGCTCTGCAGGATCCCAGAGTACGGGGCCTGTATTTTCCTGCTGGTGGCTCCAGTTCAGGAACATTGAACCCTGTTCAGAATACTGCCTCTCACATCTCGTCAGTCTTCTCGACGACTGGGGACCCTGCACCGAACATGGAGAACATCACATCAGGATTCCTAGGACCCTGCTCGTGTTACAGGCGGGGTTTTTCTTGTTGACAAAAATCCTCACAATACCGCAGAGTCTAGACTCGTGGTGGACTTCTCTCAATTTTCTAGGGGG…
HBV_2X	3582	5436	HBsAg_M2_iDNA	89A008_Day_141.ccs_polish-flnc.fa.algn.srt	m180609_170200_42238_c101464112550000001823290111181806_s1_p0/131752/ccs	GGCCTCCACCAATCGCCAGTCAGGAAGGCAGCCTACCCCACTTTCTCCACCACTAAGAGACACTCATCCTCAGGCCATGCAGTGGAACTCCACAACATTTCATCAAGCTCTGCAGGATCCCAGAGTACGGGGCCTGTATTTCCTGCTGGTGGCTCCAGTTCAGGAACATTGAACCCTGTTCAGAATACTGCCTCTCACATCTCGTCAGTCTTCTCGACGACTGGGGACCCTGCACCGAACATGGAGAACATCACATCAGGATTCCTAGGACCCCTGCTTCGTGTTACAGGGCGGGTTTTTTCTTGTTGACAAAAATCCCTCACAATACCGCAGAGTCTAGACTCGTGGTGGAACTTCTCTCAATTTTCTAGGGGGAGCACCCGTGTGCCTTGGCCAAAA…
HBV_2X	3598	5480	HBsAg_M2_iDNA	89A008_Day_141.ccs_polish-flnc.fa.algn.srt	m180609_170200_42238_c101464112550000001823290111181806_s1_p0/93111/ccs	GAGTCAGGAAGGCAGCCTACCCCACTTTCTCCACCACTAAGAGACACTCATCCTCAGGCCATGCAGTGGAACTCCACAACATTTCATCAAGCTCTGCAGGATCCCAGAGTACGGGGCCTGTATTTTCCTGCTGGTGGCTCCAGTTCAGGAACATTGAACCCTGTTCAGAATACTGCCTCTCACATCTCGTCAGTCTTCTCGACGACTGGGGACCCTGCACCGAACATGGAGAACATCACATCAGGATTCCTAGGACCCCTGCTCGTGTTACAGGCGGGGTTTTTCTTGTTGACAAAAATCCTCACAATACCGCAGAGTCTAGACTCGTGGTGGACTTCTCTCAATTTTCTAGGGGGAGCACCCGTGTGCCTTGGCCAAAATTCGCAGTCCCCAACCTCC…
HBV_2X	460	2416	HBsAg_S1	89A008_Day_141.ccs_polish-flnc.fa.algn.srt	m180609_103727_42238_c101464112550000001823290111181805_s1_p0/5395/ccs	GACTCATCCTCAGGCCATGCAGTGGAACTCCACAACATTTCATTCAAGCTCTGCAGGATCCCAGAGTACGGGGCCTGTATTTTCCTGCTGGTGGCTCCAGTTCAGGAACATTGAACCCTGTTCAGAATACTGCCTCTCACATCTCGTCAGTCCTTCTCGACGACTGGGGACCCTGCACCGAACATGGAGAACATCACATCAGGATTCCTAGGACCCCTGCTCGTGTTACAGGCGGGGTTTTTCTTGTTGACAAAAATCCTCACAATACCGCAGAGTCTAGACTCGTGGTGGACTTCTCTCCAATTTTCTAGGGGGAGCACCCGTGTGCCTTGGCCAAAATTCGCAGTCCCCAACCTCCAATCACTCACCAACCTCCTGTCCTCCAATTTGTCCTGGTTA…
HBV_2X	460	2417	HBsAg_S1	89A008_Day_141.ccs_polish-flnc.fa.algn.srt	m180609_103727_42238_c101464112550000001823290111181805_s1_p0/42846/ccs	GACTCATCCTCAGGCCATGCAGTGGAACTCCACAACATTTCATCAAGCTCTGGCAGGATCCCAGAGTACGGGGCCTGTATTTTTCCTGCTGGTGGCTCCAGTTCAGGAACATTGAACCCTGTTCAGAATACTGCCTCTCACATCTCGTCAGTCTTCTCGAGACTGGGGACCCTGCACCGAACATGGAGAACATCACATCAGGATTCCTAGGACCCCTGCTCGTGTTACAGGCGGGGTTTTTCTTGTTGACAAAAATCCTCACAATACCGCAGAGTCTAGACTCGTGGTGGACTTCTCTCAATTTTCTAGGGGAGCACCCGTGTGGCCTTGGCCAAAATTCGCAGTCCCCAACCTCCAATCACTCACCAACCTCCTGTCCTCCAATTTGTCCTGGTTATC…
HBV_2X	460	2418	HBsAg_S1	89A008_Day_141.ccs_polish-flnc.fa.algn.srt	m180609_103727_42238_c101464112550000001823290111181805_s1_p0/42910/ccs	GACTCATCCTCAGGCCATGCAGTGGAACTCCACAACATTTCATCAAGCTCTGCAGGATCCCAGAGTACGGGGCCTGTATTTTCCTGCTGGTGGCTCCAGTTCAGGAACATTGAACCCTGTTCAGAATACTGCCTCTCACATCTCGTCAGTCTTCTCGACGACTGGGGACCCTGCACCGAACATGGAGAACATCACATCAGGATTCCTAGGACCCCTGCTCGTGTTACAGGCGGGGTTTTTCTTGTTGACAAAAATCCTCACAATACCGCAGAGTCTAGACTCGTGGTGGACTTCTCTCAATTTTCTAGGGGGAGCACCCGTGTGCCTTGGCCAAAATTCGCAGTCCCCAACCTCCAATCACTCACCAACCTCCTGTCCTCCAATTTGTCCTGGTTATCG…
HBV_2X	460	2419	HBsAg_S1	89A008_Day_141.ccs_polish-flnc.fa.algn.srt	m180609_103727_42238_c101464112550000001823290111181805_s1_p0/62801/ccs	GACTCATCCTCAGGCCATGCAGTGGAACTCCACAACATTTCATCAAGCTCTGCAGGATCCCAGAGTACGGGGCCTGTATTTTCCTGCTGGTGGCTCCAGTTCAGGAACATTGAACCCTGTTCAGAATACTGCCTCTCACATCTCGTCAGTCTTCTCGACGACTGGGGACCCTGCACCGAACATGGAGAACATCACATCAGGATTCCTAGGACCCCTGCTCGTGTTACAGGCGGGGTTTTTCTTGTTGACAAAAATCCTCACAATACCGCAGAGTCTAGACTCGTGGTGGACTTCTCTCAATTTTCTAGGGGGAGCACCCGTGTGCCTTGGCCAAAATTCGCAGTCCCCAACCTCCAATCACTCACCAACCTCCTGTCCTCCAATTTGTCCTGGTTATCG…
HBV_2X	460	2424	HBsAg_S1	89A008_Day_141.ccs_polish-flnc.fa.algn.srt	m180609_103727_42238_c101464112550000001823290111181805_s1_p0/80383/ccs	GACTCATCCTCAGGCCATGCAGTGGAACTCCACAACATTTCATCAAGCTCTGCAGGATCCCAGAGTACGGGGCCTGTATTTTCCTGCTGGTGGCTCCAGTTCAGGAACATTGAACCCTGTTCAGAATACTGCCTCTCACATCTCGTCAGTCTTCTCGACGACTGGGGACCCTGCACCGAACATGGAGAACATCACATCAGGATTCCTAGGACCCCTGCTCGTGTTACAGGCGGGGTTTTTCTTGTTGACAAAAATCCTCACAATACCGCAGAGTCTAGACTCGTGGTGGACTTCTCTCAATTTTCTAGGGGGAGCACCCGTGTGCCTTGGCCAAAATTCGCAGTCCCCAACCTCCCAATCACTCACCAACCTCCTGTCCTCCAATTTGTCCTGGTTATC…
HBV_2X	460	2418	HBsAg_S1	89A008_Day_141.ccs_polish-flnc.fa.algn.srt	m180609_103727_42238_c101464112550000001823290111181805_s1_p0/84835/ccs	GACTCATCCTCAGGCCATGCAGTGGAACTCCACAACATTTCATCAAGCTCTGCAGGATCCCAGAGTACGGGGCCTGTATTTTCCTGCTGGTGGCTCCAGTTCAGGAACATTGAACCCTGTTCAGAATACTGCCTCTCACATCTCGTCAGTCTTCTCGACGACTGGGGACCCTGCACCGAACATGGAGAACATCACATCAGGATTCCTAGGACCCCTGCTCGTGTTACAGGCGGGGTTTTTCTTGTTGACAAAAATCCTCACAATACCGCAGAGTCTAGACTCGTGGTGGACTTCTCTCAATTTCTAGGGGGAGCACCCGTGTGCCTTGGCCAAAATTCGCAGTCCCCAACCTCCAATCACTCACCAACCTCCTGTCCTCCAATTTGTCCTGGTTATCGC…
HBV_2X	460	2420	HBsAg_S1	89A008_Day_141.ccs_polish-flnc.fa.algn.srt	m180609_103727_42238_c101464112550000001823290111181805_s1_p0/112666/ccs	GACTCATCCTCAGGCCATGCAGTGGAACTCCACAACATTTCATCAAGCTCTGCAGGATCCCAGAGTACGGGGCCTGTATTTTCCTGCTGGTGGCTCCAGTTCAGGAACATTGAACCCTGTTCAGAATACTGCCTCTCACATCTCGTCAGTCTTCTCGACGACTGGGGACCCTGCACCGAACATGGAGAACATCACATCAGGATTCCTAGGACCCCTGCTCGTGTTACAGGCGGGGTTTTTCTTGTTGACAAAAATCCTCACAATACCGCAGAGTCTAGACTCGTGGTGGACTTCTCTCAATTTTCTAGGGGGAGCACCCGTGTGCCTTGGCCAAAATTCGCAGTCCCCAACCTCCAATCACTCACCAACCTCCTGTCCTCCAATTTGTCCTGGTTATCG…
HBV_2X	460	2420	HBsAg_S1	89A008_Day_141.ccs_polish-flnc.fa.algn.srt	m180609_103727_42238_c101464112550000001823290111181805_s1_p0/126756/ccs	GACTCATCCTCAGGCCATGCAGTGGAACTCCACAACATTTCATCAAGCTCTGCAGGATCCCAGAGTACGGGGCCTGTATTTTCCTGCTGGTGGCTCCAGTTCAGGAACGTTGAACCCTGTTCAGAATACTGCCTCTCACATCTCGTCAGTCTTCTCGACGACTGGGGACCCTGCACCGAACATGGAGAACATCACATCAGGATTCCTAGGACCCCTGCTCGTGTTACAGGCGGGGTTTTTCTTGTTGACAAAAATCCTCACAATACCACAGAGTCTAGACTCGTTGTGGACTTCTCTCAATTTTCTAGGGGGAGCACCCGTGTGCCTTGGCCAAAATTCGCAGTCCCCAACCTCCAATCACTCACCAACCTCCTGTCCTCCAATTTGTCCTGGTTATCG…
HBV_2X	460	2418	HBsAg_S1	89A008_Day_141.ccs_polish-flnc.fa.algn.srt	m180609_103727_42238_c101464112550000001823290111181805_s1_p0/138276/ccs	GACTCATCCTCAGGCCATGCAGTGGAACTCCACAACATTTCATCAAGCTCTGCAGGATCCCAGAGTACGGGGCCTGTATTTTCCTGCTGGTGGCTCCAGTTCAGGAACATTGAACCCTGTTCAGAATACTGCCTCTCACATCTCGTCAGTCTTCTCGACGACTGGGGACCCTGCACCGAACATGGAGAACATCACATCAGGATTCCTAGGACCCCTGCTCGTGTTACAGGCGGGGTTTTTCTTGTTGACAAAAATCCTCACAATACCGCAGAGTCTAGACTCGTGGTGGACTTCTCTCAATTTTCTAGGGGGAGCACCCGTGTGCCTTGGCCAAAATTCGCAGTCCCCAACCTCCAATCACTCACCAACCTCCTGTCCTCCAATTTGTCCTGGTTATCG…
HBV_2X	460	2418	HBsAg_S1	89A008_Day_141.ccs_polish-flnc.fa.algn.srt	m180609_103727_42238_c101464112550000001823290111181805_s1_p0/139450/ccs	GACTCATCCTCAGGCCATGCAGTGGAACTCCACAACATTTCATCAAGCTCTGCAGGATCCCAGAGTACGGGGCCTGTATTTTCCTGCTGGTGGCTCCAGTTCAGGAACGTTGAACCCTGTTCAGAATACTGCCTCTCACATCTCGTCAGTCTTCTCGACGACTGGGGACCCTGCACCGAACATGGAGAACATCACATCAGGATTCCTAGGACCCCTGCTCGTGTTACAGGCGGGGTTTTTCTTGTTGACAAAAATCCTCACAATACCGCAGAGTCTAGACTCGTTGTGGACTTCTCTCAATTTTCTAGGGGGAGCACCCGTGTGCCTTGGCCAAAATTCGCAGTCCCCAACCTCCAATCACTCACCAACCTCTTGTCCTCCAATTTGTCCTGGTTATCG…
HBV_2X	460	2418	HBsAg_S1	89A008_Day_141.ccs_polish-flnc.fa.algn.srt	m180609_103727_42238_c101464112550000001823290111181805_s1_p0/153393/ccs	GACTCATCCTCAGGCCATGCAGTGGAACTCCACAACATTTCATCAAGCTCTGCAGGATCCCAGAGTACGGGGCCTGTATTTTCCTGCTGGTGGCTCCAGTTCAGGAACATTGAACCCTGTTCAGAATACTGCCTCTCACATCTCGTCAGTCTTCTCGATGACTGGGGACCCTGCACCGAACATGGAGAACATCACATCAGGATTCCTAGGACCCCTGCTCGTGTTACAGGCGGGGTTTTTCTTGTTGACAAAAATCCTCACAATACCGCAGAGTCTAGACTCGTGGTGGACTTCTCTCAATTTTCTAGGGGGAGCACCCGTGTGCCTTGGCCAAAATTCGCAGTCCCCAACCTCCAATCACTCACCAACCTCCTGTCCTCCAATTTGTCCTGGTTATCG…
HBV_2X	460	2422	HBsAg_S1	89A008_Day_141.ccs_polish-flnc.fa.algn.srt	m180609_170200_42238_c101464112550000001823290111181806_s1_p0/28111/ccs	GACTCATCCTCAGGCCATGCAGTGGAACTCCACAACATTTCATCAAGCTCTGCAGGATCCCAGAGTACGGGGCCTGTATTTTCCTGCTGGTGGCTCCAGTTCAGGAACATTGAACCCTGTTCAGAATACTGCCTCTCACATCTCGTCAGTCTTCTCGACGACTGGGGACCCTGCACCGAACATGGAGAACATCACATCAGGATTCCTAGGACCCCTGCTCGTGTTACAGGCGGGGTTTTTCTTGTTGACAAAAATCCTCACAATACCGCAGAGTCTAGACTCGTGGTGGACTTCTCTCAATTTTCTAGGGGGAGCACCCGTGTGCCTTGGCCAAAATTCGCAGTCCCCAACCTCCAATCACTCACCAACCTCCTGTCCTCCAATTTGTCCTGGTTATCG…
HBV_2X	460	2423	HBsAg_S1	89A008_Day_141.ccs_polish-flnc.fa.algn.srt	m180609_170200_42238_c101464112550000001823290111181806_s1_p0/46983/ccs	GACTCATCCTCAGGCCATGCAGTGGAACTCCACAACATTTCATCAAGCTCTGCAGGATCCCAGAGTACGGGGCCTGTATTTTCCTGCTGGTGGCTCCAGTTCAGGAACATTGAACCCTGTTCAGAATACTGCCTCTCACATCTCGTCAGTCTTCTCGACGACTGGGGACCCTGCACCGAACATGGAGAACATCACATCAGGATTCCTAGGACCCCTGCTCGTGTTACAGGCGGGGTTTTTCTTGTTGACAAAATCCTCACAATACCGCAGAGTCTAGACTCGTGGTGGACTTCTCTCAATTTTCTAGGGGGAGCACCCGTGTGCCTTGGCCAAAATTCGCAGTCCCCAACCTCCAATCACTCACCAACCTCCTGTCCTCCAATTTGTCCTGGTTATCGC…
HBV_2X	460	2420	HBsAg_S1	89A008_Day_141.ccs_polish-flnc.fa.algn.srt	m180609_170200_42238_c101464112550000001823290111181806_s1_p0/77853/ccs	ACTCATCCTCAGGCCATGCAGTGGAACTCCACAACATTTCATCAAGCTCTGCAGGATCCCAGAGTACGGGGCCTGTATTTTCCTGCTGGTGGCTCCAGTTCAGGAACATTGAACCCTGTTCAGAATACTGCCTCTCACATCTCGTCAGTCTTCTCGACGACTGGGGACCCTGCACCGAACATGGAGAACATCACATCAGGATTCCTAGGACCCCTGCTCGTGTTACAGGCGGGGTTTTTCTTGTTGACAAAAATCCTCACAATACCGCAGAGTCTAGACTCGTGGTGGACTTCTCTCAATTTTCTAGGGGGAGCACCCGTGTGCCTTGGCCAAAATTCGCAGTCCCCAACCTCCAATCACTCACCAACCTCCTGTCCTCCAATTTGTCCTGGTTATCGC…
HBV_2X	460	2417	HBsAg_S1	89A008_Day_141.ccs_polish-flnc.fa.algn.srt	m180609_170200_42238_c101464112550000001823290111181806_s1_p0/83702/ccs	GACTCATCCTCAGGCCATGCAGTGGAACTCCACAACATTTCATCAAGCTCTGCAGGATCCCAGAGTACGGGCCTGTATTTTCCTGCTGGTGGCTCCAGTTCAGGAACATTGAACCCTGTTCAGAATACTGCCTCTCACATCTCGTCAGTCTTCTCGACGACTGGGGACCCTGCACCGAACATGGAGAACATCACATCAGGATTCCTAGGACCCCTGCTCGTGTTACAGGCGGGGTTTTTCTTGTTGACAAAAATCCTCACAATACCGCAGAGTCTAGACTCGTGGTGGACTTCTCTCAATTTTCTAGGGGGAGCACCCGTGTGCCTTGGCCAAAATTCGCAGTCCCCAACCTCCAATCACTCACCAACCTCCTGTCCTCCAATTTGTCCTGGTTATCGC…
HBV_2X	460	2420	HBsAg_S1	89A008_Day_141.ccs_polish-flnc.fa.algn.srt	m180609_170200_42238_c101464112550000001823290111181806_s1_p0/87136/ccs	ACTCATCCTCAGGCCATGCAGTGGAACTCCACAACATTTCATCAAGCTCTGCAGGATCCCAGAGTACGGGGCCTGTATTTTCCTGCTGGTGGCTCCAGTTCAGGAACATTGAACCCTGTTCAGAATACTGCCTCTCACATCTCGTCAGTCTTCTCGACGACTGGGGACCCTGCACCGAACATGGAGAACATCACATCAGGATTCCTAGGACCCCTGCTCGTGTTACAGGCGGGGTTTTTCTTGTTGACAAAAATCCTCACAATACCGCAGAGTCTAGACTCGTGGTGGACTTCTCTCAATTTTCTAGGGGGAGCACCCGTGTGCCTTGGCCAAAATTCGCAGTCCCCAACCTCCAATCACTCACCAACCTCCTGTCCTCCAATTTGTCCTGGTTATCGC…
HBV_2X	460	2417	HBsAg_S1	89A008_Day_141.ccs_polish-flnc.fa.algn.srt	m180609_170200_42238_c101464112550000001823290111181806_s1_p0/111095/ccs	GACTCATCCTCAGCATGCATGGAACTCACACATTTCATCAAGCTCTGCAGGATCCCAGAAGTACGGGGCCTGTATTTTCCTGCTGGTGGCTCCAGTTCAGGAACATTGAACCCTGTTCAGAATACTGCCTCTCACATCTCGTCAGTCTTCTCGCGACTGGGGACCCTGCACCGAACATGGAGAACATCACATCAGGATTCCTAGGACCCCCTGCTCGTGTTACAGGCGGGGTTTTTCTTGTTGACAAAATCCTCACAATACCGCAGAGTCTAGACTCGTGGTGGACTTCTCTCAATTTTCTAGGGGAGCACCCGTGTGCCCTTGGCCAAAATTCGCAGTCCCCAACCTCCAATCACTCACCAACCTCCTGTCCTCCAATTTGTCCTGGTTATCGCTGGA…
HBV_2X	460	2420	HBsAg_S1	89A008_Day_141.ccs_polish-flnc.fa.algn.srt	m180609_170200_42238_c101464112550000001823290111181806_s1_p0/114236/ccs	GGACTCATCCTCAGGCCATGCAGTGGAACTCCACAACATTTCATCAAGCTCTGCAGGATCCCAGAGTACGGGGCCTGTATTTTCCTGCTGGTGGCTCCAGTTCAGGAACATTGAACCCTGTTCAGAATACTGCCTCTCACATCTCGTCAGTCTTCTCGACGACTGGGGACCCTGCACCGAACATGGAGAACATCACATCAGGATTCCTAGGACCCCTGCTCGTGTTACAGGCGGGGTTTTTCTTGTTGACAAAAATCCTCACAATACCGCAGAGTCTAGACTCGTGGTGGACTTCTCTCAATTTTCTAGGGGGAGCACCCGTGTGCCTTGGCCAAAATTCGCAGTCCCCAACCTCCAATCACTCACCAACCTCCTGTCCTCCAATTTGTCCTGGTTATC…
HBV_2X	460	2419	HBsAg_S1	89A008_Day_141.ccs_polish-flnc.fa.algn.srt	m180609_170200_42238_c101464112550000001823290111181806_s1_p0/138240/ccs	GACTCATCCTCAGGCCATGCAGTGGAACTCCACAACATTTCATCAAGCTCTGCAGGATCCCAGAGTACGGGGCCTGTATTTTCCTGCTGGTGGCTCCAGTTCAGGAACATTGAACCCTGTTCAGAATACTGCCTCTCACATCTCGTCAGTCTTCTCGACGACTGGGGACCCTGCACCGAACATGGAGAACATCACATCAGGATTCCTAGGACCCCTGCTCGTGTTACAGGCGGGGTTTTTCTTGTTGACAAAAATCCTCACAATACCGCAGAGTCTAGACTCGTGGTGGACTTCTCTCAATTTTCTAGGGGGAGCACCCGTGTGCCTTGGCCAAAATTCGCAGTCCCCAACCTCCAATCACTCACCAACCTCCTGTCCTCCAATTTGTCCTGGTTATCG…
HBV_2X	463	2420	HBsAg_S1	89A008_Day_141.ccs_polish-flnc.fa.algn.srt	m180609_103727_42238_c101464112550000001823290111181805_s1_p0/139973/ccs	GACACATCCTCAGGCCATGCAGTGGAACTCCACAACATTTCATCAAGCTCTGCAAGATCCCAGAGTACAGGACCTGTATTTTCCTGCTGGTGGCTCCAGTTCAGGAACATTGAACCCTGTTCAGAATACTGCCTCTCACATCTCGTCAGTCTTCTCGACGACTGGGGACCCTGCACCGAACATGGAGAACATCACATCAGGATTCCTAGGACCCCTGCTCGTGTTACAGGCGGGGTTTTTCTTGTTGACAAAAAATCCTCACAATAACCGCAGAGTCTAGACTCGTGGTGGACTTTCTCTCAATTTTCTAGGGGGAGCACCCCGTGTGCCTTGGCCAAAATTCGCAGTCCCCAACCTCCAATCACTCACCAACCTCCTGTCCTCCAATTTGTCCTGGTT…
HBV_2X	464	2420	HBsAg_S1	89A008_Day_141.ccs_polish-flnc.fa.algn.srt	m180609_103727_42238_c101464112550000001823290111181805_s1_p0/1864/ccs	GATCCTCAGGCCATGCAGTGGAACTCCACAACATTTCATCAAGCTCTGAAGGATCCCAGAGTACGGGGCCTGTATTTTCCTGCTGGTGGCTCCAGTTCAGGAACATTGAACCCTGTTCAGAATACTGCCTCTCACATCTCGTCAGTCTTCTCGACGACTGGGGACCCTGCACCGAACATGGAGAACATCACATCAGGATTCCTAGGACCCCTGCTCGTGTTACAGGCGGGGTTTTTCTTGTTGACAAAAATCCTCACAATACCGCAGAGTCTAGACTCGTGGTGGACTTCTCTCAATTTTCTAGGGGGGGCACCCGTGTGCCTTGGCCAAAATTCGCAGTCCCCAACCTCCAATCACTCACCAACCTCCTGTCCTCCAATTTGTCCTGGTTATCGCTGG…
HBV_2X	464	2418	HBsAg_S1	89A008_Day_141.ccs_polish-flnc.fa.algn.srt	m180609_103727_42238_c101464112550000001823290111181805_s1_p0/58416/ccs	ATCCTCAGGCCATGCAGTGGAGCTCCACAACATTTCATCAAGCTCTGCAGGATCCCAGAGTACGGGGCCTGTATTTTCCTGCTGGTGGCTCCAGTTCAGGAACATTGAACCCTGTTCAGAATACTGCCTCTCACATCTCGTCAGTCTTCTCGACGACTGGGGACCCTGCACCGAACATGGAGAACATCACATCAGGATTCCTAGGACCCCTGCTCGTGTTACAGGCGGGGTTTTTCTTGTTGACAAAAATCCTCACAATACCGCAGAGTCTAGACTCGTGGTGGACTTCTCTCAATTTTCTAGGGGGAGCACCCGTGTGCCTTGGCCAAAATTCGCAGTCCCCAACCTCCAATCACTCACCAACCTCCTGTCCTCCAATTTGTCCTGGTTATCGCTGGA…
HBV_2X	464	2418	HBsAg_S1	89A008_Day_141.ccs_polish-flnc.fa.algn.srt	m180609_103727_42238_c101464112550000001823290111181805_s1_p0/79602/ccs	GATCCTCAGGCCATGCAGTGGAACTCCACAACATTTCATCAAAGCTCTGCAGGATCCCAGAGTACGGGGCCTGTATTTTCCTGCTGGTGGCTCCAGTTCAGGAACATTGAACCCTGTTCAGAATACTGCCTCTCACAATCTCGTCAGTCTTCTCGACGACTGGGGACCCTGCACCGACATGGAGAACATCACATCAGGATTCCTAGGACCCCTGCTCGTGTTACAGGGCGGGGTTTTTCTTGTTGACAAAAATCCTCACAATACCGCAGAGTCTAGACTCGTGGTGGACTTCTCTCAATTTTCTAGGGGGAGCACCCGTGTGCCTTGGCCAAAATTCGCAGTCCCCCAAACCTCCAATCACTCACCAACCTCCTGTCCTCCAATTTGTCCTGGTTATCG…
HBV_2X	464	2420	HBsAg_S1	89A008_Day_141.ccs_polish-flnc.fa.algn.srt	m180609_103727_42238_c101464112550000001823290111181805_s1_p0/137553/ccs	GATCCTCAGGCCATGCAGTGGAACTCCACAACATTTCATCAAGCTCTGCAGGATCCCAGAGTACGGGGCCTGTATTTTCCTGCTGGTGGCTCCAGTTCAGGAACATTGAACCCTGTTCAGAATACTGCCTTTCACATCTCGTCAGTCTTCTCGACGACTGGGGGACCCTGCACCGAACATGGAGAACATCACATCAGGATTCCTAGGACCCCTGCTCGTGTTACAGGCGGGGTTTTTCTTGTTGACAAAAATCCTCACAATACCGCAGAGTCTAGACTCGTGGTGGACTTCTCTCAATTTTCTAGGGGGAGCACCCGTGTGCCTTGGCCAAAATTCGCAGTCCCCAACCTCCAATCACTCACCAACCTCCTGTCCTCCAATTTGTCCTGGTTATCGCTG…
[truncated: 14,199 more rows]
